# Supplementary material for: The nuclear periphery confers repression on H3K9me2-marked genes and transposons to shape cell fate
Source: Nat Cell Biol. 2025 Jul 22;27(8):1311–26. doi: 10.1038/s41556-025-01703-z (PMC12339402; doi:10.1038/s41556-025-01703-z)
Supplement: Supplementary file 4 — Supplementary Table 1: Genes in H3K9me2 domains, LB1 domains, and LAP2β domains in mES cells. Supplementary Table 2: Genes differentially expressed in mutant mES cells. Supplementary Table 3: GSEA analysis of genes differentially expressed in mutant mES cells. Supplementary Table 4: Genes differentially expressed in LBR versus LUC miR-E TKO mES cells. Supplementary Table 5: TE families enriched in H3K9me2 and LAP2b domains in WT mES cells. Supplementary Table 6: TEtranscripts output for TEs DE in naive mES cells. Supplementary Table 7: Genes in H3K9me2 domains and LB1 domains in EpiLCs. Supplementary Table 8: TEtranscripts output for TEs DE in EpiLCs. Supplementary Table 9: Genes differentially expressed in EpiLCs. Supplementary Table 10: GSEA analysis of genes differentially expressed in mutant EpiLCs. Supplementary Table 11: EnrichGO analysis of genes differentially expressed in mutant EpiLCs. [file 41556_2025_1703_MOESM4_ESM.xlsx]

## Sheet: Table S1
H3K9me2 genes - WT mESCs				H3K9me2 genes - LBRKO mESCs				H3K9me2 genes - TKO mESCs				H3K9me2 genes - QKO mESCs				LB1 genes - WT mESCs				LAP2B genes - WT mESCs				LAP2B genes - LBRKO mESCs				LAP2B genes - TKO mESCs				LAP2B genes - QKO mESCs				K9me2+LB1+LAP2B+ LADs - WT mESCs
gene_id	gene_name	biotype		gene_id	gene_name	biotype		gene_id	gene_name	biotype		gene_id	gene_name	biotype		gene_id	gene_name	biotype		gene_id	gene_name	biotype		gene_id	gene_name	biotype		gene_id	gene_name	biotype		gene_id	gene_name	biotype		gene_id	gene_name	biotype
ENSMUSG00000000031	H19	lncRNA		ENSMUSG00000000031	H19	lncRNA		ENSMUSG00000000031	H19	lncRNA		ENSMUSG00000000031	H19	lncRNA		ENSMUSG00000000049	Apoh	protein_coding		ENSMUSG00000000049	Apoh	protein_coding		ENSMUSG00000000001	Gnai3	protein_coding		ENSMUSG00000000001	Gnai3	protein_coding		ENSMUSG00000000001	Gnai3	protein_coding		ENSMUSG00000000058	Cav2	protein_coding
ENSMUSG00000000058	Cav2	protein_coding		ENSMUSG00000000049	Apoh	protein_coding		ENSMUSG00000000049	Apoh	protein_coding		ENSMUSG00000000049	Apoh	protein_coding		ENSMUSG00000000058	Cav2	protein_coding		ENSMUSG00000000058	Cav2	protein_coding		ENSMUSG00000000028	Cdc45	protein_coding		ENSMUSG00000000028	Cdc45	protein_coding		ENSMUSG00000000028	Cdc45	protein_coding		ENSMUSG00000000078	Klf6	protein_coding
ENSMUSG00000000078	Klf6	protein_coding		ENSMUSG00000000058	Cav2	protein_coding		ENSMUSG00000000058	Cav2	protein_coding		ENSMUSG00000000058	Cav2	protein_coding		ENSMUSG00000000078	Klf6	protein_coding		ENSMUSG00000000078	Klf6	protein_coding		ENSMUSG00000000031	H19	lncRNA		ENSMUSG00000000056	Narf	protein_coding		ENSMUSG00000000031	H19	lncRNA		ENSMUSG00000000142	Axin2	protein_coding
ENSMUSG00000000142	Axin2	protein_coding		ENSMUSG00000000078	Klf6	protein_coding		ENSMUSG00000000078	Klf6	protein_coding		ENSMUSG00000000078	Klf6	protein_coding		ENSMUSG00000000127	Fer	protein_coding		ENSMUSG00000000127	Fer	protein_coding		ENSMUSG00000000049	Apoh	protein_coding		ENSMUSG00000000058	Cav2	protein_coding		ENSMUSG00000000056	Narf	protein_coding		ENSMUSG00000000157	Itgb2l	protein_coding
ENSMUSG00000000157	Itgb2l	protein_coding		ENSMUSG00000000094	Tbx4	protein_coding		ENSMUSG00000000094	Tbx4	protein_coding		ENSMUSG00000000142	Axin2	protein_coding		ENSMUSG00000000142	Axin2	protein_coding		ENSMUSG00000000142	Axin2	protein_coding		ENSMUSG00000000056	Narf	protein_coding		ENSMUSG00000000078	Klf6	protein_coding		ENSMUSG00000000078	Klf6	protein_coding		ENSMUSG00000000159	Igsf5	protein_coding
ENSMUSG00000000159	Igsf5	protein_coding		ENSMUSG00000000142	Axin2	protein_coding		ENSMUSG00000000142	Axin2	protein_coding		ENSMUSG00000000157	Itgb2l	protein_coding		ENSMUSG00000000157	Itgb2l	protein_coding		ENSMUSG00000000149	Gna12	protein_coding		ENSMUSG00000000078	Klf6	protein_coding		ENSMUSG00000000088	Cox5a	protein_coding		ENSMUSG00000000088	Cox5a	protein_coding		ENSMUSG00000000295	Hddc2	protein_coding
ENSMUSG00000000182	Fgf23	protein_coding		ENSMUSG00000000157	Itgb2l	protein_coding		ENSMUSG00000000157	Itgb2l	protein_coding		ENSMUSG00000000159	Igsf5	protein_coding		ENSMUSG00000000159	Igsf5	protein_coding		ENSMUSG00000000157	Itgb2l	protein_coding		ENSMUSG00000000085	Scmh1	protein_coding		ENSMUSG00000000093	Tbx2	protein_coding		ENSMUSG00000000093	Tbx2	protein_coding		ENSMUSG00000000296	Tpd52l1	protein_coding
ENSMUSG00000000183	Fgf6	protein_coding		ENSMUSG00000000159	Igsf5	protein_coding		ENSMUSG00000000159	Igsf5	protein_coding		ENSMUSG00000000182	Fgf23	protein_coding		ENSMUSG00000000295	Hddc2	protein_coding		ENSMUSG00000000159	Igsf5	protein_coding		ENSMUSG00000000088	Cox5a	protein_coding		ENSMUSG00000000120	Ngfr	protein_coding		ENSMUSG00000000094	Tbx4	protein_coding		ENSMUSG00000000385	Tmprss2	protein_coding
ENSMUSG00000000184	Ccnd2	protein_coding		ENSMUSG00000000182	Fgf23	protein_coding		ENSMUSG00000000182	Fgf23	protein_coding		ENSMUSG00000000183	Fgf6	protein_coding		ENSMUSG00000000296	Tpd52l1	protein_coding		ENSMUSG00000000216	Scnn1g	protein_coding		ENSMUSG00000000093	Tbx2	protein_coding		ENSMUSG00000000127	Fer	protein_coding		ENSMUSG00000000120	Ngfr	protein_coding		ENSMUSG00000000386	Mx1	protein_coding
ENSMUSG00000000214	Th	protein_coding		ENSMUSG00000000183	Fgf6	protein_coding		ENSMUSG00000000183	Fgf6	protein_coding		ENSMUSG00000000184	Ccnd2	protein_coding		ENSMUSG00000000339	Rtca	protein_coding		ENSMUSG00000000295	Hddc2	protein_coding		ENSMUSG00000000094	Tbx4	protein_coding		ENSMUSG00000000131	Xpo6	protein_coding		ENSMUSG00000000125	Wnt3	protein_coding		ENSMUSG00000000392	Fap	protein_coding
ENSMUSG00000000215	Ins2	protein_coding		ENSMUSG00000000184	Ccnd2	protein_coding		ENSMUSG00000000184	Ccnd2	protein_coding		ENSMUSG00000000214	Th	protein_coding		ENSMUSG00000000340	Dbt	protein_coding		ENSMUSG00000000296	Tpd52l1	protein_coding		ENSMUSG00000000120	Ngfr	protein_coding		ENSMUSG00000000134	Tfe3	protein_coding		ENSMUSG00000000126	Wnt9a	protein_coding		ENSMUSG00000000394	Gcg	protein_coding
ENSMUSG00000000216	Scnn1g	protein_coding		ENSMUSG00000000214	Th	protein_coding		ENSMUSG00000000214	Th	protein_coding		ENSMUSG00000000215	Ins2	protein_coding		ENSMUSG00000000385	Tmprss2	protein_coding		ENSMUSG00000000339	Rtca	protein_coding		ENSMUSG00000000125	Wnt3	protein_coding		ENSMUSG00000000142	Axin2	protein_coding		ENSMUSG00000000131	Xpo6	protein_coding		ENSMUSG00000000416	Cttnbp2	protein_coding
ENSMUSG00000000253	Gmpr	protein_coding		ENSMUSG00000000215	Ins2	protein_coding		ENSMUSG00000000215	Ins2	protein_coding		ENSMUSG00000000216	Scnn1g	protein_coding		ENSMUSG00000000386	Mx1	protein_coding		ENSMUSG00000000340	Dbt	protein_coding		ENSMUSG00000000126	Wnt9a	protein_coding		ENSMUSG00000000148	Brat1	protein_coding		ENSMUSG00000000134	Tfe3	protein_coding		ENSMUSG00000000435	Myf5	protein_coding
ENSMUSG00000000263	Glra1	protein_coding		ENSMUSG00000000216	Scnn1g	protein_coding		ENSMUSG00000000216	Scnn1g	protein_coding		ENSMUSG00000000253	Gmpr	protein_coding		ENSMUSG00000000392	Fap	protein_coding		ENSMUSG00000000385	Tmprss2	protein_coding		ENSMUSG00000000127	Fer	protein_coding		ENSMUSG00000000194	Gpr107	protein_coding		ENSMUSG00000000142	Axin2	protein_coding		ENSMUSG00000000440	Pparg	protein_coding
ENSMUSG00000000295	Hddc2	protein_coding		ENSMUSG00000000247	Lhx2	protein_coding		ENSMUSG00000000244	Tspan32	protein_coding		ENSMUSG00000000263	Glra1	protein_coding		ENSMUSG00000000394	Gcg	protein_coding		ENSMUSG00000000386	Mx1	protein_coding		ENSMUSG00000000131	Xpo6	protein_coding		ENSMUSG00000000202	Btbd17	protein_coding		ENSMUSG00000000148	Brat1	protein_coding		ENSMUSG00000000560	Gabra2	protein_coding
ENSMUSG00000000296	Tpd52l1	protein_coding		ENSMUSG00000000253	Gmpr	protein_coding		ENSMUSG00000000253	Gmpr	protein_coding		ENSMUSG00000000385	Tmprss2	protein_coding		ENSMUSG00000000402	Egfl6	protein_coding		ENSMUSG00000000392	Fap	protein_coding		ENSMUSG00000000142	Axin2	protein_coding		ENSMUSG00000000244	Tspan32	protein_coding		ENSMUSG00000000149	Gna12	protein_coding		ENSMUSG00000000562	Adora3	protein_coding
ENSMUSG00000000385	Tmprss2	protein_coding		ENSMUSG00000000263	Glra1	protein_coding		ENSMUSG00000000263	Glra1	protein_coding		ENSMUSG00000000386	Mx1	protein_coding		ENSMUSG00000000416	Cttnbp2	protein_coding		ENSMUSG00000000394	Gcg	protein_coding		ENSMUSG00000000148	Brat1	protein_coding		ENSMUSG00000000247	Lhx2	protein_coding		ENSMUSG00000000154	Slc22a18	protein_coding		ENSMUSG00000000581	C1d	protein_coding
ENSMUSG00000000386	Mx1	protein_coding		ENSMUSG00000000295	Hddc2	protein_coding		ENSMUSG00000000290	Itgb2	protein_coding		ENSMUSG00000000392	Fap	protein_coding		ENSMUSG00000000435	Myf5	protein_coding		ENSMUSG00000000402	Egfl6	protein_coding		ENSMUSG00000000149	Gna12	protein_coding		ENSMUSG00000000275	Trim25	protein_coding		ENSMUSG00000000167	Pih1d2	protein_coding		ENSMUSG00000000766	Oprm1	protein_coding
ENSMUSG00000000392	Fap	protein_coding		ENSMUSG00000000296	Tpd52l1	protein_coding		ENSMUSG00000000305	Cdh4	protein_coding		ENSMUSG00000000394	Gcg	protein_coding		ENSMUSG00000000440	Pparg	protein_coding		ENSMUSG00000000416	Cttnbp2	protein_coding		ENSMUSG00000000157	Itgb2l	protein_coding		ENSMUSG00000000276	Dgke	protein_coding		ENSMUSG00000000168	Dlat	protein_coding		ENSMUSG00000000817	Fasl	protein_coding
ENSMUSG00000000394	Gcg	protein_coding		ENSMUSG00000000305	Cdh4	protein_coding		ENSMUSG00000000359	Rem1	protein_coding		ENSMUSG00000000399	Ndufa9	protein_coding		ENSMUSG00000000560	Gabra2	protein_coding		ENSMUSG00000000435	Myf5	protein_coding		ENSMUSG00000000159	Igsf5	protein_coding		ENSMUSG00000000278	Scpep1	protein_coding		ENSMUSG00000000171	Sdhd	protein_coding		ENSMUSG00000001020	S100a4	protein_coding
ENSMUSG00000000399	Ndufa9	protein_coding		ENSMUSG00000000359	Rem1	protein_coding		ENSMUSG00000000381	Wap	protein_coding		ENSMUSG00000000435	Myf5	protein_coding		ENSMUSG00000000561	Wdr77	protein_coding		ENSMUSG00000000439	Mkrn2	protein_coding		ENSMUSG00000000167	Pih1d2	protein_coding		ENSMUSG00000000282	Mnt	protein_coding		ENSMUSG00000000194	Gpr107	protein_coding		ENSMUSG00000001021	S100a3	protein_coding
ENSMUSG00000000416	Cttnbp2	protein_coding		ENSMUSG00000000385	Tmprss2	protein_coding		ENSMUSG00000000385	Tmprss2	protein_coding		ENSMUSG00000000440	Pparg	protein_coding		ENSMUSG00000000562	Adora3	protein_coding		ENSMUSG00000000440	Pparg	protein_coding		ENSMUSG00000000168	Dlat	protein_coding		ENSMUSG00000000290	Itgb2	protein_coding		ENSMUSG00000000202	Btbd17	protein_coding		ENSMUSG00000001023	S100a5	protein_coding
ENSMUSG00000000435	Myf5	protein_coding		ENSMUSG00000000386	Mx1	protein_coding		ENSMUSG00000000386	Mx1	protein_coding		ENSMUSG00000000560	Gabra2	protein_coding		ENSMUSG00000000563	Atp5pb	protein_coding		ENSMUSG00000000441	Raf1	protein_coding		ENSMUSG00000000171	Sdhd	protein_coding		ENSMUSG00000000295	Hddc2	protein_coding		ENSMUSG00000000214	Th	protein_coding		ENSMUSG00000001025	S100a6	protein_coding
ENSMUSG00000000440	Pparg	protein_coding		ENSMUSG00000000392	Fap	protein_coding		ENSMUSG00000000392	Fap	protein_coding		ENSMUSG00000000562	Adora3	protein_coding		ENSMUSG00000000581	C1d	protein_coding		ENSMUSG00000000544	Gpa33	protein_coding		ENSMUSG00000000182	Fgf23	protein_coding		ENSMUSG00000000296	Tpd52l1	protein_coding		ENSMUSG00000000244	Tspan32	protein_coding		ENSMUSG00000001260	Gabrg1	protein_coding
ENSMUSG00000000560	Gabra2	protein_coding		ENSMUSG00000000394	Gcg	protein_coding		ENSMUSG00000000394	Gcg	protein_coding		ENSMUSG00000000567	Sox9	protein_coding		ENSMUSG00000000600	Krit1	protein_coding		ENSMUSG00000000552	Zfp385a	protein_coding		ENSMUSG00000000183	Fgf6	protein_coding		ENSMUSG00000000303	Cdh1	protein_coding		ENSMUSG00000000247	Lhx2	protein_coding		ENSMUSG00000001300	Efnb2	protein_coding
ENSMUSG00000000562	Adora3	protein_coding		ENSMUSG00000000399	Ndufa9	protein_coding		ENSMUSG00000000399	Ndufa9	protein_coding		ENSMUSG00000000606	Vmn2r88	protein_coding		ENSMUSG00000000606	Vmn2r88	protein_coding		ENSMUSG00000000555	Itga5	protein_coding		ENSMUSG00000000184	Ccnd2	protein_coding		ENSMUSG00000000308	Ckmt1	protein_coding		ENSMUSG00000000275	Trim25	protein_coding		ENSMUSG00000001305	Rrp15	protein_coding
ENSMUSG00000000567	Sox9	protein_coding		ENSMUSG00000000416	Cttnbp2	protein_coding		ENSMUSG00000000416	Cttnbp2	protein_coding		ENSMUSG00000000759	Tubgcp3	protein_coding		ENSMUSG00000000708	Kat2b	protein_coding		ENSMUSG00000000560	Gabra2	protein_coding		ENSMUSG00000000202	Btbd17	protein_coding		ENSMUSG00000000326	Comt	protein_coding		ENSMUSG00000000276	Dgke	protein_coding		ENSMUSG00000001622	Csn3	protein_coding
ENSMUSG00000000581	C1d	protein_coding		ENSMUSG00000000435	Myf5	protein_coding		ENSMUSG00000000435	Myf5	protein_coding		ENSMUSG00000000766	Oprm1	protein_coding		ENSMUSG00000000766	Oprm1	protein_coding		ENSMUSG00000000561	Wdr77	protein_coding		ENSMUSG00000000216	Scnn1g	protein_coding		ENSMUSG00000000339	Rtca	protein_coding		ENSMUSG00000000278	Scpep1	protein_coding		ENSMUSG00000001627	Ifrd1	protein_coding
ENSMUSG00000000606	Vmn2r88	protein_coding		ENSMUSG00000000440	Pparg	protein_coding		ENSMUSG00000000440	Pparg	protein_coding		ENSMUSG00000000817	Fasl	protein_coding		ENSMUSG00000000817	Fasl	protein_coding		ENSMUSG00000000562	Adora3	protein_coding		ENSMUSG00000000223	Drp2	protein_coding		ENSMUSG00000000340	Dbt	protein_coding		ENSMUSG00000000282	Mnt	protein_coding		ENSMUSG00000001741	Il16	protein_coding
ENSMUSG00000000759	Tubgcp3	protein_coding		ENSMUSG00000000560	Gabra2	protein_coding		ENSMUSG00000000544	Gpa33	protein_coding		ENSMUSG00000000889	Dbh	protein_coding		ENSMUSG00000000948	Gm38393	protein_coding		ENSMUSG00000000563	Atp5pb	protein_coding		ENSMUSG00000000244	Tspan32	protein_coding		ENSMUSG00000000374	Trappc10	protein_coding		ENSMUSG00000000290	Itgb2	protein_coding		ENSMUSG00000001768	Rin2	protein_coding
ENSMUSG00000000766	Oprm1	protein_coding		ENSMUSG00000000562	Adora3	protein_coding		ENSMUSG00000000562	Adora3	protein_coding		ENSMUSG00000000982	Ccl3	protein_coding		ENSMUSG00000001020	S100a4	protein_coding		ENSMUSG00000000567	Sox9	protein_coding		ENSMUSG00000000247	Lhx2	protein_coding		ENSMUSG00000000378	Ccm2	protein_coding		ENSMUSG00000000295	Hddc2	protein_coding		ENSMUSG00000001773	Folh1	protein_coding
ENSMUSG00000000776	Polr3d	protein_coding		ENSMUSG00000000567	Sox9	protein_coding		ENSMUSG00000000567	Sox9	protein_coding		ENSMUSG00000000983	Wfdc18	protein_coding		ENSMUSG00000001021	S100a3	protein_coding		ENSMUSG00000000581	C1d	protein_coding		ENSMUSG00000000275	Trim25	protein_coding		ENSMUSG00000000381	Wap	protein_coding		ENSMUSG00000000296	Tpd52l1	protein_coding		ENSMUSG00000001804	Dsg4	protein_coding
ENSMUSG00000000811	Txnrd3	protein_coding		ENSMUSG00000000581	C1d	protein_coding		ENSMUSG00000000701	Tcl1b5	protein_coding		ENSMUSG00000001020	S100a4	protein_coding		ENSMUSG00000001023	S100a5	protein_coding		ENSMUSG00000000600	Krit1	protein_coding		ENSMUSG00000000276	Dgke	protein_coding		ENSMUSG00000000384	Tbrg4	protein_coding		ENSMUSG00000000301	Pemt	protein_coding		ENSMUSG00000001865	Cpa3	protein_coding
ENSMUSG00000000817	Fasl	protein_coding		ENSMUSG00000000701	Tcl1b5	protein_coding		ENSMUSG00000000759	Tubgcp3	protein_coding		ENSMUSG00000001021	S100a3	protein_coding		ENSMUSG00000001025	S100a6	protein_coding		ENSMUSG00000000628	Hk2	protein_coding		ENSMUSG00000000282	Mnt	protein_coding		ENSMUSG00000000385	Tmprss2	protein_coding		ENSMUSG00000000303	Cdh1	protein_coding		ENSMUSG00000001870	Ltbp1	protein_coding
ENSMUSG00000000861	Bcl11a	protein_coding		ENSMUSG00000000759	Tubgcp3	protein_coding		ENSMUSG00000000766	Oprm1	protein_coding		ENSMUSG00000001023	S100a5	protein_coding		ENSMUSG00000001260	Gabrg1	protein_coding		ENSMUSG00000000708	Kat2b	protein_coding		ENSMUSG00000000290	Itgb2	protein_coding		ENSMUSG00000000402	Egfl6	protein_coding		ENSMUSG00000000305	Cdh4	protein_coding		ENSMUSG00000002017	Fam98a	protein_coding
ENSMUSG00000000889	Dbh	protein_coding		ENSMUSG00000000766	Oprm1	protein_coding		ENSMUSG00000000776	Polr3d	protein_coding		ENSMUSG00000001025	S100a6	protein_coding		ENSMUSG00000001300	Efnb2	protein_coding		ENSMUSG00000000766	Oprm1	protein_coding		ENSMUSG00000000301	Pemt	protein_coding		ENSMUSG00000000409	Lck	protein_coding		ENSMUSG00000000308	Ckmt1	protein_coding		ENSMUSG00000002190	Clgn	protein_coding
ENSMUSG00000000982	Ccl3	protein_coding		ENSMUSG00000000811	Txnrd3	protein_coding		ENSMUSG00000000817	Fasl	protein_coding		ENSMUSG00000001119	Col6a1	protein_coding		ENSMUSG00000001305	Rrp15	protein_coding		ENSMUSG00000000817	Fasl	protein_coding		ENSMUSG00000000303	Cdh1	protein_coding		ENSMUSG00000000411	Tssk3	protein_coding		ENSMUSG00000000317	Bcl6b	protein_coding		ENSMUSG00000002240	Prr27	protein_coding
ENSMUSG00000000983	Wfdc18	protein_coding		ENSMUSG00000000817	Fasl	protein_coding		ENSMUSG00000000861	Bcl11a	protein_coding		ENSMUSG00000001120	Pcbp3	protein_coding		ENSMUSG00000001366	Fbxo9	protein_coding		ENSMUSG00000000948	Gm38393	protein_coding		ENSMUSG00000000308	Ckmt1	protein_coding		ENSMUSG00000000416	Cttnbp2	protein_coding		ENSMUSG00000000320	Alox12	protein_coding		ENSMUSG00000002265	Peg3	protein_coding
ENSMUSG00000001020	S100a4	protein_coding		ENSMUSG00000000861	Bcl11a	protein_coding		ENSMUSG00000000889	Dbh	protein_coding		ENSMUSG00000001155	Ftcd	protein_coding		ENSMUSG00000001376	Vps50	protein_coding		ENSMUSG00000001020	S100a4	protein_coding		ENSMUSG00000000326	Comt	protein_coding		ENSMUSG00000000435	Myf5	protein_coding		ENSMUSG00000000326	Comt	protein_coding		ENSMUSG00000002266	Zim1	protein_coding
ENSMUSG00000001021	S100a3	protein_coding		ENSMUSG00000000889	Dbh	protein_coding		ENSMUSG00000000934	Top1mt	protein_coding		ENSMUSG00000001260	Gabrg1	protein_coding		ENSMUSG00000001467	Cyp51	protein_coding		ENSMUSG00000001021	S100a3	protein_coding		ENSMUSG00000000339	Rtca	protein_coding		ENSMUSG00000000439	Mkrn2	protein_coding		ENSMUSG00000000339	Rtca	protein_coding		ENSMUSG00000002565	Scin	protein_coding
ENSMUSG00000001023	S100a5	protein_coding		ENSMUSG00000000982	Ccl3	protein_coding		ENSMUSG00000000982	Ccl3	protein_coding		ENSMUSG00000001300	Efnb2	protein_coding		ENSMUSG00000001517	Foxm1	protein_coding		ENSMUSG00000001023	S100a5	protein_coding		ENSMUSG00000000340	Dbt	protein_coding		ENSMUSG00000000441	Raf1	protein_coding		ENSMUSG00000000340	Dbt	protein_coding		ENSMUSG00000002588	Pon1	protein_coding
ENSMUSG00000001025	S100a6	protein_coding		ENSMUSG00000000983	Wfdc18	protein_coding		ENSMUSG00000000983	Wfdc18	protein_coding		ENSMUSG00000001305	Rrp15	protein_coding		ENSMUSG00000001518	Itfg2	protein_coding		ENSMUSG00000001025	S100a6	protein_coding		ENSMUSG00000000365	Rnf17	protein_coding		ENSMUSG00000000486	Septin1	protein_coding		ENSMUSG00000000359	Rem1	protein_coding		ENSMUSG00000002688	Prkd1	protein_coding
ENSMUSG00000001119	Col6a1	protein_coding		ENSMUSG00000001020	S100a4	protein_coding		ENSMUSG00000001020	S100a4	protein_coding		ENSMUSG00000001467	Cyp51	protein_coding		ENSMUSG00000001520	Nrip2	protein_coding		ENSMUSG00000001260	Gabrg1	protein_coding		ENSMUSG00000000374	Trappc10	protein_coding		ENSMUSG00000000489	Pdgfb	protein_coding		ENSMUSG00000000365	Rnf17	protein_coding		ENSMUSG00000002808	Epdr1	protein_coding
ENSMUSG00000001120	Pcbp3	protein_coding		ENSMUSG00000001021	S100a3	protein_coding		ENSMUSG00000001021	S100a3	protein_coding		ENSMUSG00000001496	Nkx2-1	protein_coding		ENSMUSG00000001521	Tulp3	protein_coding		ENSMUSG00000001300	Efnb2	protein_coding		ENSMUSG00000000385	Tmprss2	protein_coding		ENSMUSG00000000530	Acvrl1	protein_coding		ENSMUSG00000000374	Trappc10	protein_coding		ENSMUSG00000002930	Ppp1r17	protein_coding
ENSMUSG00000001155	Ftcd	protein_coding		ENSMUSG00000001023	S100a5	protein_coding		ENSMUSG00000001023	S100a5	protein_coding		ENSMUSG00000001497	Pax9	protein_coding		ENSMUSG00000001542	Ell2	protein_coding		ENSMUSG00000001305	Rrp15	protein_coding		ENSMUSG00000000386	Mx1	protein_coding		ENSMUSG00000000531	Tamalin	protein_coding		ENSMUSG00000000378	Ccm2	protein_coding		ENSMUSG00000002944	Cd36	protein_coding
ENSMUSG00000001225	Slc26a3	protein_coding		ENSMUSG00000001025	S100a6	protein_coding		ENSMUSG00000001025	S100a6	protein_coding		ENSMUSG00000001504	Irx2	protein_coding		ENSMUSG00000001622	Csn3	protein_coding		ENSMUSG00000001366	Fbxo9	protein_coding		ENSMUSG00000000399	Ndufa9	protein_coding		ENSMUSG00000000532	Acvr1b	protein_coding		ENSMUSG00000000381	Wap	protein_coding		ENSMUSG00000003161	Sri	protein_coding
ENSMUSG00000001260	Gabrg1	protein_coding		ENSMUSG00000001052	Sec24b	protein_coding		ENSMUSG00000001119	Col6a1	protein_coding		ENSMUSG00000001622	Csn3	protein_coding		ENSMUSG00000001627	Ifrd1	protein_coding		ENSMUSG00000001376	Vps50	protein_coding		ENSMUSG00000000402	Egfl6	protein_coding		ENSMUSG00000000544	Gpa33	protein_coding		ENSMUSG00000000384	Tbrg4	protein_coding		ENSMUSG00000003418	St8sia6	protein_coding
ENSMUSG00000001300	Efnb2	protein_coding		ENSMUSG00000001119	Col6a1	protein_coding		ENSMUSG00000001120	Pcbp3	protein_coding		ENSMUSG00000001642	Akr1b1	protein_coding		ENSMUSG00000001630	Stk38l	protein_coding		ENSMUSG00000001467	Cyp51	protein_coding		ENSMUSG00000000416	Cttnbp2	protein_coding		ENSMUSG00000000552	Zfp385a	protein_coding		ENSMUSG00000000402	Egfl6	protein_coding		ENSMUSG00000003484	Cyp4f18	protein_coding
ENSMUSG00000001305	Rrp15	protein_coding		ENSMUSG00000001120	Pcbp3	protein_coding		ENSMUSG00000001155	Ftcd	protein_coding		ENSMUSG00000001670	Tat	protein_coding		ENSMUSG00000001741	Il16	protein_coding		ENSMUSG00000001517	Foxm1	protein_coding		ENSMUSG00000000435	Myf5	protein_coding		ENSMUSG00000000555	Itga5	protein_coding		ENSMUSG00000000409	Lck	protein_coding		ENSMUSG00000003505	Psg18	protein_coding
ENSMUSG00000001435	Col18a1	protein_coding		ENSMUSG00000001155	Ftcd	protein_coding		ENSMUSG00000001225	Slc26a3	protein_coding		ENSMUSG00000001674	Ddx18	protein_coding		ENSMUSG00000001767	Crnkl1	protein_coding		ENSMUSG00000001518	Itfg2	protein_coding		ENSMUSG00000000439	Mkrn2	protein_coding		ENSMUSG00000000561	Wdr77	protein_coding		ENSMUSG00000000411	Tssk3	protein_coding		ENSMUSG00000003665	Has1	protein_coding
ENSMUSG00000001436	Slc19a1	protein_coding		ENSMUSG00000001225	Slc26a3	protein_coding		ENSMUSG00000001300	Efnb2	protein_coding		ENSMUSG00000001700	Gramd2b	protein_coding		ENSMUSG00000001768	Rin2	protein_coding		ENSMUSG00000001520	Nrip2	protein_coding		ENSMUSG00000000440	Pparg	protein_coding		ENSMUSG00000000562	Adora3	protein_coding		ENSMUSG00000000420	Galnt1	protein_coding		ENSMUSG00000003746	Man1a	protein_coding
ENSMUSG00000001496	Nkx2-1	protein_coding		ENSMUSG00000001260	Gabrg1	protein_coding		ENSMUSG00000001305	Rrp15	protein_coding		ENSMUSG00000001741	Il16	protein_coding		ENSMUSG00000001773	Folh1	protein_coding		ENSMUSG00000001521	Tulp3	protein_coding		ENSMUSG00000000441	Raf1	protein_coding		ENSMUSG00000000563	Atp5pb	protein_coding		ENSMUSG00000000439	Mkrn2	protein_coding		ENSMUSG00000003948	Mmd	protein_coding
ENSMUSG00000001497	Pax9	protein_coding		ENSMUSG00000001300	Efnb2	protein_coding		ENSMUSG00000001435	Col18a1	protein_coding		ENSMUSG00000001768	Rin2	protein_coding		ENSMUSG00000001774	Chordc1	protein_coding		ENSMUSG00000001542	Ell2	protein_coding		ENSMUSG00000000486	Septin1	protein_coding		ENSMUSG00000000568	Hnrnpd	protein_coding		ENSMUSG00000000441	Raf1	protein_coding		ENSMUSG00000003949	Hlf	protein_coding
ENSMUSG00000001504	Irx2	protein_coding		ENSMUSG00000001305	Rrp15	protein_coding		ENSMUSG00000001436	Slc19a1	protein_coding		ENSMUSG00000001786	Fbxo7	protein_coding		ENSMUSG00000001804	Dsg4	protein_coding		ENSMUSG00000001622	Csn3	protein_coding		ENSMUSG00000000530	Acvrl1	protein_coding		ENSMUSG00000000581	C1d	protein_coding		ENSMUSG00000000486	Septin1	protein_coding		ENSMUSG00000003974	Grm3	protein_coding
ENSMUSG00000001622	Csn3	protein_coding		ENSMUSG00000001435	Col18a1	protein_coding		ENSMUSG00000001496	Nkx2-1	protein_coding		ENSMUSG00000001804	Dsg4	protein_coding		ENSMUSG00000001833	Septin7	protein_coding		ENSMUSG00000001627	Ifrd1	protein_coding		ENSMUSG00000000531	Tamalin	protein_coding		ENSMUSG00000000600	Krit1	protein_coding		ENSMUSG00000000489	Pdgfb	protein_coding		ENSMUSG00000003992	Ssbp2	protein_coding
ENSMUSG00000001627	Ifrd1	protein_coding		ENSMUSG00000001436	Slc19a1	protein_coding		ENSMUSG00000001497	Pax9	protein_coding		ENSMUSG00000001865	Cpa3	protein_coding		ENSMUSG00000001865	Cpa3	protein_coding		ENSMUSG00000001630	Stk38l	protein_coding		ENSMUSG00000000532	Acvr1b	protein_coding		ENSMUSG00000000627	Sema4f	protein_coding		ENSMUSG00000000530	Acvrl1	protein_coding		ENSMUSG00000004031	Brinp2	protein_coding
ENSMUSG00000001642	Akr1b1	protein_coding		ENSMUSG00000001496	Nkx2-1	protein_coding		ENSMUSG00000001504	Irx2	protein_coding		ENSMUSG00000001870	Ltbp1	protein_coding		ENSMUSG00000001870	Ltbp1	protein_coding		ENSMUSG00000001700	Gramd2b	protein_coding		ENSMUSG00000000538	Tom1l2	protein_coding		ENSMUSG00000000628	Hk2	protein_coding		ENSMUSG00000000531	Tamalin	protein_coding		ENSMUSG00000004127	Trmt10a	protein_coding
ENSMUSG00000001670	Tat	protein_coding		ENSMUSG00000001497	Pax9	protein_coding		ENSMUSG00000001622	Csn3	protein_coding		ENSMUSG00000001930	Vwf	protein_coding		ENSMUSG00000001891	Ugp2	protein_coding		ENSMUSG00000001741	Il16	protein_coding		ENSMUSG00000000544	Gpa33	protein_coding		ENSMUSG00000000631	Myo18a	protein_coding		ENSMUSG00000000532	Acvr1b	protein_coding		ENSMUSG00000004151	Etv1	protein_coding
ENSMUSG00000001674	Ddx18	protein_coding		ENSMUSG00000001504	Irx2	protein_coding		ENSMUSG00000001627	Ifrd1	protein_coding		ENSMUSG00000001995	Sipa1l2	protein_coding		ENSMUSG00000001942	Siae	protein_coding		ENSMUSG00000001767	Crnkl1	protein_coding		ENSMUSG00000000552	Zfp385a	protein_coding		ENSMUSG00000000632	Sez6	protein_coding		ENSMUSG00000000538	Tom1l2	protein_coding		ENSMUSG00000004233	Wars2	protein_coding
ENSMUSG00000001700	Gramd2b	protein_coding		ENSMUSG00000001622	Csn3	protein_coding		ENSMUSG00000001642	Akr1b1	protein_coding		ENSMUSG00000002017	Fam98a	protein_coding		ENSMUSG00000001943	Vsig2	protein_coding		ENSMUSG00000001768	Rin2	protein_coding		ENSMUSG00000000555	Itga5	protein_coding		ENSMUSG00000000673	Haao	protein_coding		ENSMUSG00000000552	Zfp385a	protein_coding		ENSMUSG00000004296	Il12b	protein_coding
ENSMUSG00000001741	Il16	protein_coding		ENSMUSG00000001627	Ifrd1	protein_coding		ENSMUSG00000001670	Tat	protein_coding		ENSMUSG00000002107	Celf2	protein_coding		ENSMUSG00000001946	Esam	protein_coding		ENSMUSG00000001773	Folh1	protein_coding		ENSMUSG00000000561	Wdr77	protein_coding		ENSMUSG00000000682	Cd52	protein_coding		ENSMUSG00000000555	Itga5	protein_coding		ENSMUSG00000004360	9330159F19Rik	protein_coding
ENSMUSG00000001768	Rin2	protein_coding		ENSMUSG00000001642	Akr1b1	protein_coding		ENSMUSG00000001672	Marveld3	protein_coding		ENSMUSG00000002240	Prr27	protein_coding		ENSMUSG00000001948	Spa17	protein_coding		ENSMUSG00000001774	Chordc1	protein_coding		ENSMUSG00000000562	Adora3	protein_coding		ENSMUSG00000000686	Abhd15	protein_coding		ENSMUSG00000000568	Hnrnpd	protein_coding		ENSMUSG00000004383	Large1	protein_coding
ENSMUSG00000001773	Folh1	protein_coding		ENSMUSG00000001670	Tat	protein_coding		ENSMUSG00000001674	Ddx18	protein_coding		ENSMUSG00000002565	Scin	protein_coding		ENSMUSG00000001983	Taco1	protein_coding		ENSMUSG00000001804	Dsg4	protein_coding		ENSMUSG00000000563	Atp5pb	protein_coding		ENSMUSG00000000690	Hoxb6	protein_coding		ENSMUSG00000000594	Gm2a	protein_coding		ENSMUSG00000004651	Tyr	protein_coding
ENSMUSG00000001786	Fbxo7	protein_coding		ENSMUSG00000001674	Ddx18	protein_coding		ENSMUSG00000001700	Gramd2b	protein_coding		ENSMUSG00000002588	Pon1	protein_coding		ENSMUSG00000002017	Fam98a	protein_coding		ENSMUSG00000001833	Septin7	protein_coding		ENSMUSG00000000567	Sox9	protein_coding		ENSMUSG00000000693	Loxl3	protein_coding		ENSMUSG00000000600	Krit1	protein_coding		ENSMUSG00000004668	Abca13	protein_coding
ENSMUSG00000001804	Dsg4	protein_coding		ENSMUSG00000001700	Gramd2b	protein_coding		ENSMUSG00000001741	Il16	protein_coding		ENSMUSG00000002688	Prkd1	protein_coding		ENSMUSG00000002190	Clgn	protein_coding		ENSMUSG00000001865	Cpa3	protein_coding		ENSMUSG00000000594	Gm2a	protein_coding		ENSMUSG00000000701	Tcl1b5	protein_coding		ENSMUSG00000000617	Grm6	protein_coding		ENSMUSG00000004707	Ly9	protein_coding
ENSMUSG00000001865	Cpa3	protein_coding		ENSMUSG00000001741	Il16	protein_coding		ENSMUSG00000001768	Rin2	protein_coding		ENSMUSG00000002699	Lcp2	protein_coding		ENSMUSG00000002240	Prr27	protein_coding		ENSMUSG00000001870	Ltbp1	protein_coding		ENSMUSG00000000600	Krit1	protein_coding		ENSMUSG00000000706	Btn1a1	protein_coding		ENSMUSG00000000627	Sema4f	protein_coding		ENSMUSG00000004709	Cd244a	protein_coding
ENSMUSG00000001870	Ltbp1	protein_coding		ENSMUSG00000001768	Rin2	protein_coding		ENSMUSG00000001786	Fbxo7	protein_coding		ENSMUSG00000002808	Epdr1	protein_coding		ENSMUSG00000002265	Peg3	protein_coding		ENSMUSG00000001891	Ugp2	protein_coding		ENSMUSG00000000627	Sema4f	protein_coding		ENSMUSG00000000708	Kat2b	protein_coding		ENSMUSG00000000628	Hk2	protein_coding		ENSMUSG00000004730	Adgre1	protein_coding
ENSMUSG00000001930	Vwf	protein_coding		ENSMUSG00000001773	Folh1	protein_coding		ENSMUSG00000001802	Lrp3	protein_coding		ENSMUSG00000002881	Nab1	protein_coding		ENSMUSG00000002266	Zim1	protein_coding		ENSMUSG00000001930	Vwf	protein_coding		ENSMUSG00000000628	Hk2	protein_coding		ENSMUSG00000000711	Rab5b	protein_coding		ENSMUSG00000000631	Myo18a	protein_coding		ENSMUSG00000004821	Tmed11	protein_coding
ENSMUSG00000002017	Fam98a	protein_coding		ENSMUSG00000001786	Fbxo7	protein_coding		ENSMUSG00000001804	Dsg4	protein_coding		ENSMUSG00000002900	Lamb1	protein_coding		ENSMUSG00000002297	Dbf4	protein_coding		ENSMUSG00000001942	Siae	protein_coding		ENSMUSG00000000631	Myo18a	protein_coding		ENSMUSG00000000724	Cryba1	protein_coding		ENSMUSG00000000632	Sez6	protein_coding		ENSMUSG00000004842	Pou1f1	protein_coding
ENSMUSG00000002107	Celf2	protein_coding		ENSMUSG00000001804	Dsg4	protein_coding		ENSMUSG00000001865	Cpa3	protein_coding		ENSMUSG00000002930	Ppp1r17	protein_coding		ENSMUSG00000002428	Hltf	protein_coding		ENSMUSG00000001943	Vsig2	protein_coding		ENSMUSG00000000632	Sez6	protein_coding		ENSMUSG00000000730	Dnmt3l	protein_coding		ENSMUSG00000000673	Haao	protein_coding		ENSMUSG00000004843	Chmp2b	protein_coding
ENSMUSG00000002190	Clgn	protein_coding		ENSMUSG00000001865	Cpa3	protein_coding		ENSMUSG00000001870	Ltbp1	protein_coding		ENSMUSG00000002944	Cd36	protein_coding		ENSMUSG00000002459	Rgs20	protein_coding		ENSMUSG00000001946	Esam	protein_coding		ENSMUSG00000000673	Haao	protein_coding		ENSMUSG00000000731	Aire	protein_coding		ENSMUSG00000000682	Cd52	protein_coding		ENSMUSG00000005034	Prkacb	protein_coding
ENSMUSG00000002240	Prr27	protein_coding		ENSMUSG00000001870	Ltbp1	protein_coding		ENSMUSG00000001930	Vwf	protein_coding		ENSMUSG00000003032	Klf4	protein_coding		ENSMUSG00000002565	Scin	protein_coding		ENSMUSG00000001948	Spa17	protein_coding		ENSMUSG00000000686	Abhd15	protein_coding		ENSMUSG00000000732	Icosl	protein_coding		ENSMUSG00000000686	Abhd15	protein_coding		ENSMUSG00000005124	Ccn4	protein_coding
ENSMUSG00000002265	Peg3	protein_coding		ENSMUSG00000001930	Vwf	protein_coding		ENSMUSG00000001995	Sipa1l2	protein_coding		ENSMUSG00000003053	Cyp2c29	protein_coding		ENSMUSG00000002588	Pon1	protein_coding		ENSMUSG00000001983	Taco1	protein_coding		ENSMUSG00000000693	Loxl3	protein_coding		ENSMUSG00000000738	Spg7	protein_coding		ENSMUSG00000000690	Hoxb6	protein_coding		ENSMUSG00000005125	Ndrg1	protein_coding
ENSMUSG00000002266	Zim1	protein_coding		ENSMUSG00000001995	Sipa1l2	protein_coding		ENSMUSG00000002017	Fam98a	protein_coding		ENSMUSG00000003161	Sri	protein_coding		ENSMUSG00000002617	Zfp40	protein_coding		ENSMUSG00000002017	Fam98a	protein_coding		ENSMUSG00000000701	Tcl1b5	protein_coding		ENSMUSG00000000739	Sult5a1	protein_coding		ENSMUSG00000000693	Loxl3	protein_coding		ENSMUSG00000005148	Klf5	protein_coding
ENSMUSG00000002565	Scin	protein_coding		ENSMUSG00000002017	Fam98a	protein_coding		ENSMUSG00000002107	Celf2	protein_coding		ENSMUSG00000003227	Edar	protein_coding		ENSMUSG00000002688	Prkd1	protein_coding		ENSMUSG00000002107	Celf2	protein_coding		ENSMUSG00000000706	Btn1a1	protein_coding		ENSMUSG00000000740	Rpl13	protein_coding		ENSMUSG00000000701	Tcl1b5	protein_coding		ENSMUSG00000005220	Corin	protein_coding
ENSMUSG00000002588	Pon1	protein_coding		ENSMUSG00000002107	Celf2	protein_coding		ENSMUSG00000002240	Prr27	protein_coding		ENSMUSG00000003418	St8sia6	protein_coding		ENSMUSG00000002728	Naa20	protein_coding		ENSMUSG00000002190	Clgn	protein_coding		ENSMUSG00000000708	Kat2b	protein_coding		ENSMUSG00000000743	Chmp1a	protein_coding		ENSMUSG00000000706	Btn1a1	protein_coding		ENSMUSG00000005232	G6pc2	protein_coding
ENSMUSG00000002688	Prkd1	protein_coding		ENSMUSG00000002190	Clgn	protein_coding		ENSMUSG00000002265	Peg3	protein_coding		ENSMUSG00000003477	Inmt	protein_coding		ENSMUSG00000002808	Epdr1	protein_coding		ENSMUSG00000002240	Prr27	protein_coding		ENSMUSG00000000711	Rab5b	protein_coding		ENSMUSG00000000751	Rpa1	protein_coding		ENSMUSG00000000708	Kat2b	protein_coding		ENSMUSG00000005233	Spc25	protein_coding
ENSMUSG00000002699	Lcp2	protein_coding		ENSMUSG00000002222	Rmnd5a	protein_coding		ENSMUSG00000002266	Zim1	protein_coding		ENSMUSG00000003484	Cyp4f18	protein_coding		ENSMUSG00000002930	Ppp1r17	protein_coding		ENSMUSG00000002265	Peg3	protein_coding		ENSMUSG00000000724	Cryba1	protein_coding		ENSMUSG00000000753	Serpinf1	protein_coding		ENSMUSG00000000711	Rab5b	protein_coding		ENSMUSG00000005268	Prlr	protein_coding
ENSMUSG00000002797	Ggct	protein_coding		ENSMUSG00000002240	Prr27	protein_coding		ENSMUSG00000002565	Scin	protein_coding		ENSMUSG00000003505	Psg18	protein_coding		ENSMUSG00000002944	Cd36	protein_coding		ENSMUSG00000002266	Zim1	protein_coding		ENSMUSG00000000730	Dnmt3l	protein_coding		ENSMUSG00000000759	Tubgcp3	protein_coding		ENSMUSG00000000724	Cryba1	protein_coding		ENSMUSG00000005338	Cadm3	protein_coding
ENSMUSG00000002808	Epdr1	protein_coding		ENSMUSG00000002565	Scin	protein_coding		ENSMUSG00000002588	Pon1	protein_coding		ENSMUSG00000003623	Crot	protein_coding		ENSMUSG00000002948	Map2k7	protein_coding		ENSMUSG00000002297	Dbf4	protein_coding		ENSMUSG00000000732	Icosl	protein_coding		ENSMUSG00000000776	Polr3d	protein_coding		ENSMUSG00000000730	Dnmt3l	protein_coding		ENSMUSG00000005339	Fcer1a	protein_coding
ENSMUSG00000002847	Pla1a	protein_coding		ENSMUSG00000002588	Pon1	protein_coding		ENSMUSG00000002688	Prkd1	protein_coding		ENSMUSG00000003657	Calb2	protein_coding		ENSMUSG00000002949	Timm44	protein_coding		ENSMUSG00000002428	Hltf	protein_coding		ENSMUSG00000000738	Spg7	protein_coding		ENSMUSG00000000782	Tcf7	protein_coding		ENSMUSG00000000731	Aire	protein_coding		ENSMUSG00000005355	Casp14	protein_coding
ENSMUSG00000002881	Nab1	protein_coding		ENSMUSG00000002688	Prkd1	protein_coding		ENSMUSG00000002699	Lcp2	protein_coding		ENSMUSG00000003665	Has1	protein_coding		ENSMUSG00000003031	Cdkn1b	protein_coding		ENSMUSG00000002459	Rgs20	protein_coding		ENSMUSG00000000739	Sult5a1	protein_coding		ENSMUSG00000000791	Il12rb1	protein_coding		ENSMUSG00000000732	Icosl	protein_coding		ENSMUSG00000005357	Slc1a6	protein_coding
ENSMUSG00000002930	Ppp1r17	protein_coding		ENSMUSG00000002699	Lcp2	protein_coding		ENSMUSG00000002797	Ggct	protein_coding		ENSMUSG00000003721	Insig2	protein_coding		ENSMUSG00000003053	Cyp2c29	protein_coding		ENSMUSG00000002565	Scin	protein_coding		ENSMUSG00000000740	Rpl13	protein_coding		ENSMUSG00000000792	Slc5a5	protein_coding		ENSMUSG00000000738	Spg7	protein_coding		ENSMUSG00000005362	Crbn	protein_coding
ENSMUSG00000002944	Cd36	protein_coding		ENSMUSG00000002797	Ggct	protein_coding		ENSMUSG00000002844	Adprh	protein_coding		ENSMUSG00000003746	Man1a	protein_coding		ENSMUSG00000003062	Stard3nl	protein_coding		ENSMUSG00000002588	Pon1	protein_coding		ENSMUSG00000000743	Chmp1a	protein_coding		ENSMUSG00000000794	Kcnn3	protein_coding		ENSMUSG00000000739	Sult5a1	protein_coding		ENSMUSG00000005364	Il5ra	protein_coding
ENSMUSG00000003032	Klf4	protein_coding		ENSMUSG00000002808	Epdr1	protein_coding		ENSMUSG00000002847	Pla1a	protein_coding		ENSMUSG00000003948	Mmd	protein_coding		ENSMUSG00000003153	Slc2a3	protein_coding		ENSMUSG00000002617	Zfp40	protein_coding		ENSMUSG00000000751	Rpa1	protein_coding		ENSMUSG00000000817	Fasl	protein_coding		ENSMUSG00000000740	Rpl13	protein_coding		ENSMUSG00000005534	Insr	protein_coding
ENSMUSG00000003053	Cyp2c29	protein_coding		ENSMUSG00000002881	Nab1	protein_coding		ENSMUSG00000002881	Nab1	protein_coding		ENSMUSG00000003949	Hlf	protein_coding		ENSMUSG00000003154	Foxj2	protein_coding		ENSMUSG00000002688	Prkd1	protein_coding		ENSMUSG00000000753	Serpinf1	protein_coding		ENSMUSG00000000823	Zfp512b	protein_coding		ENSMUSG00000000743	Chmp1a	protein_coding		ENSMUSG00000005540	Fcer2a	protein_coding
ENSMUSG00000003161	Sri	protein_coding		ENSMUSG00000002900	Lamb1	protein_coding		ENSMUSG00000002900	Lamb1	protein_coding		ENSMUSG00000003974	Grm3	protein_coding		ENSMUSG00000003161	Sri	protein_coding		ENSMUSG00000002728	Naa20	protein_coding		ENSMUSG00000000776	Polr3d	protein_coding		ENSMUSG00000000826	Dnajc5	protein_coding		ENSMUSG00000000751	Rpa1	protein_coding		ENSMUSG00000005583	Mef2c	protein_coding
ENSMUSG00000003227	Edar	protein_coding		ENSMUSG00000002930	Ppp1r17	protein_coding		ENSMUSG00000002930	Ppp1r17	protein_coding		ENSMUSG00000003992	Ssbp2	protein_coding		ENSMUSG00000003198	Zfp959	protein_coding		ENSMUSG00000002808	Epdr1	protein_coding		ENSMUSG00000000782	Tcf7	protein_coding		ENSMUSG00000000827	Tpd52l2	protein_coding		ENSMUSG00000000753	Serpinf1	protein_coding		ENSMUSG00000005649	Cabp5	protein_coding
ENSMUSG00000003418	St8sia6	protein_coding		ENSMUSG00000002944	Cd36	protein_coding		ENSMUSG00000002944	Cd36	protein_coding		ENSMUSG00000004031	Brinp2	protein_coding		ENSMUSG00000003206	Ebi3	protein_coding		ENSMUSG00000002844	Adprh	protein_coding		ENSMUSG00000000791	Il12rb1	protein_coding		ENSMUSG00000000861	Bcl11a	protein_coding		ENSMUSG00000000759	Tubgcp3	protein_coding		ENSMUSG00000005800	Mmp8	protein_coding
ENSMUSG00000003469	Phyhip	protein_coding		ENSMUSG00000003032	Klf4	protein_coding		ENSMUSG00000003032	Klf4	protein_coding		ENSMUSG00000004085	Map3k20	protein_coding		ENSMUSG00000003279	Dlgap1	protein_coding		ENSMUSG00000002845	Tmem39a	protein_coding		ENSMUSG00000000792	Slc5a5	protein_coding		ENSMUSG00000000876	Pxmp4	protein_coding		ENSMUSG00000000776	Polr3d	protein_coding		ENSMUSG00000005803	Sqor	protein_coding
ENSMUSG00000003476	Crhr2	protein_coding		ENSMUSG00000003053	Cyp2c29	protein_coding		ENSMUSG00000003053	Cyp2c29	protein_coding		ENSMUSG00000004096	Cwc15	protein_coding		ENSMUSG00000003282	Plag1	protein_coding		ENSMUSG00000002847	Pla1a	protein_coding		ENSMUSG00000000805	Car4	protein_coding		ENSMUSG00000000901	Mmp11	protein_coding		ENSMUSG00000000782	Tcf7	protein_coding		ENSMUSG00000005804	Bloc1s6	protein_coding
ENSMUSG00000003477	Inmt	protein_coding		ENSMUSG00000003161	Sri	protein_coding		ENSMUSG00000003161	Sri	protein_coding		ENSMUSG00000004110	Cacna1e	protein_coding		ENSMUSG00000003418	St8sia6	protein_coding		ENSMUSG00000002930	Ppp1r17	protein_coding		ENSMUSG00000000811	Txnrd3	protein_coding		ENSMUSG00000000902	Smarcb1	protein_coding		ENSMUSG00000000787	Ddx3x	protein_coding		ENSMUSG00000005952	Trpv1	protein_coding
ENSMUSG00000003484	Cyp4f18	protein_coding		ENSMUSG00000003227	Edar	protein_coding		ENSMUSG00000003227	Edar	protein_coding		ENSMUSG00000004113	Cacna1b	protein_coding		ENSMUSG00000003452	Bicd1	protein_coding		ENSMUSG00000002944	Cd36	protein_coding		ENSMUSG00000000817	Fasl	protein_coding		ENSMUSG00000000903	Vpreb3	protein_coding		ENSMUSG00000000791	Il12rb1	protein_coding		ENSMUSG00000005973	Rcn1	protein_coding
ENSMUSG00000003505	Psg18	protein_coding		ENSMUSG00000003418	St8sia6	protein_coding		ENSMUSG00000003469	Phyhip	protein_coding		ENSMUSG00000004127	Trmt10a	protein_coding		ENSMUSG00000003458	Ncstn	protein_coding		ENSMUSG00000002948	Map2k7	protein_coding		ENSMUSG00000000823	Zfp512b	protein_coding		ENSMUSG00000000916	Nsun5	protein_coding		ENSMUSG00000000792	Slc5a5	protein_coding		ENSMUSG00000005994	Tyrp1	protein_coding
ENSMUSG00000003657	Calb2	protein_coding		ENSMUSG00000003476	Crhr2	protein_coding		ENSMUSG00000003476	Crhr2	protein_coding		ENSMUSG00000004233	Wars2	protein_coding		ENSMUSG00000003464	Pex19	protein_coding		ENSMUSG00000002949	Timm44	protein_coding		ENSMUSG00000000826	Dnajc5	protein_coding		ENSMUSG00000000938	Hoxa10	protein_coding		ENSMUSG00000000794	Kcnn3	protein_coding		ENSMUSG00000006007	Pdc	protein_coding
ENSMUSG00000003665	Has1	protein_coding		ENSMUSG00000003477	Inmt	protein_coding		ENSMUSG00000003477	Inmt	protein_coding		ENSMUSG00000004296	Il12b	protein_coding		ENSMUSG00000003484	Cyp4f18	protein_coding		ENSMUSG00000003031	Cdkn1b	protein_coding		ENSMUSG00000000827	Tpd52l2	protein_coding		ENSMUSG00000000942	Hoxa4	protein_coding		ENSMUSG00000000805	Car4	protein_coding		ENSMUSG00000006273	Atp6v1b2	protein_coding
ENSMUSG00000003721	Insig2	protein_coding		ENSMUSG00000003484	Cyp4f18	protein_coding		ENSMUSG00000003484	Cyp4f18	protein_coding		ENSMUSG00000004359	Spic	protein_coding		ENSMUSG00000003505	Psg18	protein_coding		ENSMUSG00000003033	Ap1m1	protein_coding		ENSMUSG00000000861	Bcl11a	protein_coding		ENSMUSG00000000957	Mmp14	protein_coding		ENSMUSG00000000823	Zfp512b	protein_coding		ENSMUSG00000006386	Tek	protein_coding
ENSMUSG00000003746	Man1a	protein_coding		ENSMUSG00000003657	Calb2	protein_coding		ENSMUSG00000003505	Psg18	protein_coding		ENSMUSG00000004366	Sst	protein_coding		ENSMUSG00000003604	Aven	protein_coding		ENSMUSG00000003037	Rab8a	protein_coding		ENSMUSG00000000869	Il4	protein_coding		ENSMUSG00000000958	Slc7a7	protein_coding		ENSMUSG00000000826	Dnajc5	protein_coding		ENSMUSG00000006488	Prl7a1	protein_coding
ENSMUSG00000003948	Mmd	protein_coding		ENSMUSG00000003721	Insig2	protein_coding		ENSMUSG00000003623	Crot	protein_coding		ENSMUSG00000004383	Large1	protein_coding		ENSMUSG00000003617	Cp	protein_coding		ENSMUSG00000003039	Fam32a	protein_coding		ENSMUSG00000000876	Pxmp4	protein_coding		ENSMUSG00000000959	Oxa1l	protein_coding		ENSMUSG00000000827	Tpd52l2	protein_coding		ENSMUSG00000006490	Prl8a9	protein_coding
ENSMUSG00000003949	Hlf	protein_coding		ENSMUSG00000003746	Man1a	protein_coding		ENSMUSG00000003657	Calb2	protein_coding		ENSMUSG00000004540	Psg17	protein_coding		ENSMUSG00000003623	Crot	protein_coding		ENSMUSG00000003062	Stard3nl	protein_coding		ENSMUSG00000000881	Dlg3	protein_coding		ENSMUSG00000001014	Icam4	protein_coding		ENSMUSG00000000869	Il4	protein_coding		ENSMUSG00000006567	Atp7b	protein_coding
ENSMUSG00000003974	Grm3	protein_coding		ENSMUSG00000003948	Mmd	protein_coding		ENSMUSG00000003665	Has1	protein_coding		ENSMUSG00000004542	Psg19	protein_coding		ENSMUSG00000003665	Has1	protein_coding		ENSMUSG00000003153	Slc2a3	protein_coding		ENSMUSG00000000901	Mmp11	protein_coding		ENSMUSG00000001016	Ilf2	protein_coding		ENSMUSG00000000876	Pxmp4	protein_coding		ENSMUSG00000006570	Defb2	protein_coding
ENSMUSG00000003992	Ssbp2	protein_coding		ENSMUSG00000003949	Hlf	protein_coding		ENSMUSG00000003721	Insig2	protein_coding		ENSMUSG00000004565	Pnpla6	protein_coding		ENSMUSG00000003746	Man1a	protein_coding		ENSMUSG00000003154	Foxj2	protein_coding		ENSMUSG00000000902	Smarcb1	protein_coding		ENSMUSG00000001017	Chtop	protein_coding		ENSMUSG00000000881	Dlg3	protein_coding		ENSMUSG00000006764	Tph2	protein_coding
ENSMUSG00000004031	Brinp2	protein_coding		ENSMUSG00000003974	Grm3	protein_coding		ENSMUSG00000003746	Man1a	protein_coding		ENSMUSG00000004567	Mcoln1	protein_coding		ENSMUSG00000003948	Mmd	protein_coding		ENSMUSG00000003161	Sri	protein_coding		ENSMUSG00000000903	Vpreb3	protein_coding		ENSMUSG00000001018	Snapin	protein_coding		ENSMUSG00000000889	Dbh	protein_coding		ENSMUSG00000007107	Atp1a4	protein_coding
ENSMUSG00000004032	Gstm5	protein_coding		ENSMUSG00000003992	Ssbp2	protein_coding		ENSMUSG00000003948	Mmd	protein_coding		ENSMUSG00000004568	Arhgef18	protein_coding		ENSMUSG00000003949	Hlf	protein_coding		ENSMUSG00000003198	Zfp959	protein_coding		ENSMUSG00000000938	Hoxa10	protein_coding		ENSMUSG00000001020	S100a4	protein_coding		ENSMUSG00000000901	Mmp11	protein_coding		ENSMUSG00000007457	2310003L06Rik	protein_coding
ENSMUSG00000004085	Map3k20	protein_coding		ENSMUSG00000004031	Brinp2	protein_coding		ENSMUSG00000003949	Hlf	protein_coding		ENSMUSG00000004626	Stxbp2	protein_coding		ENSMUSG00000003955	Fam162a	protein_coding		ENSMUSG00000003206	Ebi3	protein_coding		ENSMUSG00000000942	Hoxa4	protein_coding		ENSMUSG00000001021	S100a3	protein_coding		ENSMUSG00000000902	Smarcb1	protein_coding		ENSMUSG00000007653	Gabrb2	protein_coding
ENSMUSG00000004096	Cwc15	protein_coding		ENSMUSG00000004032	Gstm5	protein_coding		ENSMUSG00000003974	Grm3	protein_coding		ENSMUSG00000004630	Pcp2	protein_coding		ENSMUSG00000003974	Grm3	protein_coding		ENSMUSG00000003208	Yju2	protein_coding		ENSMUSG00000000957	Mmp14	protein_coding		ENSMUSG00000001023	S100a5	protein_coding		ENSMUSG00000000903	Vpreb3	protein_coding		ENSMUSG00000007655	Cav1	protein_coding
ENSMUSG00000004110	Cacna1e	protein_coding		ENSMUSG00000004085	Map3k20	protein_coding		ENSMUSG00000003992	Ssbp2	protein_coding		ENSMUSG00000004631	Sgce	protein_coding		ENSMUSG00000003992	Ssbp2	protein_coding		ENSMUSG00000003279	Dlgap1	protein_coding		ENSMUSG00000000958	Slc7a7	protein_coding		ENSMUSG00000001025	S100a6	protein_coding		ENSMUSG00000000915	Hip1r	protein_coding		ENSMUSG00000007682	Dio2	protein_coding
ENSMUSG00000004113	Cacna1b	protein_coding		ENSMUSG00000004096	Cwc15	protein_coding		ENSMUSG00000004031	Brinp2	protein_coding		ENSMUSG00000004633	Chn2	protein_coding		ENSMUSG00000004018	Fancl	protein_coding		ENSMUSG00000003282	Plag1	protein_coding		ENSMUSG00000000959	Oxa1l	protein_coding		ENSMUSG00000001027	Scn4a	protein_coding		ENSMUSG00000000916	Nsun5	protein_coding		ENSMUSG00000007907	Cabs1	protein_coding
ENSMUSG00000004127	Trmt10a	protein_coding		ENSMUSG00000004110	Cacna1e	protein_coding		ENSMUSG00000004032	Gstm5	protein_coding		ENSMUSG00000004637	Wwox	protein_coding		ENSMUSG00000004031	Brinp2	protein_coding		ENSMUSG00000003418	St8sia6	protein_coding		ENSMUSG00000000976	Heatr6	protein_coding		ENSMUSG00000001029	Icam2	protein_coding		ENSMUSG00000000934	Top1mt	protein_coding		ENSMUSG00000007908	Hmgcll1	protein_coding
ENSMUSG00000004151	Etv1	protein_coding		ENSMUSG00000004113	Cacna1b	protein_coding		ENSMUSG00000004035	Gstm7	protein_coding		ENSMUSG00000004654	Ghrhr	protein_coding		ENSMUSG00000004127	Trmt10a	protein_coding		ENSMUSG00000003452	Bicd1	protein_coding		ENSMUSG00000000982	Ccl3	protein_coding		ENSMUSG00000001036	Epn2	protein_coding		ENSMUSG00000000938	Hoxa10	protein_coding		ENSMUSG00000008206	Cers4	protein_coding
ENSMUSG00000004233	Wars2	protein_coding		ENSMUSG00000004127	Trmt10a	protein_coding		ENSMUSG00000004038	Gstm3	protein_coding		ENSMUSG00000004655	Aqp1	protein_coding		ENSMUSG00000004151	Etv1	protein_coding		ENSMUSG00000003458	Ncstn	protein_coding		ENSMUSG00000000983	Wfdc18	protein_coding		ENSMUSG00000001052	Sec24b	protein_coding		ENSMUSG00000000942	Hoxa4	protein_coding		ENSMUSG00000008333	Snrpb2	protein_coding
ENSMUSG00000004296	Il12b	protein_coding		ENSMUSG00000004151	Etv1	protein_coding		ENSMUSG00000004085	Map3k20	protein_coding		ENSMUSG00000004668	Abca13	protein_coding		ENSMUSG00000004233	Wars2	protein_coding		ENSMUSG00000003464	Pex19	protein_coding		ENSMUSG00000001016	Ilf2	protein_coding		ENSMUSG00000001053	N4bp3	protein_coding		ENSMUSG00000000957	Mmp14	protein_coding		ENSMUSG00000008540	Mgst1	protein_coding
ENSMUSG00000004360	9330159F19Rik	protein_coding		ENSMUSG00000004233	Wars2	protein_coding		ENSMUSG00000004096	Cwc15	protein_coding		ENSMUSG00000004698	Hdac9	protein_coding		ENSMUSG00000004296	Il12b	protein_coding		ENSMUSG00000003484	Cyp4f18	protein_coding		ENSMUSG00000001017	Chtop	protein_coding		ENSMUSG00000001054	Rmnd5b	protein_coding		ENSMUSG00000000958	Slc7a7	protein_coding		ENSMUSG00000008734	Gprc5b	protein_coding
ENSMUSG00000004366	Sst	protein_coding		ENSMUSG00000004296	Il12b	protein_coding		ENSMUSG00000004110	Cacna1e	protein_coding		ENSMUSG00000004707	Ly9	protein_coding		ENSMUSG00000004319	Clcn3	protein_coding		ENSMUSG00000003505	Psg18	protein_coding		ENSMUSG00000001018	Snapin	protein_coding		ENSMUSG00000001056	Nhp2	protein_coding		ENSMUSG00000000959	Oxa1l	protein_coding		ENSMUSG00000008789	Ceacam5	protein_coding
ENSMUSG00000004383	Large1	protein_coding		ENSMUSG00000004360	9330159F19Rik	protein_coding		ENSMUSG00000004113	Cacna1b	protein_coding		ENSMUSG00000004709	Cd244a	protein_coding		ENSMUSG00000004356	Utp20	protein_coding		ENSMUSG00000003604	Aven	protein_coding		ENSMUSG00000001020	S100a4	protein_coding		ENSMUSG00000001062	Vps9d1	protein_coding		ENSMUSG00000001014	Icam4	protein_coding		ENSMUSG00000008845	Cd163	protein_coding
ENSMUSG00000004552	Ctse	protein_coding		ENSMUSG00000004366	Sst	protein_coding		ENSMUSG00000004127	Trmt10a	protein_coding		ENSMUSG00000004730	Adgre1	protein_coding		ENSMUSG00000004359	Spic	protein_coding		ENSMUSG00000003617	Cp	protein_coding		ENSMUSG00000001021	S100a3	protein_coding		ENSMUSG00000001065	Zfp276	protein_coding		ENSMUSG00000001016	Ilf2	protein_coding		ENSMUSG00000008874	Clec3a	protein_coding
ENSMUSG00000004631	Sgce	protein_coding		ENSMUSG00000004383	Large1	protein_coding		ENSMUSG00000004233	Wars2	protein_coding		ENSMUSG00000004821	Tmed11	protein_coding		ENSMUSG00000004360	9330159F19Rik	protein_coding		ENSMUSG00000003623	Crot	protein_coding		ENSMUSG00000001023	S100a5	protein_coding		ENSMUSG00000001076	C1ql4	protein_coding		ENSMUSG00000001017	Chtop	protein_coding		ENSMUSG00000009047	Gm5965	protein_coding
ENSMUSG00000004633	Chn2	protein_coding		ENSMUSG00000004552	Ctse	protein_coding		ENSMUSG00000004296	Il12b	protein_coding		ENSMUSG00000004842	Pou1f1	protein_coding		ENSMUSG00000004364	Cul3	protein_coding		ENSMUSG00000003665	Has1	protein_coding		ENSMUSG00000001025	S100a6	protein_coding		ENSMUSG00000001082	Mfsd10	protein_coding		ENSMUSG00000001018	Snapin	protein_coding		ENSMUSG00000009376	Met	protein_coding
ENSMUSG00000004637	Wwox	protein_coding		ENSMUSG00000004631	Sgce	protein_coding		ENSMUSG00000004359	Spic	protein_coding		ENSMUSG00000004843	Chmp2b	protein_coding		ENSMUSG00000004383	Large1	protein_coding		ENSMUSG00000003746	Man1a	protein_coding		ENSMUSG00000001027	Scn4a	protein_coding		ENSMUSG00000001095	Slc13a2	protein_coding		ENSMUSG00000001020	S100a4	protein_coding		ENSMUSG00000009378	Slc16a12	protein_coding
ENSMUSG00000004651	Tyr	protein_coding		ENSMUSG00000004633	Chn2	protein_coding		ENSMUSG00000004366	Sst	protein_coding		ENSMUSG00000004872	Pax3	protein_coding		ENSMUSG00000004500	Zfp324	protein_coding		ENSMUSG00000003948	Mmd	protein_coding		ENSMUSG00000001029	Icam2	protein_coding		ENSMUSG00000001100	Poldip2	protein_coding		ENSMUSG00000001021	S100a3	protein_coding		ENSMUSG00000009580	Odam	protein_coding
ENSMUSG00000004654	Ghrhr	protein_coding		ENSMUSG00000004637	Wwox	protein_coding		ENSMUSG00000004383	Large1	protein_coding		ENSMUSG00000005078	Jkamp	protein_coding		ENSMUSG00000004565	Pnpla6	protein_coding		ENSMUSG00000003949	Hlf	protein_coding		ENSMUSG00000001034	Mapk7	protein_coding		ENSMUSG00000001103	Sebox	protein_coding		ENSMUSG00000001023	S100a5	protein_coding		ENSMUSG00000009628	Tex15	protein_coding
ENSMUSG00000004655	Aqp1	protein_coding		ENSMUSG00000004651	Tyr	protein_coding		ENSMUSG00000004552	Ctse	protein_coding		ENSMUSG00000005087	Cd44	protein_coding		ENSMUSG00000004567	Mcoln1	protein_coding		ENSMUSG00000003974	Grm3	protein_coding		ENSMUSG00000001036	Epn2	protein_coding		ENSMUSG00000001105	Ift20	protein_coding		ENSMUSG00000001025	S100a6	protein_coding		ENSMUSG00000009633	G0s2	protein_coding
ENSMUSG00000004668	Abca13	protein_coding		ENSMUSG00000004654	Ghrhr	protein_coding		ENSMUSG00000004565	Pnpla6	protein_coding		ENSMUSG00000005089	Slc1a2	protein_coding		ENSMUSG00000004568	Arhgef18	protein_coding		ENSMUSG00000003992	Ssbp2	protein_coding		ENSMUSG00000001039	B9d1	protein_coding		ENSMUSG00000001127	Araf	protein_coding		ENSMUSG00000001027	Scn4a	protein_coding		ENSMUSG00000009734	Pou6f2	protein_coding
ENSMUSG00000004698	Hdac9	protein_coding		ENSMUSG00000004655	Aqp1	protein_coding		ENSMUSG00000004567	Mcoln1	protein_coding		ENSMUSG00000005107	Slc2a9	protein_coding		ENSMUSG00000004591	Pkn2	protein_coding		ENSMUSG00000004018	Fancl	protein_coding		ENSMUSG00000001052	Sec24b	protein_coding		ENSMUSG00000001128	Cfp	protein_coding		ENSMUSG00000001029	Icam2	protein_coding		ENSMUSG00000010796	Asz1	protein_coding
ENSMUSG00000004707	Ly9	protein_coding		ENSMUSG00000004668	Abca13	protein_coding		ENSMUSG00000004568	Arhgef18	protein_coding		ENSMUSG00000005124	Ccn4	protein_coding		ENSMUSG00000004626	Stxbp2	protein_coding		ENSMUSG00000004031	Brinp2	protein_coding		ENSMUSG00000001053	N4bp3	protein_coding		ENSMUSG00000001131	Timp1	protein_coding		ENSMUSG00000001034	Mapk7	protein_coding		ENSMUSG00000010797	Wnt2	protein_coding
ENSMUSG00000004709	Cd244a	protein_coding		ENSMUSG00000004698	Hdac9	protein_coding		ENSMUSG00000004626	Stxbp2	protein_coding		ENSMUSG00000005125	Ndrg1	protein_coding		ENSMUSG00000004630	Pcp2	protein_coding		ENSMUSG00000004110	Cacna1e	protein_coding		ENSMUSG00000001062	Vps9d1	protein_coding		ENSMUSG00000001138	Cnnm3	protein_coding		ENSMUSG00000001036	Epn2	protein_coding		ENSMUSG00000010803	Gabra1	protein_coding
ENSMUSG00000004730	Adgre1	protein_coding		ENSMUSG00000004707	Ly9	protein_coding		ENSMUSG00000004630	Pcp2	protein_coding		ENSMUSG00000005148	Klf5	protein_coding		ENSMUSG00000004651	Tyr	protein_coding		ENSMUSG00000004127	Trmt10a	protein_coding		ENSMUSG00000001065	Zfp276	protein_coding		ENSMUSG00000001143	Lman2l	protein_coding		ENSMUSG00000001039	B9d1	protein_coding		ENSMUSG00000011154	Cfap161	protein_coding
ENSMUSG00000004821	Tmed11	protein_coding		ENSMUSG00000004709	Cd244a	protein_coding		ENSMUSG00000004631	Sgce	protein_coding		ENSMUSG00000005220	Corin	protein_coding		ENSMUSG00000004668	Abca13	protein_coding		ENSMUSG00000004151	Etv1	protein_coding		ENSMUSG00000001076	C1ql4	protein_coding		ENSMUSG00000001150	Mcm3ap	protein_coding		ENSMUSG00000001053	N4bp3	protein_coding		ENSMUSG00000011171	Vipr2	protein_coding
ENSMUSG00000004842	Pou1f1	protein_coding		ENSMUSG00000004730	Adgre1	protein_coding		ENSMUSG00000004633	Chn2	protein_coding		ENSMUSG00000005232	G6pc2	protein_coding		ENSMUSG00000004707	Ly9	protein_coding		ENSMUSG00000004233	Wars2	protein_coding		ENSMUSG00000001082	Mfsd10	protein_coding		ENSMUSG00000001156	Mxd1	protein_coding		ENSMUSG00000001054	Rmnd5b	protein_coding		ENSMUSG00000011463	Cpb1	protein_coding
ENSMUSG00000004843	Chmp2b	protein_coding		ENSMUSG00000004821	Tmed11	protein_coding		ENSMUSG00000004637	Wwox	protein_coding		ENSMUSG00000005233	Spc25	protein_coding		ENSMUSG00000004709	Cd244a	protein_coding		ENSMUSG00000004296	Il12b	protein_coding		ENSMUSG00000001089	Luzp1	protein_coding		ENSMUSG00000001157	Gmcl1	protein_coding		ENSMUSG00000001056	Nhp2	protein_coding		ENSMUSG00000011832	Evi5l	protein_coding
ENSMUSG00000004872	Pax3	protein_coding		ENSMUSG00000004842	Pou1f1	protein_coding		ENSMUSG00000004654	Ghrhr	protein_coding		ENSMUSG00000005268	Prlr	protein_coding		ENSMUSG00000004730	Adgre1	protein_coding		ENSMUSG00000004319	Clcn3	protein_coding		ENSMUSG00000001095	Slc13a2	protein_coding		ENSMUSG00000001158	Snrnp27	protein_coding		ENSMUSG00000001062	Vps9d1	protein_coding		ENSMUSG00000012042	4930579F01Rik	protein_coding
ENSMUSG00000005034	Prkacb	protein_coding		ENSMUSG00000004843	Chmp2b	protein_coding		ENSMUSG00000004655	Aqp1	protein_coding		ENSMUSG00000005338	Cadm3	protein_coding		ENSMUSG00000004815	Dgkq	protein_coding		ENSMUSG00000004356	Utp20	protein_coding		ENSMUSG00000001100	Poldip2	protein_coding		ENSMUSG00000001175	Calm1	protein_coding		ENSMUSG00000001065	Zfp276	protein_coding		ENSMUSG00000012350	Ehf	protein_coding
ENSMUSG00000005087	Cd44	protein_coding		ENSMUSG00000004872	Pax3	protein_coding		ENSMUSG00000004668	Abca13	protein_coding		ENSMUSG00000005339	Fcer1a	protein_coding		ENSMUSG00000004821	Tmed11	protein_coding		ENSMUSG00000004359	Spic	protein_coding		ENSMUSG00000001103	Sebox	protein_coding		ENSMUSG00000001211	Agpat3	protein_coding		ENSMUSG00000001076	C1ql4	protein_coding		ENSMUSG00000012428	Steap4	protein_coding
ENSMUSG00000005089	Slc1a2	protein_coding		ENSMUSG00000004945	Tmem242	protein_coding		ENSMUSG00000004698	Hdac9	protein_coding		ENSMUSG00000005355	Casp14	protein_coding		ENSMUSG00000004842	Pou1f1	protein_coding		ENSMUSG00000004360	9330159F19Rik	protein_coding		ENSMUSG00000001105	Ift20	protein_coding		ENSMUSG00000001227	Sema6b	protein_coding		ENSMUSG00000001082	Mfsd10	protein_coding		ENSMUSG00000012705	Retn	protein_coding
ENSMUSG00000005107	Slc2a9	protein_coding		ENSMUSG00000005034	Prkacb	protein_coding		ENSMUSG00000004707	Ly9	protein_coding		ENSMUSG00000005360	Slc1a3	protein_coding		ENSMUSG00000004843	Chmp2b	protein_coding		ENSMUSG00000004364	Cul3	protein_coding		ENSMUSG00000001123	Lgals9	protein_coding		ENSMUSG00000001228	Uhrf1	protein_coding		ENSMUSG00000001089	Luzp1	protein_coding		ENSMUSG00000013736	Trnt1	protein_coding
ENSMUSG00000005124	Ccn4	protein_coding		ENSMUSG00000005069	Pex5	protein_coding		ENSMUSG00000004709	Cd244a	protein_coding		ENSMUSG00000005362	Crbn	protein_coding		ENSMUSG00000005034	Prkacb	protein_coding		ENSMUSG00000004383	Large1	protein_coding		ENSMUSG00000001131	Timp1	protein_coding		ENSMUSG00000001229	Dpp9	protein_coding		ENSMUSG00000001095	Slc13a2	protein_coding		ENSMUSG00000013846	St3gal1	protein_coding
ENSMUSG00000005125	Ndrg1	protein_coding		ENSMUSG00000005087	Cd44	protein_coding		ENSMUSG00000004730	Adgre1	protein_coding		ENSMUSG00000005364	Il5ra	protein_coding		ENSMUSG00000005069	Pex5	protein_coding		ENSMUSG00000004500	Zfp324	protein_coding		ENSMUSG00000001150	Mcm3ap	protein_coding		ENSMUSG00000001240	Ramp2	protein_coding		ENSMUSG00000001098	Kctd10	protein_coding		ENSMUSG00000013974	Mcemp1	protein_coding
ENSMUSG00000005148	Klf5	protein_coding		ENSMUSG00000005089	Slc1a2	protein_coding		ENSMUSG00000004821	Tmed11	protein_coding		ENSMUSG00000005410	Mcm5	protein_coding		ENSMUSG00000005124	Ccn4	protein_coding		ENSMUSG00000004540	Psg17	protein_coding		ENSMUSG00000001151	Pcnt	protein_coding		ENSMUSG00000001247	Lsr	protein_coding		ENSMUSG00000001100	Poldip2	protein_coding		ENSMUSG00000014104	Sval2	protein_coding
ENSMUSG00000005220	Corin	protein_coding		ENSMUSG00000005107	Slc2a9	protein_coding		ENSMUSG00000004872	Pax3	protein_coding		ENSMUSG00000005413	Hmox1	protein_coding		ENSMUSG00000005125	Ndrg1	protein_coding		ENSMUSG00000004542	Psg19	protein_coding		ENSMUSG00000001156	Mxd1	protein_coding		ENSMUSG00000001248	Gramd1a	protein_coding		ENSMUSG00000001103	Sebox	protein_coding		ENSMUSG00000014907	Naf1	protein_coding
ENSMUSG00000005225	Plekha8	protein_coding		ENSMUSG00000005124	Ccn4	protein_coding		ENSMUSG00000004945	Tmem242	protein_coding		ENSMUSG00000005533	Igf1r	protein_coding		ENSMUSG00000005148	Klf5	protein_coding		ENSMUSG00000004565	Pnpla6	protein_coding		ENSMUSG00000001157	Gmcl1	protein_coding		ENSMUSG00000001249	Hpn	protein_coding		ENSMUSG00000001105	Ift20	protein_coding		ENSMUSG00000015001	Oc90	protein_coding
ENSMUSG00000005232	G6pc2	protein_coding		ENSMUSG00000005125	Ndrg1	protein_coding		ENSMUSG00000005034	Prkacb	protein_coding		ENSMUSG00000005534	Insr	protein_coding		ENSMUSG00000005220	Corin	protein_coding		ENSMUSG00000004567	Mcoln1	protein_coding		ENSMUSG00000001158	Snrnp27	protein_coding		ENSMUSG00000001270	Ckb	protein_coding		ENSMUSG00000001123	Lgals9	protein_coding		ENSMUSG00000015202	Cnksr3	protein_coding
ENSMUSG00000005233	Spc25	protein_coding		ENSMUSG00000005220	Corin	protein_coding		ENSMUSG00000005069	Pex5	protein_coding		ENSMUSG00000005540	Fcer2a	protein_coding		ENSMUSG00000005232	G6pc2	protein_coding		ENSMUSG00000004568	Arhgef18	protein_coding		ENSMUSG00000001175	Calm1	protein_coding		ENSMUSG00000001280	Sp1	protein_coding		ENSMUSG00000001127	Araf	protein_coding		ENSMUSG00000015222	Map2	protein_coding
ENSMUSG00000005268	Prlr	protein_coding		ENSMUSG00000005225	Plekha8	protein_coding		ENSMUSG00000005078	Jkamp	protein_coding		ENSMUSG00000005583	Mef2c	protein_coding		ENSMUSG00000005233	Spc25	protein_coding		ENSMUSG00000004591	Pkn2	protein_coding		ENSMUSG00000001211	Agpat3	protein_coding		ENSMUSG00000001281	Itgb7	protein_coding		ENSMUSG00000001128	Cfp	protein_coding		ENSMUSG00000015224	Cyp2j9	protein_coding
ENSMUSG00000005338	Cadm3	protein_coding		ENSMUSG00000005232	G6pc2	protein_coding		ENSMUSG00000005087	Cd44	protein_coding		ENSMUSG00000005611	Irag1	protein_coding		ENSMUSG00000005251	Ripk4	protein_coding		ENSMUSG00000004626	Stxbp2	protein_coding		ENSMUSG00000001227	Sema6b	protein_coding		ENSMUSG00000001285	Myg1	protein_coding		ENSMUSG00000001131	Timp1	protein_coding		ENSMUSG00000015314	Slamf6	protein_coding
ENSMUSG00000005339	Fcer1a	protein_coding		ENSMUSG00000005233	Spc25	protein_coding		ENSMUSG00000005089	Slc1a2	protein_coding		ENSMUSG00000005649	Cabp5	protein_coding		ENSMUSG00000005268	Prlr	protein_coding		ENSMUSG00000004630	Pcp2	protein_coding		ENSMUSG00000001229	Dpp9	protein_coding		ENSMUSG00000001288	Rarg	protein_coding		ENSMUSG00000001134	Uxt	protein_coding		ENSMUSG00000015316	Slamf1	protein_coding
ENSMUSG00000005355	Casp14	protein_coding		ENSMUSG00000005268	Prlr	protein_coding		ENSMUSG00000005107	Slc2a9	protein_coding		ENSMUSG00000005672	Kit	protein_coding		ENSMUSG00000005338	Cadm3	protein_coding		ENSMUSG00000004651	Tyr	protein_coding		ENSMUSG00000001270	Ckb	protein_coding		ENSMUSG00000001289	Pfdn5	protein_coding		ENSMUSG00000001138	Cnnm3	protein_coding		ENSMUSG00000015355	Cd48	protein_coding
ENSMUSG00000005357	Slc1a6	protein_coding		ENSMUSG00000005338	Cadm3	protein_coding		ENSMUSG00000005124	Ccn4	protein_coding		ENSMUSG00000005800	Mmp8	protein_coding		ENSMUSG00000005339	Fcer1a	protein_coding		ENSMUSG00000004654	Ghrhr	protein_coding		ENSMUSG00000001280	Sp1	protein_coding		ENSMUSG00000001300	Efnb2	protein_coding		ENSMUSG00000001143	Lman2l	protein_coding		ENSMUSG00000015519	2310057J18Rik	protein_coding
ENSMUSG00000005360	Slc1a3	protein_coding		ENSMUSG00000005339	Fcer1a	protein_coding		ENSMUSG00000005125	Ndrg1	protein_coding		ENSMUSG00000005803	Sqor	protein_coding		ENSMUSG00000005355	Casp14	protein_coding		ENSMUSG00000004655	Aqp1	protein_coding		ENSMUSG00000001281	Itgb7	protein_coding		ENSMUSG00000001305	Rrp15	protein_coding		ENSMUSG00000001150	Mcm3ap	protein_coding		ENSMUSG00000015533	Itga2	protein_coding
ENSMUSG00000005362	Crbn	protein_coding		ENSMUSG00000005355	Casp14	protein_coding		ENSMUSG00000005148	Klf5	protein_coding		ENSMUSG00000005804	Bloc1s6	protein_coding		ENSMUSG00000005357	Slc1a6	protein_coding		ENSMUSG00000004668	Abca13	protein_coding		ENSMUSG00000001285	Myg1	protein_coding		ENSMUSG00000001313	Rnd2	protein_coding		ENSMUSG00000001151	Pcnt	protein_coding		ENSMUSG00000015536	Mocs2	protein_coding
ENSMUSG00000005364	Il5ra	protein_coding		ENSMUSG00000005360	Slc1a3	protein_coding		ENSMUSG00000005220	Corin	protein_coding		ENSMUSG00000005824	Tnfsf14	protein_coding		ENSMUSG00000005362	Crbn	protein_coding		ENSMUSG00000004707	Ly9	protein_coding		ENSMUSG00000001288	Rarg	protein_coding		ENSMUSG00000001323	Srr	protein_coding		ENSMUSG00000001156	Mxd1	protein_coding		ENSMUSG00000015568	Lpl	protein_coding
ENSMUSG00000005503	Evx1	protein_coding		ENSMUSG00000005362	Crbn	protein_coding		ENSMUSG00000005232	G6pc2	protein_coding		ENSMUSG00000005836	Gata6	protein_coding		ENSMUSG00000005364	Il5ra	protein_coding		ENSMUSG00000004709	Cd244a	protein_coding		ENSMUSG00000001289	Pfdn5	protein_coding		ENSMUSG00000001333	Sync	protein_coding		ENSMUSG00000001157	Gmcl1	protein_coding		ENSMUSG00000015619	Gata3	protein_coding
ENSMUSG00000005533	Igf1r	protein_coding		ENSMUSG00000005364	Il5ra	protein_coding		ENSMUSG00000005233	Spc25	protein_coding		ENSMUSG00000005891	Prl4a1	protein_coding		ENSMUSG00000005397	Nid1	protein_coding		ENSMUSG00000004730	Adgre1	protein_coding		ENSMUSG00000001305	Rrp15	protein_coding		ENSMUSG00000001334	Fndc5	protein_coding		ENSMUSG00000001158	Snrnp27	protein_coding		ENSMUSG00000015652	Steap1	protein_coding
ENSMUSG00000005534	Insr	protein_coding		ENSMUSG00000005503	Evx1	protein_coding		ENSMUSG00000005268	Prlr	protein_coding		ENSMUSG00000005952	Trpv1	protein_coding		ENSMUSG00000005410	Mcm5	protein_coding		ENSMUSG00000004815	Dgkq	protein_coding		ENSMUSG00000001323	Srr	protein_coding		ENSMUSG00000001349	Cnn1	protein_coding		ENSMUSG00000001166	Oas1c	protein_coding		ENSMUSG00000015709	Arnt2	protein_coding
ENSMUSG00000005540	Fcer2a	protein_coding		ENSMUSG00000005533	Igf1r	protein_coding		ENSMUSG00000005339	Fcer1a	protein_coding		ENSMUSG00000005973	Rcn1	protein_coding		ENSMUSG00000005413	Hmox1	protein_coding		ENSMUSG00000004821	Tmed11	protein_coding		ENSMUSG00000001366	Fbxo9	protein_coding		ENSMUSG00000001366	Fbxo9	protein_coding		ENSMUSG00000001168	Oas1h	protein_coding		ENSMUSG00000015721	Nlrp5	protein_coding
ENSMUSG00000005583	Mef2c	protein_coding		ENSMUSG00000005534	Insr	protein_coding		ENSMUSG00000005355	Casp14	protein_coding		ENSMUSG00000005994	Tyrp1	protein_coding		ENSMUSG00000005483	Dnajb1	protein_coding		ENSMUSG00000004842	Pou1f1	protein_coding		ENSMUSG00000001376	Vps50	protein_coding		ENSMUSG00000001376	Vps50	protein_coding		ENSMUSG00000001175	Calm1	protein_coding		ENSMUSG00000015733	Capza2	protein_coding
ENSMUSG00000005611	Irag1	protein_coding		ENSMUSG00000005540	Fcer2a	protein_coding		ENSMUSG00000005360	Slc1a3	protein_coding		ENSMUSG00000006007	Pdc	protein_coding		ENSMUSG00000005534	Insr	protein_coding		ENSMUSG00000004843	Chmp2b	protein_coding		ENSMUSG00000001380	Hars1	protein_coding		ENSMUSG00000001380	Hars1	protein_coding		ENSMUSG00000001211	Agpat3	protein_coding		ENSMUSG00000015766	Eps8	protein_coding
ENSMUSG00000005649	Cabp5	protein_coding		ENSMUSG00000005583	Mef2c	protein_coding		ENSMUSG00000005362	Crbn	protein_coding		ENSMUSG00000006204	Cdcp3	protein_coding		ENSMUSG00000005540	Fcer2a	protein_coding		ENSMUSG00000005034	Prkacb	protein_coding		ENSMUSG00000001403	Ube2c	protein_coding		ENSMUSG00000001383	Zmat2	protein_coding		ENSMUSG00000001227	Sema6b	protein_coding		ENSMUSG00000015806	Qdpr	protein_coding
ENSMUSG00000005672	Kit	protein_coding		ENSMUSG00000005611	Irag1	protein_coding		ENSMUSG00000005364	Il5ra	protein_coding		ENSMUSG00000006205	Htra1	protein_coding		ENSMUSG00000005583	Mef2c	protein_coding		ENSMUSG00000005069	Pex5	protein_coding		ENSMUSG00000001424	Snd1	protein_coding		ENSMUSG00000001403	Ube2c	protein_coding		ENSMUSG00000001228	Uhrf1	protein_coding		ENSMUSG00000015829	Tnr	protein_coding
ENSMUSG00000005800	Mmp8	protein_coding		ENSMUSG00000005716	Pvalb	protein_coding		ENSMUSG00000005410	Mcm5	protein_coding		ENSMUSG00000006270	Vax1	protein_coding		ENSMUSG00000005649	Cabp5	protein_coding		ENSMUSG00000005087	Cd44	protein_coding		ENSMUSG00000001435	Col18a1	protein_coding		ENSMUSG00000001415	Smg5	protein_coding		ENSMUSG00000001229	Dpp9	protein_coding		ENSMUSG00000016128	Stard13	protein_coding
ENSMUSG00000005803	Sqor	protein_coding		ENSMUSG00000005800	Mmp8	protein_coding		ENSMUSG00000005413	Hmox1	protein_coding		ENSMUSG00000006273	Atp6v1b2	protein_coding		ENSMUSG00000005800	Mmp8	protein_coding		ENSMUSG00000005124	Ccn4	protein_coding		ENSMUSG00000001436	Slc19a1	protein_coding		ENSMUSG00000001416	Cct3	protein_coding		ENSMUSG00000001240	Ramp2	protein_coding		ENSMUSG00000016179	Camk1g	protein_coding
ENSMUSG00000005804	Bloc1s6	protein_coding		ENSMUSG00000005803	Sqor	protein_coding		ENSMUSG00000005503	Evx1	protein_coding		ENSMUSG00000006386	Tek	protein_coding		ENSMUSG00000005803	Sqor	protein_coding		ENSMUSG00000005125	Ndrg1	protein_coding		ENSMUSG00000001472	Tcf25	protein_coding		ENSMUSG00000001418	Glmp	protein_coding		ENSMUSG00000001247	Lsr	protein_coding		ENSMUSG00000016206	H2-M3	protein_coding
ENSMUSG00000005824	Tnfsf14	protein_coding		ENSMUSG00000005804	Bloc1s6	protein_coding		ENSMUSG00000005533	Igf1r	protein_coding		ENSMUSG00000006476	Nsmf	protein_coding		ENSMUSG00000005804	Bloc1s6	protein_coding		ENSMUSG00000005148	Klf5	protein_coding		ENSMUSG00000001473	Tubb6	protein_coding		ENSMUSG00000001419	Mef2d	protein_coding		ENSMUSG00000001248	Gramd1a	protein_coding		ENSMUSG00000016283	H2-M2	protein_coding
ENSMUSG00000005836	Gata6	protein_coding		ENSMUSG00000005824	Tnfsf14	protein_coding		ENSMUSG00000005534	Insr	protein_coding		ENSMUSG00000006488	Prl7a1	protein_coding		ENSMUSG00000005813	Metap1	protein_coding		ENSMUSG00000005220	Corin	protein_coding		ENSMUSG00000001482	Def8	protein_coding		ENSMUSG00000001420	Tmem79	protein_coding		ENSMUSG00000001249	Hpn	protein_coding		ENSMUSG00000016386	Mpped2	protein_coding
ENSMUSG00000005891	Prl4a1	protein_coding		ENSMUSG00000005836	Gata6	protein_coding		ENSMUSG00000005540	Fcer2a	protein_coding		ENSMUSG00000006490	Prl8a9	protein_coding		ENSMUSG00000005891	Prl4a1	protein_coding		ENSMUSG00000005232	G6pc2	protein_coding		ENSMUSG00000001506	Col1a1	protein_coding		ENSMUSG00000001424	Snd1	protein_coding		ENSMUSG00000001270	Ckb	protein_coding		ENSMUSG00000016494	Cd34	protein_coding
ENSMUSG00000005952	Trpv1	protein_coding		ENSMUSG00000005891	Prl4a1	protein_coding		ENSMUSG00000005583	Mef2c	protein_coding		ENSMUSG00000006522	Itih3	protein_coding		ENSMUSG00000005917	Otx1	protein_coding		ENSMUSG00000005233	Spc25	protein_coding		ENSMUSG00000001507	Itga3	protein_coding		ENSMUSG00000001435	Col18a1	protein_coding		ENSMUSG00000001280	Sp1	protein_coding		ENSMUSG00000016626	Nlrp14	protein_coding
ENSMUSG00000005973	Rcn1	protein_coding		ENSMUSG00000005952	Trpv1	protein_coding		ENSMUSG00000005611	Irag1	protein_coding		ENSMUSG00000006529	Itih1	protein_coding		ENSMUSG00000005947	Itgae	protein_coding		ENSMUSG00000005251	Ripk4	protein_coding		ENSMUSG00000001508	Sgca	protein_coding		ENSMUSG00000001436	Slc19a1	protein_coding		ENSMUSG00000001281	Itgb7	protein_coding		ENSMUSG00000017049	Ccdc70	protein_coding
ENSMUSG00000005994	Tyrp1	protein_coding		ENSMUSG00000005973	Rcn1	protein_coding		ENSMUSG00000005649	Cabp5	protein_coding		ENSMUSG00000006567	Atp7b	protein_coding		ENSMUSG00000005949	Ctns	protein_coding		ENSMUSG00000005268	Prlr	protein_coding		ENSMUSG00000001510	Dlx3	protein_coding		ENSMUSG00000001440	Kpnb1	protein_coding		ENSMUSG00000001285	Myg1	protein_coding		ENSMUSG00000017144	Rnd3	protein_coding
ENSMUSG00000006007	Pdc	protein_coding		ENSMUSG00000005994	Tyrp1	protein_coding		ENSMUSG00000005686	Ampd3	protein_coding		ENSMUSG00000006570	Defb2	protein_coding		ENSMUSG00000005950	P2rx5	protein_coding		ENSMUSG00000005338	Cadm3	protein_coding		ENSMUSG00000001517	Foxm1	protein_coding		ENSMUSG00000001441	Npepps	protein_coding		ENSMUSG00000001288	Rarg	protein_coding		ENSMUSG00000017491	Rarb	protein_coding
ENSMUSG00000006204	Cdcp3	protein_coding		ENSMUSG00000006007	Pdc	protein_coding		ENSMUSG00000005716	Pvalb	protein_coding		ENSMUSG00000006586	Runx1t1	protein_coding		ENSMUSG00000005951	Shpk	protein_coding		ENSMUSG00000005339	Fcer1a	protein_coding		ENSMUSG00000001518	Itfg2	protein_coding		ENSMUSG00000001444	Tbx21	protein_coding		ENSMUSG00000001289	Pfdn5	protein_coding		ENSMUSG00000017688	Hnf4g	protein_coding
ENSMUSG00000006205	Htra1	protein_coding		ENSMUSG00000006191	Cdkal1	protein_coding		ENSMUSG00000005803	Sqor	protein_coding		ENSMUSG00000006764	Tph2	protein_coding		ENSMUSG00000005952	Trpv1	protein_coding		ENSMUSG00000005355	Casp14	protein_coding		ENSMUSG00000001520	Nrip2	protein_coding		ENSMUSG00000001445	Mrpl10	protein_coding		ENSMUSG00000001300	Efnb2	protein_coding		ENSMUSG00000017978	Cadps2	protein_coding
ENSMUSG00000006270	Vax1	protein_coding		ENSMUSG00000006204	Cdcp3	protein_coding		ENSMUSG00000005804	Bloc1s6	protein_coding		ENSMUSG00000006777	Krt23	protein_coding		ENSMUSG00000005973	Rcn1	protein_coding		ENSMUSG00000005357	Slc1a6	protein_coding		ENSMUSG00000001521	Tulp3	protein_coding		ENSMUSG00000001467	Cyp51	protein_coding		ENSMUSG00000001313	Rnd2	protein_coding		ENSMUSG00000018259	Prl8a2	protein_coding
ENSMUSG00000006273	Atp6v1b2	protein_coding		ENSMUSG00000006205	Htra1	protein_coding		ENSMUSG00000005823	Gpr108	protein_coding		ENSMUSG00000007097	Atp1a2	protein_coding		ENSMUSG00000005994	Tyrp1	protein_coding		ENSMUSG00000005362	Crbn	protein_coding		ENSMUSG00000001542	Ell2	protein_coding		ENSMUSG00000001472	Tcf25	protein_coding		ENSMUSG00000001323	Srr	protein_coding		ENSMUSG00000018417	Myo1b	protein_coding
ENSMUSG00000006362	Cbfa2t3	protein_coding		ENSMUSG00000006270	Vax1	protein_coding		ENSMUSG00000005824	Tnfsf14	protein_coding		ENSMUSG00000007107	Atp1a4	protein_coding		ENSMUSG00000006005	Tpr	protein_coding		ENSMUSG00000005364	Il5ra	protein_coding		ENSMUSG00000001552	Jup	protein_coding		ENSMUSG00000001473	Tubb6	protein_coding		ENSMUSG00000001333	Sync	protein_coding		ENSMUSG00000018581	Dnah11	protein_coding
ENSMUSG00000006386	Tek	protein_coding		ENSMUSG00000006362	Cbfa2t3	protein_coding		ENSMUSG00000005836	Gata6	protein_coding		ENSMUSG00000007440	Pcdha10	protein_coding		ENSMUSG00000006007	Pdc	protein_coding		ENSMUSG00000005397	Nid1	protein_coding		ENSMUSG00000001555	Fkbp10	protein_coding		ENSMUSG00000001482	Def8	protein_coding		ENSMUSG00000001334	Fndc5	protein_coding		ENSMUSG00000018620	Mmp20	protein_coding
ENSMUSG00000006476	Nsmf	protein_coding		ENSMUSG00000006386	Tek	protein_coding		ENSMUSG00000005891	Prl4a1	protein_coding		ENSMUSG00000007457	2310003L06Rik	protein_coding		ENSMUSG00000006010	Odr4	protein_coding		ENSMUSG00000005410	Mcm5	protein_coding		ENSMUSG00000001558	Klhl10	protein_coding		ENSMUSG00000001506	Col1a1	protein_coding		ENSMUSG00000001349	Cnn1	protein_coding		ENSMUSG00000018654	Ikzf1	protein_coding
ENSMUSG00000006488	Prl7a1	protein_coding		ENSMUSG00000006476	Nsmf	protein_coding		ENSMUSG00000005952	Trpv1	protein_coding		ENSMUSG00000007653	Gabrb2	protein_coding		ENSMUSG00000006014	Prg4	protein_coding		ENSMUSG00000005413	Hmox1	protein_coding		ENSMUSG00000001566	Mnx1	protein_coding		ENSMUSG00000001507	Itga3	protein_coding		ENSMUSG00000001366	Fbxo9	protein_coding		ENSMUSG00000018656	Tcaf3	protein_coding
ENSMUSG00000006490	Prl8a9	protein_coding		ENSMUSG00000006488	Prl7a1	protein_coding		ENSMUSG00000005973	Rcn1	protein_coding		ENSMUSG00000007655	Cav1	protein_coding		ENSMUSG00000006169	Clint1	protein_coding		ENSMUSG00000005483	Dnajb1	protein_coding		ENSMUSG00000001569	Nom1	protein_coding		ENSMUSG00000001508	Sgca	protein_coding		ENSMUSG00000001380	Hars1	protein_coding		ENSMUSG00000018800	Abca5	protein_coding
ENSMUSG00000006522	Itih3	protein_coding		ENSMUSG00000006490	Prl8a9	protein_coding		ENSMUSG00000005994	Tyrp1	protein_coding		ENSMUSG00000007682	Dio2	protein_coding		ENSMUSG00000006262	Mob1b	protein_coding		ENSMUSG00000005534	Insr	protein_coding		ENSMUSG00000001622	Csn3	protein_coding		ENSMUSG00000001510	Dlx3	protein_coding		ENSMUSG00000001383	Zmat2	protein_coding		ENSMUSG00000019230	Lhx9	protein_coding
ENSMUSG00000006567	Atp7b	protein_coding		ENSMUSG00000006522	Itih3	protein_coding		ENSMUSG00000006007	Pdc	protein_coding		ENSMUSG00000007805	Twist2	protein_coding		ENSMUSG00000006273	Atp6v1b2	protein_coding		ENSMUSG00000005540	Fcer2a	protein_coding		ENSMUSG00000001627	Ifrd1	protein_coding		ENSMUSG00000001517	Foxm1	protein_coding		ENSMUSG00000001403	Ube2c	protein_coding		ENSMUSG00000019232	Etnppl	protein_coding
ENSMUSG00000006570	Defb2	protein_coding		ENSMUSG00000006526	Stimate	protein_coding		ENSMUSG00000006204	Cdcp3	protein_coding		ENSMUSG00000007907	Cabs1	protein_coding		ENSMUSG00000006281	Tep1	protein_coding		ENSMUSG00000005566	Trim28	protein_coding		ENSMUSG00000001630	Stk38l	protein_coding		ENSMUSG00000001518	Itfg2	protein_coding		ENSMUSG00000001415	Smg5	protein_coding		ENSMUSG00000019256	Ahr	protein_coding
ENSMUSG00000006586	Runx1t1	protein_coding		ENSMUSG00000006529	Itih1	protein_coding		ENSMUSG00000006205	Htra1	protein_coding		ENSMUSG00000007908	Hmgcll1	protein_coding		ENSMUSG00000006288	Ttc5	protein_coding		ENSMUSG00000005575	Ube2m	protein_coding		ENSMUSG00000001632	Brpf1	protein_coding		ENSMUSG00000001520	Nrip2	protein_coding		ENSMUSG00000001416	Cct3	protein_coding		ENSMUSG00000019756	Prl8a1	protein_coding
ENSMUSG00000006764	Tph2	protein_coding		ENSMUSG00000006567	Atp7b	protein_coding		ENSMUSG00000006270	Vax1	protein_coding		ENSMUSG00000008206	Cers4	protein_coding		ENSMUSG00000006289	Osgep	protein_coding		ENSMUSG00000005583	Mef2c	protein_coding		ENSMUSG00000001642	Akr1b1	protein_coding		ENSMUSG00000001521	Tulp3	protein_coding		ENSMUSG00000001418	Glmp	protein_coding		ENSMUSG00000019772	Vip	protein_coding
ENSMUSG00000006777	Krt23	protein_coding		ENSMUSG00000006570	Defb2	protein_coding		ENSMUSG00000006273	Atp6v1b2	protein_coding		ENSMUSG00000008333	Snrpb2	protein_coding		ENSMUSG00000006386	Tek	protein_coding		ENSMUSG00000005649	Cabp5	protein_coding		ENSMUSG00000001655	Hoxc13	protein_coding		ENSMUSG00000001524	Gtf2h4	protein_coding		ENSMUSG00000001419	Mef2d	protein_coding		ENSMUSG00000019777	Hdac2	protein_coding
ENSMUSG00000006906	Stambp	protein_coding		ENSMUSG00000006586	Runx1t1	protein_coding		ENSMUSG00000006362	Cbfa2t3	protein_coding		ENSMUSG00000008540	Mgst1	protein_coding		ENSMUSG00000006488	Prl7a1	protein_coding		ENSMUSG00000005674	Tomm40l	protein_coding		ENSMUSG00000001656	Hoxc11	protein_coding		ENSMUSG00000001525	Tubb5	protein_coding		ENSMUSG00000001420	Tmem79	protein_coding		ENSMUSG00000019779	Frk	protein_coding
ENSMUSG00000007107	Atp1a4	protein_coding		ENSMUSG00000006764	Tph2	protein_coding		ENSMUSG00000006386	Tek	protein_coding		ENSMUSG00000008658	Rbfox1	protein_coding		ENSMUSG00000006490	Prl8a9	protein_coding		ENSMUSG00000005677	Nr1i3	protein_coding		ENSMUSG00000001657	Hoxc8	protein_coding		ENSMUSG00000001542	Ell2	protein_coding		ENSMUSG00000001424	Snd1	protein_coding		ENSMUSG00000019785	Clvs2	protein_coding
ENSMUSG00000007457	2310003L06Rik	protein_coding		ENSMUSG00000006777	Krt23	protein_coding		ENSMUSG00000006476	Nsmf	protein_coding		ENSMUSG00000008734	Gprc5b	protein_coding		ENSMUSG00000006567	Atp7b	protein_coding		ENSMUSG00000005681	Apoa2	protein_coding		ENSMUSG00000001661	Hoxc6	protein_coding		ENSMUSG00000001552	Jup	protein_coding		ENSMUSG00000001435	Col18a1	protein_coding		ENSMUSG00000019787	Trdn	protein_coding
ENSMUSG00000007480	Mc5r	protein_coding		ENSMUSG00000006906	Stambp	protein_coding		ENSMUSG00000006488	Prl7a1	protein_coding		ENSMUSG00000008789	Ceacam5	protein_coding		ENSMUSG00000006570	Defb2	protein_coding		ENSMUSG00000005800	Mmp8	protein_coding		ENSMUSG00000001663	Gstt1	protein_coding		ENSMUSG00000001555	Fkbp10	protein_coding		ENSMUSG00000001436	Slc19a1	protein_coding		ENSMUSG00000019789	Hey2	protein_coding
ENSMUSG00000007613	Tgfbr1	protein_coding		ENSMUSG00000007097	Atp1a2	protein_coding		ENSMUSG00000006490	Prl8a9	protein_coding		ENSMUSG00000008845	Cd163	protein_coding		ENSMUSG00000006586	Runx1t1	protein_coding		ENSMUSG00000005803	Sqor	protein_coding		ENSMUSG00000001665	Gstt3	protein_coding		ENSMUSG00000001558	Klhl10	protein_coding		ENSMUSG00000001440	Kpnb1	protein_coding		ENSMUSG00000019828	Grm1	protein_coding
ENSMUSG00000007653	Gabrb2	protein_coding		ENSMUSG00000007107	Atp1a4	protein_coding		ENSMUSG00000006522	Itih3	protein_coding		ENSMUSG00000008874	Clec3a	protein_coding		ENSMUSG00000006764	Tph2	protein_coding		ENSMUSG00000005804	Bloc1s6	protein_coding		ENSMUSG00000001666	Ddt	protein_coding		ENSMUSG00000001566	Mnx1	protein_coding		ENSMUSG00000001441	Npepps	protein_coding		ENSMUSG00000019832	Rab32	protein_coding
ENSMUSG00000007655	Cav1	protein_coding		ENSMUSG00000007216	Zfp775	protein_coding		ENSMUSG00000006529	Itih1	protein_coding		ENSMUSG00000009047	Gm5965	protein_coding		ENSMUSG00000007097	Atp1a2	protein_coding		ENSMUSG00000005823	Gpr108	protein_coding		ENSMUSG00000001670	Tat	protein_coding		ENSMUSG00000001569	Nom1	protein_coding		ENSMUSG00000001444	Tbx21	protein_coding		ENSMUSG00000019836	Amd-ps4	processed_pseudogene
ENSMUSG00000007682	Dio2	protein_coding		ENSMUSG00000007457	2310003L06Rik	protein_coding		ENSMUSG00000006567	Atp7b	protein_coding		ENSMUSG00000009070	Rsph14	protein_coding		ENSMUSG00000007107	Atp1a4	protein_coding		ENSMUSG00000005824	Tnfsf14	protein_coding		ENSMUSG00000001672	Marveld3	protein_coding		ENSMUSG00000001583	Tnk1	protein_coding		ENSMUSG00000001445	Mrpl10	protein_coding		ENSMUSG00000019865	Nmbr	protein_coding
ENSMUSG00000007805	Twist2	protein_coding		ENSMUSG00000007480	Mc5r	protein_coding		ENSMUSG00000006570	Defb2	protein_coding		ENSMUSG00000009115	Spatc1l	protein_coding		ENSMUSG00000007122	Casq1	protein_coding		ENSMUSG00000005917	Otx1	protein_coding		ENSMUSG00000001687	Ubl3	protein_coding		ENSMUSG00000001588	Acap1	protein_coding		ENSMUSG00000001472	Tcf25	protein_coding		ENSMUSG00000019867	Gje1	protein_coding
ENSMUSG00000007891	Ctsd	protein_coding		ENSMUSG00000007613	Tgfbr1	protein_coding		ENSMUSG00000006576	Slc4a3	protein_coding		ENSMUSG00000009185	Ccl8	protein_coding		ENSMUSG00000007457	2310003L06Rik	protein_coding		ENSMUSG00000005947	Itgae	protein_coding		ENSMUSG00000001729	Akt1	protein_coding		ENSMUSG00000001604	Tcea3	protein_coding		ENSMUSG00000001473	Tubb6	protein_coding		ENSMUSG00000019872	Smpdl3a	protein_coding
ENSMUSG00000007907	Cabs1	protein_coding		ENSMUSG00000007653	Gabrb2	protein_coding		ENSMUSG00000006585	Cdt1	protein_coding		ENSMUSG00000009216	Fam163b	protein_coding		ENSMUSG00000007458	M6pr	protein_coding		ENSMUSG00000005949	Ctns	protein_coding		ENSMUSG00000001739	Cldn15	protein_coding		ENSMUSG00000001622	Csn3	protein_coding		ENSMUSG00000001482	Def8	protein_coding		ENSMUSG00000019874	Fabp7	protein_coding
ENSMUSG00000007908	Hmgcll1	protein_coding		ENSMUSG00000007655	Cav1	protein_coding		ENSMUSG00000006586	Runx1t1	protein_coding		ENSMUSG00000009248	Ascl2	protein_coding		ENSMUSG00000007564	Ppp2r1a	protein_coding		ENSMUSG00000005950	P2rx5	protein_coding		ENSMUSG00000001741	Il16	protein_coding		ENSMUSG00000001627	Ifrd1	protein_coding		ENSMUSG00000001493	Meox1	protein_coding		ENSMUSG00000019876	Pkib	protein_coding
ENSMUSG00000008206	Cers4	protein_coding		ENSMUSG00000007682	Dio2	protein_coding		ENSMUSG00000006589	Aprt	protein_coding		ENSMUSG00000009376	Met	protein_coding		ENSMUSG00000007617	Homer1	protein_coding		ENSMUSG00000005951	Shpk	protein_coding		ENSMUSG00000001763	Tspan33	protein_coding		ENSMUSG00000001630	Stk38l	protein_coding		ENSMUSG00000001494	Sost	protein_coding		ENSMUSG00000019880	Rspo3	protein_coding
ENSMUSG00000008333	Snrpb2	protein_coding		ENSMUSG00000007805	Twist2	protein_coding		ENSMUSG00000006763	Saal1	protein_coding		ENSMUSG00000009378	Slc16a12	protein_coding		ENSMUSG00000007653	Gabrb2	protein_coding		ENSMUSG00000005952	Trpv1	protein_coding		ENSMUSG00000001767	Crnkl1	protein_coding		ENSMUSG00000001632	Brpf1	protein_coding		ENSMUSG00000001506	Col1a1	protein_coding		ENSMUSG00000019888	Mgat4c	protein_coding
ENSMUSG00000008540	Mgst1	protein_coding		ENSMUSG00000007817	Zmiz1	protein_coding		ENSMUSG00000006764	Tph2	protein_coding		ENSMUSG00000009394	Syn2	protein_coding		ENSMUSG00000007655	Cav1	protein_coding		ENSMUSG00000005973	Rcn1	protein_coding		ENSMUSG00000001768	Rin2	protein_coding		ENSMUSG00000001642	Akr1b1	protein_coding		ENSMUSG00000001507	Itga3	protein_coding		ENSMUSG00000019889	Ptprk	protein_coding
ENSMUSG00000008658	Rbfox1	protein_coding		ENSMUSG00000007827	Ankrd26	protein_coding		ENSMUSG00000006777	Krt23	protein_coding		ENSMUSG00000009471	Myod1	protein_coding		ENSMUSG00000007656	Arpp19	protein_coding		ENSMUSG00000005994	Tyrp1	protein_coding		ENSMUSG00000001783	Rtcb	protein_coding		ENSMUSG00000001655	Hoxc13	protein_coding		ENSMUSG00000001508	Sgca	protein_coding		ENSMUSG00000019890	Nts	protein_coding
ENSMUSG00000008734	Gprc5b	protein_coding		ENSMUSG00000007891	Ctsd	protein_coding		ENSMUSG00000006906	Stambp	protein_coding		ENSMUSG00000009487	Otog	protein_coding		ENSMUSG00000007682	Dio2	protein_coding		ENSMUSG00000006005	Tpr	protein_coding		ENSMUSG00000001786	Fbxo7	protein_coding		ENSMUSG00000001656	Hoxc11	protein_coding		ENSMUSG00000001510	Dlx3	protein_coding		ENSMUSG00000019892	Lrriq1	protein_coding
ENSMUSG00000008789	Ceacam5	protein_coding		ENSMUSG00000007907	Cabs1	protein_coding		ENSMUSG00000007097	Atp1a2	protein_coding		ENSMUSG00000009580	Odam	protein_coding		ENSMUSG00000007812	Zfp655	protein_coding		ENSMUSG00000006007	Pdc	protein_coding		ENSMUSG00000001815	Evx2	protein_coding		ENSMUSG00000001657	Hoxc8	protein_coding		ENSMUSG00000001517	Foxm1	protein_coding		ENSMUSG00000019894	Slc6a15	protein_coding
ENSMUSG00000008845	Cd163	protein_coding		ENSMUSG00000007908	Hmgcll1	protein_coding		ENSMUSG00000007107	Atp1a4	protein_coding		ENSMUSG00000009633	G0s2	protein_coding		ENSMUSG00000007907	Cabs1	protein_coding		ENSMUSG00000006010	Odr4	protein_coding		ENSMUSG00000001819	Hoxd13	protein_coding		ENSMUSG00000001661	Hoxc6	protein_coding		ENSMUSG00000001518	Itfg2	protein_coding		ENSMUSG00000019897	Ccdc59	protein_coding
ENSMUSG00000008874	Clec3a	protein_coding		ENSMUSG00000008153	Clstn3	protein_coding		ENSMUSG00000007457	2310003L06Rik	protein_coding		ENSMUSG00000009734	Pou6f2	protein_coding		ENSMUSG00000007908	Hmgcll1	protein_coding		ENSMUSG00000006014	Prg4	protein_coding		ENSMUSG00000001823	Hoxd12	protein_coding		ENSMUSG00000001663	Gstt1	protein_coding		ENSMUSG00000001520	Nrip2	protein_coding		ENSMUSG00000019899	Lama2	protein_coding
ENSMUSG00000009047	Gm5965	protein_coding		ENSMUSG00000008206	Cers4	protein_coding		ENSMUSG00000007480	Mc5r	protein_coding		ENSMUSG00000010080	Epn3	protein_coding		ENSMUSG00000008090	Fgfrl1	protein_coding		ENSMUSG00000006169	Clint1	protein_coding		ENSMUSG00000001827	Folr1	protein_coding		ENSMUSG00000001665	Gstt3	protein_coding		ENSMUSG00000001521	Tulp3	protein_coding		ENSMUSG00000019900	Rfx6	protein_coding
ENSMUSG00000009070	Rsph14	protein_coding		ENSMUSG00000008305	Tle1	protein_coding		ENSMUSG00000007653	Gabrb2	protein_coding		ENSMUSG00000010175	Prox1	protein_coding		ENSMUSG00000008153	Clstn3	protein_coding		ENSMUSG00000006205	Htra1	protein_coding		ENSMUSG00000001829	Clpb	protein_coding		ENSMUSG00000001666	Ddt	protein_coding		ENSMUSG00000001524	Gtf2h4	protein_coding		ENSMUSG00000019905	Gprc6a	protein_coding
ENSMUSG00000009115	Spatc1l	protein_coding		ENSMUSG00000008333	Snrpb2	protein_coding		ENSMUSG00000007655	Cav1	protein_coding		ENSMUSG00000010307	Tmem86a	protein_coding		ENSMUSG00000008206	Cers4	protein_coding		ENSMUSG00000006262	Mob1b	protein_coding		ENSMUSG00000001833	Septin7	protein_coding		ENSMUSG00000001670	Tat	protein_coding		ENSMUSG00000001525	Tubb5	protein_coding		ENSMUSG00000019906	Lin7a	protein_coding
ENSMUSG00000009185	Ccl8	protein_coding		ENSMUSG00000008429	Herpud2	protein_coding		ENSMUSG00000007682	Dio2	protein_coding		ENSMUSG00000010435	Spaca7	protein_coding		ENSMUSG00000008301	Phax	protein_coding		ENSMUSG00000006273	Atp6v1b2	protein_coding		ENSMUSG00000001844	Zdhhc4	protein_coding		ENSMUSG00000001672	Marveld3	protein_coding		ENSMUSG00000001542	Ell2	protein_coding		ENSMUSG00000019909	Fam162b	protein_coding
ENSMUSG00000009216	Fam163b	protein_coding		ENSMUSG00000008540	Mgst1	protein_coding		ENSMUSG00000007805	Twist2	protein_coding		ENSMUSG00000010461	Eya4	protein_coding		ENSMUSG00000008305	Tle1	protein_coding		ENSMUSG00000006276	Eps15l1	protein_coding		ENSMUSG00000001847	Rac1	protein_coding		ENSMUSG00000001674	Ddx18	protein_coding		ENSMUSG00000001552	Jup	protein_coding		ENSMUSG00000019913	Sim1	protein_coding
ENSMUSG00000009376	Met	protein_coding		ENSMUSG00000008658	Rbfox1	protein_coding		ENSMUSG00000007817	Zmiz1	protein_coding		ENSMUSG00000010476	Ebf3	protein_coding		ENSMUSG00000008333	Snrpb2	protein_coding		ENSMUSG00000006281	Tep1	protein_coding		ENSMUSG00000001891	Ugp2	protein_coding		ENSMUSG00000001687	Ubl3	protein_coding		ENSMUSG00000001555	Fkbp10	protein_coding		ENSMUSG00000019923	Zwint	protein_coding
ENSMUSG00000009378	Slc16a12	protein_coding		ENSMUSG00000008734	Gprc5b	protein_coding		ENSMUSG00000007891	Ctsd	protein_coding		ENSMUSG00000010505	Myt1	protein_coding		ENSMUSG00000008429	Herpud2	protein_coding		ENSMUSG00000006288	Ttc5	protein_coding		ENSMUSG00000001909	Trmt1	protein_coding		ENSMUSG00000001729	Akt1	protein_coding		ENSMUSG00000001558	Klhl10	protein_coding		ENSMUSG00000019929	Dcn	protein_coding
ENSMUSG00000009394	Syn2	protein_coding		ENSMUSG00000008789	Ceacam5	protein_coding		ENSMUSG00000007907	Cabs1	protein_coding		ENSMUSG00000010592	Dazl	protein_coding		ENSMUSG00000008489	Elavl2	protein_coding		ENSMUSG00000006289	Osgep	protein_coding		ENSMUSG00000001910	Nacc1	protein_coding		ENSMUSG00000001739	Cldn15	protein_coding		ENSMUSG00000001566	Mnx1	protein_coding		ENSMUSG00000019932	Kera	protein_coding
ENSMUSG00000009471	Myod1	protein_coding		ENSMUSG00000008845	Cd163	protein_coding		ENSMUSG00000007908	Hmgcll1	protein_coding		ENSMUSG00000010651	Acaa1b	protein_coding		ENSMUSG00000008540	Mgst1	protein_coding		ENSMUSG00000006356	Crip2	protein_coding		ENSMUSG00000001911	Nfix	protein_coding		ENSMUSG00000001750	Tcirg1	protein_coding		ENSMUSG00000001569	Nom1	protein_coding		ENSMUSG00000019935	Slc17a8	protein_coding
ENSMUSG00000009487	Otog	protein_coding		ENSMUSG00000008874	Clec3a	protein_coding		ENSMUSG00000008090	Fgfrl1	protein_coding		ENSMUSG00000010660	Plcd1	protein_coding		ENSMUSG00000008575	Nfib	protein_coding		ENSMUSG00000006360	Crip1	protein_coding		ENSMUSG00000001942	Siae	protein_coding		ENSMUSG00000001751	Naglu	protein_coding		ENSMUSG00000001576	Ergic1	protein_coding		ENSMUSG00000019936	Epyc	protein_coding
ENSMUSG00000009580	Odam	protein_coding		ENSMUSG00000009047	Gm5965	protein_coding		ENSMUSG00000008153	Clstn3	protein_coding		ENSMUSG00000010796	Asz1	protein_coding		ENSMUSG00000008734	Gprc5b	protein_coding		ENSMUSG00000006386	Tek	protein_coding		ENSMUSG00000001943	Vsig2	protein_coding		ENSMUSG00000001755	Coasy	protein_coding		ENSMUSG00000001583	Tnk1	protein_coding		ENSMUSG00000019943	Atp2b1	protein_coding
ENSMUSG00000009628	Tex15	protein_coding		ENSMUSG00000009070	Rsph14	protein_coding		ENSMUSG00000008206	Cers4	protein_coding		ENSMUSG00000010797	Wnt2	protein_coding		ENSMUSG00000008763	Man1a2	protein_coding		ENSMUSG00000006403	Adamts4	protein_coding		ENSMUSG00000001946	Esam	protein_coding		ENSMUSG00000001763	Tspan33	protein_coding		ENSMUSG00000001588	Acap1	protein_coding		ENSMUSG00000019960	Dusp6	protein_coding
ENSMUSG00000009633	G0s2	protein_coding		ENSMUSG00000009115	Spatc1l	protein_coding		ENSMUSG00000008333	Snrpb2	protein_coding		ENSMUSG00000010803	Gabra1	protein_coding		ENSMUSG00000008789	Ceacam5	protein_coding		ENSMUSG00000006411	Nectin4	protein_coding		ENSMUSG00000001948	Spa17	protein_coding		ENSMUSG00000001767	Crnkl1	protein_coding		ENSMUSG00000001604	Tcea3	protein_coding		ENSMUSG00000019966	Kitl	protein_coding
ENSMUSG00000009734	Pou6f2	protein_coding		ENSMUSG00000009185	Ccl8	protein_coding		ENSMUSG00000008540	Mgst1	protein_coding		ENSMUSG00000011008	Mcoln2	protein_coding		ENSMUSG00000008845	Cd163	protein_coding		ENSMUSG00000006412	Pfdn2	protein_coding		ENSMUSG00000001983	Taco1	protein_coding		ENSMUSG00000001768	Rin2	protein_coding		ENSMUSG00000001627	Ifrd1	protein_coding		ENSMUSG00000019988	Nedd1	protein_coding
ENSMUSG00000010080	Epn3	protein_coding		ENSMUSG00000009216	Fam163b	protein_coding		ENSMUSG00000008590	Htr3b	protein_coding		ENSMUSG00000011154	Cfap161	protein_coding		ENSMUSG00000008874	Clec3a	protein_coding		ENSMUSG00000006488	Prl7a1	protein_coding		ENSMUSG00000001995	Sipa1l2	protein_coding		ENSMUSG00000001774	Chordc1	protein_coding		ENSMUSG00000001630	Stk38l	protein_coding		ENSMUSG00000020048	Hsp90b1	protein_coding
ENSMUSG00000010175	Prox1	protein_coding		ENSMUSG00000009248	Ascl2	protein_coding		ENSMUSG00000008658	Rbfox1	protein_coding		ENSMUSG00000011171	Vipr2	protein_coding		ENSMUSG00000008976	Gabpa	protein_coding		ENSMUSG00000006490	Prl8a9	protein_coding		ENSMUSG00000001998	Ap4e1	protein_coding		ENSMUSG00000001794	Capns1	protein_coding		ENSMUSG00000001632	Brpf1	protein_coding		ENSMUSG00000020051	Pah	protein_coding
ENSMUSG00000010307	Tmem86a	protein_coding		ENSMUSG00000009281	Rarres2	protein_coding		ENSMUSG00000008734	Gprc5b	protein_coding		ENSMUSG00000011463	Cpb1	protein_coding		ENSMUSG00000009047	Gm5965	protein_coding		ENSMUSG00000006567	Atp7b	protein_coding		ENSMUSG00000001999	Blvra	protein_coding		ENSMUSG00000001804	Dsg4	protein_coding		ENSMUSG00000001642	Akr1b1	protein_coding		ENSMUSG00000020052	Ascl1	protein_coding
ENSMUSG00000010435	Spaca7	protein_coding		ENSMUSG00000009376	Met	protein_coding		ENSMUSG00000008789	Ceacam5	protein_coding		ENSMUSG00000011832	Evi5l	protein_coding		ENSMUSG00000009376	Met	protein_coding		ENSMUSG00000006570	Defb2	protein_coding		ENSMUSG00000002017	Fam98a	protein_coding		ENSMUSG00000001827	Folr1	protein_coding		ENSMUSG00000001655	Hoxc13	protein_coding		ENSMUSG00000020053	Igf1	protein_coding
ENSMUSG00000010461	Eya4	protein_coding		ENSMUSG00000009378	Slc16a12	protein_coding		ENSMUSG00000008845	Cd163	protein_coding		ENSMUSG00000012042	4930579F01Rik	protein_coding		ENSMUSG00000009378	Slc16a12	protein_coding		ENSMUSG00000006764	Tph2	protein_coding		ENSMUSG00000002020	Ltbp2	protein_coding		ENSMUSG00000001829	Clpb	protein_coding		ENSMUSG00000001656	Hoxc11	protein_coding		ENSMUSG00000020062	Slc5a8	protein_coding
ENSMUSG00000010476	Ebf3	protein_coding		ENSMUSG00000009394	Syn2	protein_coding		ENSMUSG00000008874	Clec3a	protein_coding		ENSMUSG00000012350	Ehf	protein_coding		ENSMUSG00000009580	Odam	protein_coding		ENSMUSG00000007097	Atp1a2	protein_coding		ENSMUSG00000002052	Supt6	protein_coding		ENSMUSG00000001844	Zdhhc4	protein_coding		ENSMUSG00000001657	Hoxc8	protein_coding		ENSMUSG00000020102	Slc16a7	protein_coding
ENSMUSG00000010505	Myt1	protein_coding		ENSMUSG00000009471	Myod1	protein_coding		ENSMUSG00000008932	Slc1a7	protein_coding		ENSMUSG00000012428	Steap4	protein_coding		ENSMUSG00000009628	Tex15	protein_coding		ENSMUSG00000007107	Atp1a4	protein_coding		ENSMUSG00000002055	Spag5	protein_coding		ENSMUSG00000001847	Rac1	protein_coding		ENSMUSG00000001661	Hoxc6	protein_coding		ENSMUSG00000020105	Lrig3	protein_coding
ENSMUSG00000010592	Dazl	protein_coding		ENSMUSG00000009487	Otog	protein_coding		ENSMUSG00000009047	Gm5965	protein_coding		ENSMUSG00000012519	Mlkl	protein_coding		ENSMUSG00000009630	Ppp2cb	protein_coding		ENSMUSG00000007122	Casq1	protein_coding		ENSMUSG00000002057	Foxn1	protein_coding		ENSMUSG00000001855	Nup214	protein_coding		ENSMUSG00000001663	Gstt1	protein_coding		ENSMUSG00000020120	Plek	protein_coding
ENSMUSG00000010651	Acaa1b	protein_coding		ENSMUSG00000009580	Odam	protein_coding		ENSMUSG00000009070	Rsph14	protein_coding		ENSMUSG00000012520	Phox2b	protein_coding		ENSMUSG00000009633	G0s2	protein_coding		ENSMUSG00000007279	Scube2	protein_coding		ENSMUSG00000002058	Unc119	protein_coding		ENSMUSG00000001864	Aif1l	protein_coding		ENSMUSG00000001665	Gstt3	protein_coding		ENSMUSG00000020122	Egfr	protein_coding
ENSMUSG00000010660	Plcd1	protein_coding		ENSMUSG00000009614	Sardh	protein_coding		ENSMUSG00000009093	Gstt4	protein_coding		ENSMUSG00000012705	Retn	protein_coding		ENSMUSG00000009734	Pou6f2	protein_coding		ENSMUSG00000007457	2310003L06Rik	protein_coding		ENSMUSG00000002059	Rab34	protein_coding		ENSMUSG00000001865	Cpa3	protein_coding		ENSMUSG00000001666	Ddt	protein_coding		ENSMUSG00000020123	Avpr1a	protein_coding
ENSMUSG00000010796	Asz1	protein_coding		ENSMUSG00000009628	Tex15	protein_coding		ENSMUSG00000009115	Spatc1l	protein_coding		ENSMUSG00000013076	Amotl1	protein_coding		ENSMUSG00000009741	Ubp1	protein_coding		ENSMUSG00000007458	M6pr	protein_coding		ENSMUSG00000002064	Sdf2	protein_coding		ENSMUSG00000001891	Ugp2	protein_coding		ENSMUSG00000001670	Tat	protein_coding		ENSMUSG00000020140	Lgr5	protein_coding
ENSMUSG00000010797	Wnt2	protein_coding		ENSMUSG00000009633	G0s2	protein_coding		ENSMUSG00000009185	Ccl8	protein_coding		ENSMUSG00000013523	Bcas1	protein_coding		ENSMUSG00000009828	Cilk1	protein_coding		ENSMUSG00000007480	Mc5r	protein_coding		ENSMUSG00000002068	Ccne1	protein_coding		ENSMUSG00000001909	Trmt1	protein_coding		ENSMUSG00000001672	Marveld3	protein_coding		ENSMUSG00000020168	Or14c43	protein_coding
ENSMUSG00000010803	Gabra1	protein_coding		ENSMUSG00000009647	Mcu	protein_coding		ENSMUSG00000009216	Fam163b	protein_coding		ENSMUSG00000013584	Aldh1a2	protein_coding		ENSMUSG00000010136	Cimap3	protein_coding		ENSMUSG00000007564	Ppp2r1a	protein_coding		ENSMUSG00000002100	Mybpc3	protein_coding		ENSMUSG00000001910	Nacc1	protein_coding		ENSMUSG00000001687	Ubl3	protein_coding		ENSMUSG00000020176	Grb10	protein_coding
ENSMUSG00000011008	Mcoln2	protein_coding		ENSMUSG00000009654	Oit3	protein_coding		ENSMUSG00000009246	Trpm5	protein_coding		ENSMUSG00000013643	Lypd8	protein_coding		ENSMUSG00000010517	Faf1	protein_coding		ENSMUSG00000007653	Gabrb2	protein_coding		ENSMUSG00000002102	Psmc3	protein_coding		ENSMUSG00000001911	Nfix	protein_coding		ENSMUSG00000001729	Akt1	protein_coding		ENSMUSG00000020181	Nav3	protein_coding
ENSMUSG00000011154	Cfap161	protein_coding		ENSMUSG00000009734	Pou6f2	protein_coding		ENSMUSG00000009248	Ascl2	protein_coding		ENSMUSG00000013653	1810065E05Rik	protein_coding		ENSMUSG00000010796	Asz1	protein_coding		ENSMUSG00000007655	Cav1	protein_coding		ENSMUSG00000002103	Acp2	protein_coding		ENSMUSG00000001918	Slc1a5	protein_coding		ENSMUSG00000001739	Cldn15	protein_coding		ENSMUSG00000020185	E2f7	protein_coding
ENSMUSG00000011171	Vipr2	protein_coding		ENSMUSG00000010080	Epn3	protein_coding		ENSMUSG00000009376	Met	protein_coding		ENSMUSG00000013668	4933402N03Rik	protein_coding		ENSMUSG00000010797	Wnt2	protein_coding		ENSMUSG00000007656	Arpp19	protein_coding		ENSMUSG00000002104	Rapsn	protein_coding		ENSMUSG00000001924	Uba1	protein_coding		ENSMUSG00000001750	Tcirg1	protein_coding		ENSMUSG00000020189	Osbpl8	protein_coding
ENSMUSG00000011463	Cpb1	protein_coding		ENSMUSG00000010136	Cimap3	protein_coding		ENSMUSG00000009378	Slc16a12	protein_coding		ENSMUSG00000013736	Trnt1	protein_coding		ENSMUSG00000010803	Gabra1	protein_coding		ENSMUSG00000007682	Dio2	protein_coding		ENSMUSG00000002105	Slc39a13	protein_coding		ENSMUSG00000001942	Siae	protein_coding		ENSMUSG00000001751	Naglu	protein_coding		ENSMUSG00000020191	Spmip7	protein_coding
ENSMUSG00000011832	Evi5l	protein_coding		ENSMUSG00000010175	Prox1	protein_coding		ENSMUSG00000009394	Syn2	protein_coding		ENSMUSG00000013846	St3gal1	protein_coding		ENSMUSG00000010911	Apip	protein_coding		ENSMUSG00000007812	Zfp655	protein_coding		ENSMUSG00000002108	Nr1h3	protein_coding		ENSMUSG00000001943	Vsig2	protein_coding		ENSMUSG00000001755	Coasy	protein_coding		ENSMUSG00000020213	Glipr1l1	protein_coding
ENSMUSG00000012042	4930579F01Rik	protein_coding		ENSMUSG00000010307	Tmem86a	protein_coding		ENSMUSG00000009471	Myod1	protein_coding		ENSMUSG00000013974	Mcemp1	protein_coding		ENSMUSG00000010914	Pdhx	protein_coding		ENSMUSG00000007907	Cabs1	protein_coding		ENSMUSG00000002109	Ddb2	protein_coding		ENSMUSG00000001946	Esam	protein_coding		ENSMUSG00000001763	Tspan33	protein_coding		ENSMUSG00000020214	Glipr1l2	protein_coding
ENSMUSG00000012350	Ehf	protein_coding		ENSMUSG00000010435	Spaca7	protein_coding		ENSMUSG00000009487	Otog	protein_coding		ENSMUSG00000014104	Sval2	protein_coding		ENSMUSG00000011114	Tbrg1	protein_coding		ENSMUSG00000007908	Hmgcll1	protein_coding		ENSMUSG00000002111	Spi1	protein_coding		ENSMUSG00000001948	Spa17	protein_coding		ENSMUSG00000001774	Chordc1	protein_coding		ENSMUSG00000020303	Stc2	protein_coding
ENSMUSG00000012428	Steap4	protein_coding		ENSMUSG00000010461	Eya4	protein_coding		ENSMUSG00000009580	Odam	protein_coding		ENSMUSG00000014164	Klhl3	protein_coding		ENSMUSG00000011118	Panx3	protein_coding		ENSMUSG00000008090	Fgfrl1	protein_coding		ENSMUSG00000002129	Sf3a1	protein_coding		ENSMUSG00000001964	Emd	protein_coding		ENSMUSG00000001783	Rtcb	protein_coding		ENSMUSG00000020340	Cyfip2	protein_coding
ENSMUSG00000012519	Mlkl	protein_coding		ENSMUSG00000010476	Ebf3	protein_coding		ENSMUSG00000009614	Sardh	protein_coding		ENSMUSG00000014329	Bicc1	protein_coding		ENSMUSG00000011154	Cfap161	protein_coding		ENSMUSG00000008153	Clstn3	protein_coding		ENSMUSG00000002147	Stat6	protein_coding		ENSMUSG00000001983	Taco1	protein_coding		ENSMUSG00000001794	Capns1	protein_coding		ENSMUSG00000020354	Sgcd	protein_coding
ENSMUSG00000012520	Phox2b	protein_coding		ENSMUSG00000010505	Myt1	protein_coding		ENSMUSG00000009633	G0s2	protein_coding		ENSMUSG00000014453	Blk	protein_coding		ENSMUSG00000011171	Vipr2	protein_coding		ENSMUSG00000008206	Cers4	protein_coding		ENSMUSG00000002190	Clgn	protein_coding		ENSMUSG00000001988	Npas1	protein_coding		ENSMUSG00000001802	Lrp3	protein_coding		ENSMUSG00000020395	Itk	protein_coding
ENSMUSG00000012705	Retn	protein_coding		ENSMUSG00000010592	Dazl	protein_coding		ENSMUSG00000009654	Oit3	protein_coding		ENSMUSG00000014602	Kif1a	protein_coding		ENSMUSG00000011254	Thg1l	protein_coding		ENSMUSG00000008301	Phax	protein_coding		ENSMUSG00000002221	Paxip1	protein_coding		ENSMUSG00000001995	Sipa1l2	protein_coding		ENSMUSG00000001815	Evx2	protein_coding		ENSMUSG00000020397	Med7	protein_coding
ENSMUSG00000013076	Amotl1	protein_coding		ENSMUSG00000010651	Acaa1b	protein_coding		ENSMUSG00000009734	Pou6f2	protein_coding		ENSMUSG00000014725	Adam28	protein_coding		ENSMUSG00000011256	Adam19	protein_coding		ENSMUSG00000008333	Snrpb2	protein_coding		ENSMUSG00000002222	Rmnd5a	protein_coding		ENSMUSG00000001998	Ap4e1	protein_coding		ENSMUSG00000001819	Hoxd13	protein_coding		ENSMUSG00000020399	Havcr2	protein_coding
ENSMUSG00000013643	Lypd8	protein_coding		ENSMUSG00000010660	Plcd1	protein_coding		ENSMUSG00000010021	Kif19a	protein_coding		ENSMUSG00000014773	Dll1	protein_coding		ENSMUSG00000011463	Cpb1	protein_coding		ENSMUSG00000008398	Elk3	protein_coding		ENSMUSG00000002227	Mov10	protein_coding		ENSMUSG00000001999	Blvra	protein_coding		ENSMUSG00000001823	Hoxd12	protein_coding		ENSMUSG00000020401	Garin3	protein_coding
ENSMUSG00000013653	1810065E05Rik	protein_coding		ENSMUSG00000010796	Asz1	protein_coding		ENSMUSG00000010080	Epn3	protein_coding		ENSMUSG00000014813	Stc1	protein_coding		ENSMUSG00000011831	Evi5	protein_coding		ENSMUSG00000008429	Herpud2	protein_coding		ENSMUSG00000002228	Ppm1j	protein_coding		ENSMUSG00000002007	Srpk3	protein_coding		ENSMUSG00000001827	Folr1	protein_coding		ENSMUSG00000020407	Upp1	protein_coding
ENSMUSG00000013668	4933402N03Rik	protein_coding		ENSMUSG00000010797	Wnt2	protein_coding		ENSMUSG00000010175	Prox1	protein_coding		ENSMUSG00000014905	Dnajb9	protein_coding		ENSMUSG00000011832	Evi5l	protein_coding		ENSMUSG00000008489	Elavl2	protein_coding		ENSMUSG00000002233	Rhoc	protein_coding		ENSMUSG00000002010	Idh3g	protein_coding		ENSMUSG00000001829	Clpb	protein_coding		ENSMUSG00000020411	Nipal4	protein_coding
ENSMUSG00000013736	Trnt1	protein_coding		ENSMUSG00000010803	Gabra1	protein_coding		ENSMUSG00000010307	Tmem86a	protein_coding		ENSMUSG00000014907	Naf1	protein_coding		ENSMUSG00000011837	Snapc2	protein_coding		ENSMUSG00000008540	Mgst1	protein_coding		ENSMUSG00000002240	Prr27	protein_coding		ENSMUSG00000002014	Ssr4	protein_coding		ENSMUSG00000001844	Zdhhc4	protein_coding		ENSMUSG00000020413	Hus1	protein_coding
ENSMUSG00000013846	St3gal1	protein_coding		ENSMUSG00000010911	Apip	protein_coding		ENSMUSG00000010435	Spaca7	protein_coding		ENSMUSG00000014980	Tsen15	protein_coding		ENSMUSG00000012042	4930579F01Rik	protein_coding		ENSMUSG00000008734	Gprc5b	protein_coding		ENSMUSG00000002289	Angptl4	protein_coding		ENSMUSG00000002015	Bcap31	protein_coding		ENSMUSG00000001847	Rac1	protein_coding		ENSMUSG00000020428	Gabra6	protein_coding
ENSMUSG00000013974	Mcemp1	protein_coding		ENSMUSG00000010914	Pdhx	protein_coding		ENSMUSG00000010461	Eya4	protein_coding		ENSMUSG00000015001	Oc90	protein_coding		ENSMUSG00000012076	Brms1l	protein_coding		ENSMUSG00000008763	Man1a2	protein_coding		ENSMUSG00000002297	Dbf4	protein_coding		ENSMUSG00000002017	Fam98a	protein_coding		ENSMUSG00000001855	Nup214	protein_coding		ENSMUSG00000020436	Gabrg2	protein_coding
ENSMUSG00000014030	Pax5	protein_coding		ENSMUSG00000011008	Mcoln2	protein_coding		ENSMUSG00000010476	Ebf3	protein_coding		ENSMUSG00000015133	Lrrk1	protein_coding		ENSMUSG00000012187	Mogat1	protein_coding		ENSMUSG00000008789	Ceacam5	protein_coding		ENSMUSG00000002319	Ipo4	protein_coding		ENSMUSG00000002043	Trappc6a	protein_coding		ENSMUSG00000001864	Aif1l	protein_coding		ENSMUSG00000020467	Efemp1	protein_coding
ENSMUSG00000014104	Sval2	protein_coding		ENSMUSG00000011034	Slc5a1	protein_coding		ENSMUSG00000010505	Myt1	protein_coding		ENSMUSG00000015134	Aldh1a3	protein_coding		ENSMUSG00000012350	Ehf	protein_coding		ENSMUSG00000008845	Cd163	protein_coding		ENSMUSG00000002320	Tm9sf1	protein_coding		ENSMUSG00000002052	Supt6	protein_coding		ENSMUSG00000001891	Ugp2	protein_coding		ENSMUSG00000020542	Myocd	protein_coding
ENSMUSG00000014164	Klhl3	protein_coding		ENSMUSG00000011118	Panx3	protein_coding		ENSMUSG00000010592	Dazl	protein_coding		ENSMUSG00000015189	Casd1	protein_coding		ENSMUSG00000012396	Nanog	protein_coding		ENSMUSG00000008874	Clec3a	protein_coding		ENSMUSG00000002324	Rec8	protein_coding		ENSMUSG00000002055	Spag5	protein_coding		ENSMUSG00000001909	Trmt1	protein_coding		ENSMUSG00000020548	1700086D15Rik	lncRNA
ENSMUSG00000014329	Bicc1	protein_coding		ENSMUSG00000011154	Cfap161	protein_coding		ENSMUSG00000010651	Acaa1b	protein_coding		ENSMUSG00000015222	Map2	protein_coding		ENSMUSG00000012422	Tmem167	protein_coding		ENSMUSG00000008976	Gabpa	protein_coding		ENSMUSG00000002325	Irf9	protein_coding		ENSMUSG00000002057	Foxn1	protein_coding		ENSMUSG00000001910	Nacc1	protein_coding		ENSMUSG00000020549	Elac2	protein_coding
ENSMUSG00000014453	Blk	protein_coding		ENSMUSG00000011171	Vipr2	protein_coding		ENSMUSG00000010660	Plcd1	protein_coding		ENSMUSG00000015224	Cyp2j9	protein_coding		ENSMUSG00000012428	Steap4	protein_coding		ENSMUSG00000009047	Gm5965	protein_coding		ENSMUSG00000002326	Gmpr2	protein_coding		ENSMUSG00000002058	Unc119	protein_coding		ENSMUSG00000001911	Nfix	protein_coding		ENSMUSG00000020553	Pctp	protein_coding
ENSMUSG00000014542	Clec4f	protein_coding		ENSMUSG00000011463	Cpb1	protein_coding		ENSMUSG00000010796	Asz1	protein_coding		ENSMUSG00000015242	Nipsnap3a	protein_coding		ENSMUSG00000012429	Mplkip	protein_coding		ENSMUSG00000009376	Met	protein_coding		ENSMUSG00000002329	Mdp1	protein_coding		ENSMUSG00000002059	Rab34	protein_coding		ENSMUSG00000001918	Slc1a5	protein_coding		ENSMUSG00000020577	Tspan13	protein_coding
ENSMUSG00000014554	Dguok	protein_coding		ENSMUSG00000011832	Evi5l	protein_coding		ENSMUSG00000010797	Wnt2	protein_coding		ENSMUSG00000015314	Slamf6	protein_coding		ENSMUSG00000012483	Rpa3	protein_coding		ENSMUSG00000009378	Slc16a12	protein_coding		ENSMUSG00000002332	Dhrs1	protein_coding		ENSMUSG00000002064	Sdf2	protein_coding		ENSMUSG00000001924	Uba1	protein_coding		ENSMUSG00000020581	Agr2	protein_coding
ENSMUSG00000014602	Kif1a	protein_coding		ENSMUSG00000012042	4930579F01Rik	protein_coding		ENSMUSG00000010803	Gabra1	protein_coding		ENSMUSG00000015316	Slamf1	protein_coding		ENSMUSG00000012705	Retn	protein_coding		ENSMUSG00000009535	Rnmt	protein_coding		ENSMUSG00000002341	Ncan	protein_coding		ENSMUSG00000002068	Ccne1	protein_coding		ENSMUSG00000001942	Siae	protein_coding		ENSMUSG00000020598	Nrcam	protein_coding
ENSMUSG00000014725	Adam28	protein_coding		ENSMUSG00000012350	Ehf	protein_coding		ENSMUSG00000011008	Mcoln2	protein_coding		ENSMUSG00000015341	Golga7	protein_coding		ENSMUSG00000012848	Rps5	protein_coding		ENSMUSG00000009580	Odam	protein_coding		ENSMUSG00000002342	Tmem161a	protein_coding		ENSMUSG00000002083	Bbc3	protein_coding		ENSMUSG00000001943	Vsig2	protein_coding		ENSMUSG00000020599	Rgs9	protein_coding
ENSMUSG00000014763	Fam120b	protein_coding		ENSMUSG00000012428	Steap4	protein_coding		ENSMUSG00000011034	Slc5a1	protein_coding		ENSMUSG00000015355	Cd48	protein_coding		ENSMUSG00000013495	Tmem175	protein_coding		ENSMUSG00000009628	Tex15	protein_coding		ENSMUSG00000002343	Armc6	protein_coding		ENSMUSG00000002100	Mybpc3	protein_coding		ENSMUSG00000001946	Esam	protein_coding		ENSMUSG00000020612	Prkar1a	protein_coding
ENSMUSG00000014773	Dll1	protein_coding		ENSMUSG00000012483	Rpa3	protein_coding		ENSMUSG00000011154	Cfap161	protein_coding		ENSMUSG00000015396	Cd83	protein_coding		ENSMUSG00000013662	Atad1	protein_coding		ENSMUSG00000009630	Ppp2cb	protein_coding		ENSMUSG00000002345	Borcs8	protein_coding		ENSMUSG00000002102	Psmc3	protein_coding		ENSMUSG00000001948	Spa17	protein_coding		ENSMUSG00000020614	Fam20a	protein_coding
ENSMUSG00000014813	Stc1	protein_coding		ENSMUSG00000012519	Mlkl	protein_coding		ENSMUSG00000011171	Vipr2	protein_coding		ENSMUSG00000015443	Gzmn	protein_coding		ENSMUSG00000013698	Pea15a	protein_coding		ENSMUSG00000009633	G0s2	protein_coding		ENSMUSG00000002346	Slc25a42	protein_coding		ENSMUSG00000002103	Acp2	protein_coding		ENSMUSG00000001962	Fam50a	protein_coding		ENSMUSG00000020617	1700012B07Rik	protein_coding
ENSMUSG00000014905	Dnajb9	protein_coding		ENSMUSG00000012520	Phox2b	protein_coding		ENSMUSG00000011463	Cpb1	protein_coding		ENSMUSG00000015501	Hivep2	protein_coding		ENSMUSG00000013736	Trnt1	protein_coding		ENSMUSG00000009734	Pou6f2	protein_coding		ENSMUSG00000002379	Ndufa11	protein_coding		ENSMUSG00000002104	Rapsn	protein_coding		ENSMUSG00000001964	Emd	protein_coding		ENSMUSG00000020620	Abca8b	protein_coding
ENSMUSG00000014907	Naf1	protein_coding		ENSMUSG00000012705	Retn	protein_coding		ENSMUSG00000011832	Evi5l	protein_coding		ENSMUSG00000015533	Itga2	protein_coding		ENSMUSG00000013846	St3gal1	protein_coding		ENSMUSG00000009741	Ubp1	protein_coding		ENSMUSG00000002384	Bmp8b	protein_coding		ENSMUSG00000002105	Slc39a13	protein_coding		ENSMUSG00000001983	Taco1	protein_coding		ENSMUSG00000020774	Aspa	protein_coding
ENSMUSG00000014980	Tsen15	protein_coding		ENSMUSG00000012819	Cdh23	protein_coding		ENSMUSG00000012042	4930579F01Rik	protein_coding		ENSMUSG00000015536	Mocs2	protein_coding		ENSMUSG00000013974	Mcemp1	protein_coding		ENSMUSG00000009828	Cilk1	protein_coding		ENSMUSG00000002393	Nr2f6	protein_coding		ENSMUSG00000002108	Nr1h3	protein_coding		ENSMUSG00000001985	Grik3	protein_coding		ENSMUSG00000020964	Sel1l	protein_coding
ENSMUSG00000015001	Oc90	protein_coding		ENSMUSG00000013076	Amotl1	protein_coding		ENSMUSG00000012187	Mogat1	protein_coding		ENSMUSG00000015619	Gata3	protein_coding		ENSMUSG00000014039	Prdm15	protein_coding		ENSMUSG00000010136	Cimap3	protein_coding		ENSMUSG00000002395	Use1	protein_coding		ENSMUSG00000002109	Ddb2	protein_coding		ENSMUSG00000001988	Npas1	protein_coding		ENSMUSG00000021003	Galc	protein_coding
ENSMUSG00000015112	Slc25a13	protein_coding		ENSMUSG00000013584	Aldh1a2	protein_coding		ENSMUSG00000012350	Ehf	protein_coding		ENSMUSG00000015652	Steap1	protein_coding		ENSMUSG00000014104	Sval2	protein_coding		ENSMUSG00000010517	Faf1	protein_coding		ENSMUSG00000002396	Ocel1	protein_coding		ENSMUSG00000002111	Spi1	protein_coding		ENSMUSG00000001995	Sipa1l2	protein_coding		ENSMUSG00000021091	Serpina3n	protein_coding
ENSMUSG00000015133	Lrrk1	protein_coding		ENSMUSG00000013643	Lypd8	protein_coding		ENSMUSG00000012519	Mlkl	protein_coding		ENSMUSG00000015709	Arnt2	protein_coding		ENSMUSG00000014226	Cacybp	protein_coding		ENSMUSG00000010796	Asz1	protein_coding		ENSMUSG00000002413	Braf	protein_coding		ENSMUSG00000002129	Sf3a1	protein_coding		ENSMUSG00000001998	Ap4e1	protein_coding		ENSMUSG00000021175	Cdca7l	protein_coding
ENSMUSG00000015134	Aldh1a3	protein_coding		ENSMUSG00000013653	1810065E05Rik	protein_coding		ENSMUSG00000012520	Phox2b	protein_coding		ENSMUSG00000015721	Nlrp5	protein_coding		ENSMUSG00000014725	Adam28	protein_coding		ENSMUSG00000010797	Wnt2	protein_coding		ENSMUSG00000002416	Ndufb2	protein_coding		ENSMUSG00000002147	Stat6	protein_coding		ENSMUSG00000001999	Blvra	protein_coding		ENSMUSG00000021186	Fbln5	protein_coding
ENSMUSG00000015189	Casd1	protein_coding		ENSMUSG00000013668	4933402N03Rik	protein_coding		ENSMUSG00000012705	Retn	protein_coding		ENSMUSG00000015806	Qdpr	protein_coding		ENSMUSG00000014850	Msh3	protein_coding		ENSMUSG00000010803	Gabra1	protein_coding		ENSMUSG00000002428	Hltf	protein_coding		ENSMUSG00000002190	Clgn	protein_coding		ENSMUSG00000002006	Pdzd4	protein_coding		ENSMUSG00000021187	Tc2n	protein_coding
ENSMUSG00000015202	Cnksr3	protein_coding		ENSMUSG00000013736	Trnt1	protein_coding		ENSMUSG00000012819	Cdh23	protein_coding		ENSMUSG00000015829	Tnr	protein_coding		ENSMUSG00000014905	Dnajb9	protein_coding		ENSMUSG00000011114	Tbrg1	protein_coding		ENSMUSG00000002455	Prpf6	protein_coding		ENSMUSG00000002204	Napsa	protein_coding		ENSMUSG00000002007	Srpk3	protein_coding		ENSMUSG00000021207	Akr1c21	protein_coding
ENSMUSG00000015222	Map2	protein_coding		ENSMUSG00000013846	St3gal1	protein_coding		ENSMUSG00000013076	Amotl1	protein_coding		ENSMUSG00000015843	Rxrg	protein_coding		ENSMUSG00000014907	Naf1	protein_coding		ENSMUSG00000011118	Panx3	protein_coding		ENSMUSG00000002458	Rgs19	protein_coding		ENSMUSG00000002205	Vrk3	protein_coding		ENSMUSG00000002010	Idh3g	protein_coding		ENSMUSG00000021209	Ppp4r4	protein_coding
ENSMUSG00000015224	Cyp2j9	protein_coding		ENSMUSG00000013974	Mcemp1	protein_coding		ENSMUSG00000013523	Bcas1	protein_coding		ENSMUSG00000015846	Rxra	protein_coding		ENSMUSG00000015001	Oc90	protein_coding		ENSMUSG00000011154	Cfap161	protein_coding		ENSMUSG00000002459	Rgs20	protein_coding		ENSMUSG00000002210	Smg9	protein_coding		ENSMUSG00000002012	Pnck	protein_coding		ENSMUSG00000021215	Net1	protein_coding
ENSMUSG00000015242	Nipsnap3a	protein_coding		ENSMUSG00000014030	Pax5	protein_coding		ENSMUSG00000013584	Aldh1a2	protein_coding		ENSMUSG00000015852	Fcrl2	protein_coding		ENSMUSG00000015112	Slc25a13	protein_coding		ENSMUSG00000011171	Vipr2	protein_coding		ENSMUSG00000002475	Abhd3	protein_coding		ENSMUSG00000002221	Paxip1	protein_coding		ENSMUSG00000002014	Ssr4	protein_coding		ENSMUSG00000021216	Tubal3	protein_coding
ENSMUSG00000015243	Abca1	protein_coding		ENSMUSG00000014104	Sval2	protein_coding		ENSMUSG00000013643	Lypd8	protein_coding		ENSMUSG00000015966	Il17rb	protein_coding		ENSMUSG00000015202	Cnksr3	protein_coding		ENSMUSG00000011256	Adam19	protein_coding		ENSMUSG00000002477	Snrpd1	protein_coding		ENSMUSG00000002222	Rmnd5a	protein_coding		ENSMUSG00000002015	Bcap31	protein_coding		ENSMUSG00000021301	Hecw1	protein_coding
ENSMUSG00000015247	Nipsnap3b	protein_coding		ENSMUSG00000014164	Klhl3	protein_coding		ENSMUSG00000013653	1810065E05Rik	protein_coding		ENSMUSG00000015968	Cacna1d	protein_coding		ENSMUSG00000015222	Map2	protein_coding		ENSMUSG00000011463	Cpb1	protein_coding		ENSMUSG00000002565	Scin	protein_coding		ENSMUSG00000002227	Mov10	protein_coding		ENSMUSG00000002020	Ltbp2	protein_coding		ENSMUSG00000021313	Ryr2	protein_coding
ENSMUSG00000015314	Slamf6	protein_coding		ENSMUSG00000014329	Bicc1	protein_coding		ENSMUSG00000013668	4933402N03Rik	protein_coding		ENSMUSG00000015970	Chdh	protein_coding		ENSMUSG00000015224	Cyp2j9	protein_coding		ENSMUSG00000011831	Evi5	protein_coding		ENSMUSG00000002578	Ikzf4	protein_coding		ENSMUSG00000002228	Ppm1j	protein_coding		ENSMUSG00000002028	Kmt2a	protein_coding		ENSMUSG00000021318	Gli3	protein_coding
ENSMUSG00000015316	Slamf1	protein_coding		ENSMUSG00000014453	Blk	protein_coding		ENSMUSG00000013736	Trnt1	protein_coding		ENSMUSG00000015971	Actr8	protein_coding		ENSMUSG00000015314	Slamf6	protein_coding		ENSMUSG00000011832	Evi5l	protein_coding		ENSMUSG00000002588	Pon1	protein_coding		ENSMUSG00000002233	Rhoc	protein_coding		ENSMUSG00000002031	Ift46	protein_coding		ENSMUSG00000021319	Sfrp4	protein_coding
ENSMUSG00000015341	Golga7	protein_coding		ENSMUSG00000014542	Clec4f	protein_coding		ENSMUSG00000013846	St3gal1	protein_coding		ENSMUSG00000016087	Fli1	protein_coding		ENSMUSG00000015316	Slamf1	protein_coding		ENSMUSG00000011837	Snapc2	protein_coding		ENSMUSG00000002633	Shh	protein_coding		ENSMUSG00000002240	Prr27	protein_coding		ENSMUSG00000002032	Tmem25	protein_coding		ENSMUSG00000021345	Prl8a6	protein_coding
ENSMUSG00000015355	Cd48	protein_coding		ENSMUSG00000014547	Wdfy2	protein_coding		ENSMUSG00000013974	Mcemp1	protein_coding		ENSMUSG00000016128	Stard13	protein_coding		ENSMUSG00000015354	Pcolce2	protein_coding		ENSMUSG00000012042	4930579F01Rik	protein_coding		ENSMUSG00000002658	Gtf2f1	protein_coding		ENSMUSG00000002249	Tead3	protein_coding		ENSMUSG00000002033	Cd3g	protein_coding		ENSMUSG00000021346	Prl8a8	protein_coding
ENSMUSG00000015396	Cd83	protein_coding		ENSMUSG00000014554	Dguok	protein_coding		ENSMUSG00000014030	Pax5	protein_coding		ENSMUSG00000016179	Camk1g	protein_coding		ENSMUSG00000015355	Cd48	protein_coding		ENSMUSG00000012076	Brms1l	protein_coding		ENSMUSG00000002660	Clpp	protein_coding		ENSMUSG00000002250	Ppard	protein_coding		ENSMUSG00000002043	Trappc6a	protein_coding		ENSMUSG00000021347	Prl7b1	protein_coding
ENSMUSG00000015443	Gzmn	protein_coding		ENSMUSG00000014602	Kif1a	protein_coding		ENSMUSG00000014104	Sval2	protein_coding		ENSMUSG00000016206	H2-M3	protein_coding		ENSMUSG00000015405	Ace2	protein_coding		ENSMUSG00000012211	Tex22	protein_coding		ENSMUSG00000002661	Alkbh7	protein_coding		ENSMUSG00000002257	Def6	protein_coding		ENSMUSG00000002052	Supt6	protein_coding		ENSMUSG00000021348	Prl7d1	protein_coding
ENSMUSG00000015501	Hivep2	protein_coding		ENSMUSG00000014725	Adam28	protein_coding		ENSMUSG00000014164	Klhl3	protein_coding		ENSMUSG00000016252	Atp5f1e	protein_coding		ENSMUSG00000015519	2310057J18Rik	protein_coding		ENSMUSG00000012350	Ehf	protein_coding		ENSMUSG00000002664	Pspn	protein_coding		ENSMUSG00000002265	Peg3	protein_coding		ENSMUSG00000002055	Spag5	protein_coding		ENSMUSG00000021403	Serpinb9b	protein_coding
ENSMUSG00000015519	2310057J18Rik	protein_coding		ENSMUSG00000014763	Fam120b	protein_coding		ENSMUSG00000014329	Bicc1	protein_coding		ENSMUSG00000016253	Nelfcd	protein_coding		ENSMUSG00000015533	Itga2	protein_coding		ENSMUSG00000012396	Nanog	protein_coding		ENSMUSG00000002668	Dennd1c	protein_coding		ENSMUSG00000002266	Zim1	protein_coding		ENSMUSG00000002057	Foxn1	protein_coding		ENSMUSG00000021404	Serpinb9c	protein_coding
ENSMUSG00000015533	Itga2	protein_coding		ENSMUSG00000014773	Dll1	protein_coding		ENSMUSG00000014426	Map3k4	protein_coding		ENSMUSG00000016255	Tubb1	protein_coding		ENSMUSG00000015536	Mocs2	protein_coding		ENSMUSG00000012422	Tmem167	protein_coding		ENSMUSG00000002728	Naa20	protein_coding		ENSMUSG00000002274	Metrn	protein_coding		ENSMUSG00000002058	Unc119	protein_coding		ENSMUSG00000021537	Cetn3	protein_coding
ENSMUSG00000015536	Mocs2	protein_coding		ENSMUSG00000014782	Plekhg4	protein_coding		ENSMUSG00000014453	Blk	protein_coding		ENSMUSG00000016256	Ctsz	protein_coding		ENSMUSG00000015568	Lpl	protein_coding		ENSMUSG00000012428	Steap4	protein_coding		ENSMUSG00000002731	Prkra	protein_coding		ENSMUSG00000002280	Ciao3	protein_coding		ENSMUSG00000002059	Rab34	protein_coding		ENSMUSG00000021575	Ahrr	protein_coding
ENSMUSG00000015568	Lpl	protein_coding		ENSMUSG00000014813	Stc1	protein_coding		ENSMUSG00000014542	Clec4f	protein_coding		ENSMUSG00000016257	Prelid3b	protein_coding		ENSMUSG00000015619	Gata3	protein_coding		ENSMUSG00000012429	Mplkip	protein_coding		ENSMUSG00000002732	Fkbp7	protein_coding		ENSMUSG00000002289	Angptl4	protein_coding		ENSMUSG00000002064	Sdf2	protein_coding		ENSMUSG00000021583	Erap1	protein_coding
ENSMUSG00000015619	Gata3	protein_coding		ENSMUSG00000014905	Dnajb9	protein_coding		ENSMUSG00000014554	Dguok	protein_coding		ENSMUSG00000016283	H2-M2	protein_coding		ENSMUSG00000015652	Steap1	protein_coding		ENSMUSG00000012705	Retn	protein_coding		ENSMUSG00000002733	Plekha3	protein_coding		ENSMUSG00000002297	Dbf4	protein_coding		ENSMUSG00000002068	Ccne1	protein_coding		ENSMUSG00000021587	Pcsk1	protein_coding
ENSMUSG00000015627	Gata5	protein_coding		ENSMUSG00000014907	Naf1	protein_coding		ENSMUSG00000014599	Csf1	protein_coding		ENSMUSG00000016386	Mpped2	protein_coding		ENSMUSG00000015653	Steap2	protein_coding		ENSMUSG00000012848	Rps5	protein_coding		ENSMUSG00000002797	Ggct	protein_coding		ENSMUSG00000002307	Daxx	protein_coding		ENSMUSG00000002076	Hsf2bp	protein_coding		ENSMUSG00000021619	Atg10	protein_coding
ENSMUSG00000015652	Steap1	protein_coding		ENSMUSG00000014980	Tsen15	protein_coding		ENSMUSG00000014602	Kif1a	protein_coding		ENSMUSG00000016458	Wt1	protein_coding		ENSMUSG00000015671	Psma2	protein_coding		ENSMUSG00000013076	Amotl1	protein_coding		ENSMUSG00000002799	Jag2	protein_coding		ENSMUSG00000002308	Cd320	protein_coding		ENSMUSG00000002083	Bbc3	protein_coding		ENSMUSG00000021620	Acot12	protein_coding
ENSMUSG00000015709	Arnt2	protein_coding		ENSMUSG00000015001	Oc90	protein_coding		ENSMUSG00000014633	Cmc2	protein_coding		ENSMUSG00000016494	Cd34	protein_coding		ENSMUSG00000015672	Mrpl32	protein_coding		ENSMUSG00000013495	Tmem175	protein_coding		ENSMUSG00000002803	Btbd6	protein_coding		ENSMUSG00000002319	Ipo4	protein_coding		ENSMUSG00000002100	Mybpc3	protein_coding		ENSMUSG00000021622	Ckmt2	protein_coding
ENSMUSG00000015721	Nlrp5	protein_coding		ENSMUSG00000015016	Acsf3	protein_coding		ENSMUSG00000014725	Adam28	protein_coding		ENSMUSG00000016524	Il19	protein_coding		ENSMUSG00000015709	Arnt2	protein_coding		ENSMUSG00000013593	Ndufs2	protein_coding		ENSMUSG00000002804	Nudt14	protein_coding		ENSMUSG00000002320	Tm9sf1	protein_coding		ENSMUSG00000002102	Psmc3	protein_coding		ENSMUSG00000021624	Cd180	protein_coding
ENSMUSG00000015733	Capza2	protein_coding		ENSMUSG00000015053	Gata2	protein_coding		ENSMUSG00000014763	Fam120b	protein_coding		ENSMUSG00000016528	Mapkapk2	protein_coding		ENSMUSG00000015721	Nlrp5	protein_coding		ENSMUSG00000013662	Atad1	protein_coding		ENSMUSG00000002808	Epdr1	protein_coding		ENSMUSG00000002324	Rec8	protein_coding		ENSMUSG00000002103	Acp2	protein_coding		ENSMUSG00000021631	Mrps36-ps1	processed_pseudogene
ENSMUSG00000015766	Eps8	protein_coding		ENSMUSG00000015112	Slc25a13	protein_coding		ENSMUSG00000014773	Dll1	protein_coding		ENSMUSG00000016529	Il10	protein_coding		ENSMUSG00000015733	Capza2	protein_coding		ENSMUSG00000013668	4933402N03Rik	protein_coding		ENSMUSG00000002812	Flii	protein_coding		ENSMUSG00000002325	Irf9	protein_coding		ENSMUSG00000002104	Rapsn	protein_coding		ENSMUSG00000021640	Naip1	protein_coding
ENSMUSG00000015806	Qdpr	protein_coding		ENSMUSG00000015133	Lrrk1	protein_coding		ENSMUSG00000014782	Plekhg4	protein_coding		ENSMUSG00000016756	Cmah	protein_coding		ENSMUSG00000015766	Eps8	protein_coding		ENSMUSG00000013698	Pea15a	protein_coding		ENSMUSG00000002814	Top3a	protein_coding		ENSMUSG00000002326	Gmpr2	protein_coding		ENSMUSG00000002105	Slc39a13	protein_coding		ENSMUSG00000021700	Rab3c	protein_coding
ENSMUSG00000015829	Tnr	protein_coding		ENSMUSG00000015134	Aldh1a3	protein_coding		ENSMUSG00000014813	Stc1	protein_coding		ENSMUSG00000016918	Sulf1	protein_coding		ENSMUSG00000015804	Med28	protein_coding		ENSMUSG00000013736	Trnt1	protein_coding		ENSMUSG00000002831	Plin4	protein_coding		ENSMUSG00000002329	Mdp1	protein_coding		ENSMUSG00000002108	Nr1h3	protein_coding		ENSMUSG00000021701	Plk2	protein_coding
ENSMUSG00000015843	Rxrg	protein_coding		ENSMUSG00000015189	Casd1	protein_coding		ENSMUSG00000014907	Naf1	protein_coding		ENSMUSG00000016984	Etaa1	protein_coding		ENSMUSG00000015806	Qdpr	protein_coding		ENSMUSG00000013846	St3gal1	protein_coding		ENSMUSG00000002833	Hdgfl2	protein_coding		ENSMUSG00000002332	Dhrs1	protein_coding		ENSMUSG00000002109	Ddb2	protein_coding		ENSMUSG00000021708	Rasgrf2	protein_coding
ENSMUSG00000015852	Fcrl2	protein_coding		ENSMUSG00000015202	Cnksr3	protein_coding		ENSMUSG00000014980	Tsen15	protein_coding		ENSMUSG00000016998	Svs4	protein_coding		ENSMUSG00000015829	Tnr	protein_coding		ENSMUSG00000013973	Dedd	protein_coding		ENSMUSG00000002835	Chaf1a	protein_coding		ENSMUSG00000002341	Ncan	protein_coding		ENSMUSG00000002111	Spi1	protein_coding		ENSMUSG00000021718	Nt5el	protein_coding
ENSMUSG00000015854	Cd5l	protein_coding		ENSMUSG00000015222	Map2	protein_coding		ENSMUSG00000015001	Oc90	protein_coding		ENSMUSG00000017000	Svs6	protein_coding		ENSMUSG00000015879	Fam184b	protein_coding		ENSMUSG00000013974	Mcemp1	protein_coding		ENSMUSG00000002844	Adprh	protein_coding		ENSMUSG00000002342	Tmem161a	protein_coding		ENSMUSG00000002129	Sf3a1	protein_coding		ENSMUSG00000021719	Rgs7bp	protein_coding
ENSMUSG00000015966	Il17rb	protein_coding		ENSMUSG00000015224	Cyp2j9	protein_coding		ENSMUSG00000015013	Trappc2l	protein_coding		ENSMUSG00000017003	Svs3a	protein_coding		ENSMUSG00000015880	Ncapg	protein_coding		ENSMUSG00000013997	Nit1	protein_coding		ENSMUSG00000002845	Tmem39a	protein_coding		ENSMUSG00000002343	Armc6	protein_coding		ENSMUSG00000002147	Stat6	protein_coding		ENSMUSG00000021720	Rnf180	protein_coding
ENSMUSG00000015968	Cacna1d	protein_coding		ENSMUSG00000015242	Nipsnap3a	protein_coding		ENSMUSG00000015027	Galns	protein_coding		ENSMUSG00000017004	Svs5	protein_coding		ENSMUSG00000015882	Lcorl	protein_coding		ENSMUSG00000014039	Prdm15	protein_coding		ENSMUSG00000002846	Timmdc1	protein_coding		ENSMUSG00000002345	Borcs8	protein_coding		ENSMUSG00000002190	Clgn	protein_coding		ENSMUSG00000021721	Htr1a	protein_coding
ENSMUSG00000015970	Chdh	protein_coding		ENSMUSG00000015316	Slamf1	protein_coding		ENSMUSG00000015053	Gata2	protein_coding		ENSMUSG00000017049	Ccdc70	protein_coding		ENSMUSG00000015932	Dstn	protein_coding		ENSMUSG00000014104	Sval2	protein_coding		ENSMUSG00000002847	Pla1a	protein_coding		ENSMUSG00000002346	Slc25a42	protein_coding		ENSMUSG00000002204	Napsa	protein_coding		ENSMUSG00000021725	Parp8	protein_coding
ENSMUSG00000015971	Actr8	protein_coding		ENSMUSG00000015341	Golga7	protein_coding		ENSMUSG00000015090	Ptgds	protein_coding		ENSMUSG00000017064	Prl5a1	protein_coding		ENSMUSG00000015961	Adss2	protein_coding		ENSMUSG00000014226	Cacybp	protein_coding		ENSMUSG00000002870	Mcm2	protein_coding		ENSMUSG00000002372	Ranbp3	protein_coding		ENSMUSG00000002205	Vrk3	protein_coding		ENSMUSG00000021730	Hcn1	protein_coding
ENSMUSG00000016087	Fli1	protein_coding		ENSMUSG00000015355	Cd48	protein_coding		ENSMUSG00000015093	Clic3	protein_coding		ENSMUSG00000017144	Rnd3	protein_coding		ENSMUSG00000015962	Spmip3	protein_coding		ENSMUSG00000014633	Cmc2	protein_coding		ENSMUSG00000002871	Tpra1	protein_coding		ENSMUSG00000002379	Ndufa11	protein_coding		ENSMUSG00000002210	Smg9	protein_coding		ENSMUSG00000021731	Mrps30	protein_coding
ENSMUSG00000016128	Stard13	protein_coding		ENSMUSG00000015396	Cd83	protein_coding		ENSMUSG00000015133	Lrrk1	protein_coding		ENSMUSG00000017412	Cacnb4	protein_coding		ENSMUSG00000016128	Stard13	protein_coding		ENSMUSG00000014776	Nol3	protein_coding		ENSMUSG00000002881	Nab1	protein_coding		ENSMUSG00000002384	Bmp8b	protein_coding		ENSMUSG00000002221	Paxip1	protein_coding		ENSMUSG00000021732	Fgf10	protein_coding
ENSMUSG00000016179	Camk1g	protein_coding		ENSMUSG00000015443	Gzmn	protein_coding		ENSMUSG00000015134	Aldh1a3	protein_coding		ENSMUSG00000017491	Rarb	protein_coding		ENSMUSG00000016179	Camk1g	protein_coding		ENSMUSG00000014778	Fhod1	protein_coding		ENSMUSG00000002897	Il17ra	protein_coding		ENSMUSG00000002393	Nr2f6	protein_coding		ENSMUSG00000002222	Rmnd5a	protein_coding		ENSMUSG00000021741	Gm5457	processed_pseudogene
ENSMUSG00000016206	H2-M3	protein_coding		ENSMUSG00000015501	Hivep2	protein_coding		ENSMUSG00000015189	Casd1	protein_coding		ENSMUSG00000017688	Hnf4g	protein_coding		ENSMUSG00000016181	Utp25	protein_coding		ENSMUSG00000014782	Plekhg4	protein_coding		ENSMUSG00000002908	Kcnn1	protein_coding		ENSMUSG00000002395	Use1	protein_coding		ENSMUSG00000002227	Mov10	protein_coding		ENSMUSG00000021747	Cfap20dc	protein_coding
ENSMUSG00000016252	Atp5f1e	protein_coding		ENSMUSG00000015519	2310057J18Rik	protein_coding		ENSMUSG00000015202	Cnksr3	protein_coding		ENSMUSG00000017697	Ada	protein_coding		ENSMUSG00000016200	Syt14	protein_coding		ENSMUSG00000014786	Slc9a5	protein_coding		ENSMUSG00000002910	Arrdc2	protein_coding		ENSMUSG00000002396	Ocel1	protein_coding		ENSMUSG00000002228	Ppm1j	protein_coding		ENSMUSG00000021764	Ndufs4	protein_coding
ENSMUSG00000016253	Nelfcd	protein_coding		ENSMUSG00000015533	Itga2	protein_coding		ENSMUSG00000015222	Map2	protein_coding		ENSMUSG00000017922	Prl3c1	protein_coding		ENSMUSG00000016206	H2-M3	protein_coding		ENSMUSG00000014791	Elmo3	protein_coding		ENSMUSG00000002948	Map2k7	protein_coding		ENSMUSG00000002409	Dyrk1b	protein_coding		ENSMUSG00000002233	Rhoc	protein_coding		ENSMUSG00000021765	Fst	protein_coding
ENSMUSG00000016255	Tubb1	protein_coding		ENSMUSG00000015536	Mocs2	protein_coding		ENSMUSG00000015224	Cyp2j9	protein_coding		ENSMUSG00000017978	Cadps2	protein_coding		ENSMUSG00000016283	H2-M2	protein_coding		ENSMUSG00000014837	Matcap1	protein_coding		ENSMUSG00000002949	Timm44	protein_coding		ENSMUSG00000002413	Braf	protein_coding		ENSMUSG00000002249	Tead3	protein_coding		ENSMUSG00000021779	Thrb	protein_coding
ENSMUSG00000016256	Ctsz	protein_coding		ENSMUSG00000015568	Lpl	protein_coding		ENSMUSG00000015242	Nipsnap3a	protein_coding		ENSMUSG00000018211	Wfdc15b	protein_coding		ENSMUSG00000016386	Mpped2	protein_coding		ENSMUSG00000014846	Tppp3	protein_coding		ENSMUSG00000002957	Ap2a2	protein_coding		ENSMUSG00000002416	Ndufb2	protein_coding		ENSMUSG00000002250	Ppard	protein_coding		ENSMUSG00000021789	Sftpa1	protein_coding
ENSMUSG00000016257	Prelid3b	protein_coding		ENSMUSG00000015619	Gata3	protein_coding		ENSMUSG00000015243	Abca1	protein_coding		ENSMUSG00000018217	Pmp22	protein_coding		ENSMUSG00000016481	Cr1l	protein_coding		ENSMUSG00000014850	Msh3	protein_coding		ENSMUSG00000003031	Cdkn1b	protein_coding		ENSMUSG00000002428	Hltf	protein_coding		ENSMUSG00000002257	Def6	protein_coding		ENSMUSG00000021790	Dydc1	protein_coding
ENSMUSG00000016283	H2-M2	protein_coding		ENSMUSG00000015627	Gata5	protein_coding		ENSMUSG00000015247	Nipsnap3b	protein_coding		ENSMUSG00000018259	Prl8a2	protein_coding		ENSMUSG00000016487	Ppfibp1	protein_coding		ENSMUSG00000014856	Tmem208	protein_coding		ENSMUSG00000003033	Ap1m1	protein_coding		ENSMUSG00000002455	Prpf6	protein_coding		ENSMUSG00000002265	Peg3	protein_coding		ENSMUSG00000021795	Sftpd	protein_coding
ENSMUSG00000016386	Mpped2	protein_coding		ENSMUSG00000015709	Arnt2	protein_coding		ENSMUSG00000015314	Slamf6	protein_coding		ENSMUSG00000018263	Tbx5	protein_coding		ENSMUSG00000016493	Cd46	protein_coding		ENSMUSG00000014859	E2f4	protein_coding		ENSMUSG00000003037	Rab8a	protein_coding		ENSMUSG00000002458	Rgs19	protein_coding		ENSMUSG00000002266	Zim1	protein_coding		ENSMUSG00000021803	Cdhr1	protein_coding
ENSMUSG00000016458	Wt1	protein_coding		ENSMUSG00000015733	Capza2	protein_coding		ENSMUSG00000015316	Slamf1	protein_coding		ENSMUSG00000018581	Dnah11	protein_coding		ENSMUSG00000016494	Cd34	protein_coding		ENSMUSG00000014907	Naf1	protein_coding		ENSMUSG00000003039	Fam32a	protein_coding		ENSMUSG00000002459	Rgs20	protein_coding		ENSMUSG00000002274	Metrn	protein_coding		ENSMUSG00000021804	Rgr	protein_coding
ENSMUSG00000016494	Cd34	protein_coding		ENSMUSG00000015766	Eps8	protein_coding		ENSMUSG00000015341	Golga7	protein_coding		ENSMUSG00000018620	Mmp20	protein_coding		ENSMUSG00000016626	Nlrp14	protein_coding		ENSMUSG00000015001	Oc90	protein_coding		ENSMUSG00000003051	Elf3	protein_coding		ENSMUSG00000002475	Abhd3	protein_coding		ENSMUSG00000002279	Lmf1	protein_coding		ENSMUSG00000021830	Txndc16	protein_coding
ENSMUSG00000016498	Pdcd1lg2	protein_coding		ENSMUSG00000015806	Qdpr	protein_coding		ENSMUSG00000015355	Cd48	protein_coding		ENSMUSG00000018654	Ikzf1	protein_coding		ENSMUSG00000016933	Plcg1	protein_coding		ENSMUSG00000015202	Cnksr3	protein_coding		ENSMUSG00000003062	Stard3nl	protein_coding		ENSMUSG00000002477	Snrpd1	protein_coding		ENSMUSG00000002280	Ciao3	protein_coding		ENSMUSG00000021852	Slc35f4	protein_coding
ENSMUSG00000016524	Il19	protein_coding		ENSMUSG00000015829	Tnr	protein_coding		ENSMUSG00000015365	Mov10l1	protein_coding		ENSMUSG00000018656	Tcaf3	protein_coding		ENSMUSG00000016984	Etaa1	protein_coding		ENSMUSG00000015222	Map2	protein_coding		ENSMUSG00000003131	Pafah1b2	protein_coding		ENSMUSG00000002486	Tchp	protein_coding		ENSMUSG00000002289	Angptl4	protein_coding		ENSMUSG00000021880	Rnase6	protein_coding
ENSMUSG00000016528	Mapkapk2	protein_coding		ENSMUSG00000015843	Rxrg	protein_coding		ENSMUSG00000015396	Cd83	protein_coding		ENSMUSG00000018796	Acsl1	protein_coding		ENSMUSG00000017049	Ccdc70	protein_coding		ENSMUSG00000015224	Cyp2j9	protein_coding		ENSMUSG00000003153	Slc2a3	protein_coding		ENSMUSG00000002496	Tsc2	protein_coding		ENSMUSG00000002297	Dbf4	protein_coding		ENSMUSG00000021886	Gpr65	protein_coding
ENSMUSG00000016529	Il10	protein_coding		ENSMUSG00000015846	Rxra	protein_coding		ENSMUSG00000015443	Gzmn	protein_coding		ENSMUSG00000018800	Abca5	protein_coding		ENSMUSG00000017064	Prl5a1	protein_coding		ENSMUSG00000015314	Slamf6	protein_coding		ENSMUSG00000003154	Foxj2	protein_coding		ENSMUSG00000002500	Rpl3l	protein_coding		ENSMUSG00000002307	Daxx	protein_coding		ENSMUSG00000021908	Ncoa4-ps	processed_pseudogene
ENSMUSG00000016626	Nlrp14	protein_coding		ENSMUSG00000015852	Fcrl2	protein_coding		ENSMUSG00000015501	Hivep2	protein_coding		ENSMUSG00000018819	Lsp1	protein_coding		ENSMUSG00000017144	Rnd3	protein_coding		ENSMUSG00000015316	Slamf1	protein_coding		ENSMUSG00000003166	Dgcr2	protein_coding		ENSMUSG00000002504	Nherf2	protein_coding		ENSMUSG00000002308	Cd320	protein_coding		ENSMUSG00000021927	Hnrnpa1l2-ps2	processed_pseudogene
ENSMUSG00000016756	Cmah	protein_coding		ENSMUSG00000015854	Cd5l	protein_coding		ENSMUSG00000015533	Itga2	protein_coding		ENSMUSG00000018906	P4ha2	protein_coding		ENSMUSG00000017418	Arl5b	protein_coding		ENSMUSG00000015354	Pcolce2	protein_coding		ENSMUSG00000003198	Zfp959	protein_coding		ENSMUSG00000002524	Puf60	protein_coding		ENSMUSG00000002319	Ipo4	protein_coding		ENSMUSG00000022026	Olfm4	protein_coding
ENSMUSG00000016998	Svs4	protein_coding		ENSMUSG00000015890	Amdhd1	protein_coding		ENSMUSG00000015536	Mocs2	protein_coding		ENSMUSG00000018914	Il3	protein_coding		ENSMUSG00000017485	Top2b	protein_coding		ENSMUSG00000015355	Cd48	protein_coding		ENSMUSG00000003200	Sh3gl1	protein_coding		ENSMUSG00000002546	Golga2	protein_coding		ENSMUSG00000002320	Tm9sf1	protein_coding		ENSMUSG00000022076	Klhl1	protein_coding
ENSMUSG00000017000	Svs6	protein_coding		ENSMUSG00000015966	Il17rb	protein_coding		ENSMUSG00000015568	Lpl	protein_coding		ENSMUSG00000018916	Csf2	protein_coding		ENSMUSG00000017491	Rarb	protein_coding		ENSMUSG00000015519	2310057J18Rik	protein_coding		ENSMUSG00000003206	Ebi3	protein_coding		ENSMUSG00000002550	Uck1	protein_coding		ENSMUSG00000002324	Rec8	protein_coding		ENSMUSG00000022103	Gfra2	protein_coding
ENSMUSG00000017003	Svs3a	protein_coding		ENSMUSG00000015968	Cacna1d	protein_coding		ENSMUSG00000015619	Gata3	protein_coding		ENSMUSG00000018927	Ccl6	protein_coding		ENSMUSG00000017688	Hnf4g	protein_coding		ENSMUSG00000015533	Itga2	protein_coding		ENSMUSG00000003208	Yju2	protein_coding		ENSMUSG00000002565	Scin	protein_coding		ENSMUSG00000002325	Irf9	protein_coding		ENSMUSG00000022106	Rcbtb2	protein_coding
ENSMUSG00000017004	Svs5	protein_coding		ENSMUSG00000015970	Chdh	protein_coding		ENSMUSG00000015627	Gata5	protein_coding		ENSMUSG00000018930	Ccl4	protein_coding		ENSMUSG00000017778	Cox7c	protein_coding		ENSMUSG00000015536	Mocs2	protein_coding		ENSMUSG00000003226	Ranbp2	protein_coding		ENSMUSG00000002578	Ikzf4	protein_coding		ENSMUSG00000002326	Gmpr2	protein_coding		ENSMUSG00000022108	Itm2b	protein_coding
ENSMUSG00000017049	Ccdc70	protein_coding		ENSMUSG00000015971	Actr8	protein_coding		ENSMUSG00000015652	Steap1	protein_coding		ENSMUSG00000018999	Slc35b4	protein_coding		ENSMUSG00000017831	Rab5a	protein_coding		ENSMUSG00000015568	Lpl	protein_coding		ENSMUSG00000003233	Dvl3	protein_coding		ENSMUSG00000002580	Mien1	protein_coding		ENSMUSG00000002329	Mdp1	protein_coding		ENSMUSG00000022111	Uchl3	protein_coding
ENSMUSG00000017064	Prl5a1	protein_coding		ENSMUSG00000015981	Stk32c	protein_coding		ENSMUSG00000015653	Steap2	protein_coding		ENSMUSG00000019122	Ccl9	protein_coding		ENSMUSG00000017922	Prl3c1	protein_coding		ENSMUSG00000015619	Gata3	protein_coding		ENSMUSG00000003235	Eif2b5	protein_coding		ENSMUSG00000002588	Pon1	protein_coding		ENSMUSG00000002332	Dhrs1	protein_coding		ENSMUSG00000022112	Gpc5	protein_coding
ENSMUSG00000017144	Rnd3	protein_coding		ENSMUSG00000016087	Fli1	protein_coding		ENSMUSG00000015709	Arnt2	protein_coding		ENSMUSG00000019146	Cacng2	protein_coding		ENSMUSG00000017978	Cadps2	protein_coding		ENSMUSG00000015652	Steap1	protein_coding		ENSMUSG00000003282	Plag1	protein_coding		ENSMUSG00000002602	Axl	protein_coding		ENSMUSG00000002341	Ncan	protein_coding		ENSMUSG00000022113	Trim52	protein_coding
ENSMUSG00000017412	Cacnb4	protein_coding		ENSMUSG00000016128	Stard13	protein_coding		ENSMUSG00000015721	Nlrp5	protein_coding		ENSMUSG00000019230	Lhx9	protein_coding		ENSMUSG00000018189	Uchl5	protein_coding		ENSMUSG00000015653	Steap2	protein_coding		ENSMUSG00000003316	Glg1	protein_coding		ENSMUSG00000002603	Tgfb1	protein_coding		ENSMUSG00000002342	Tmem161a	protein_coding		ENSMUSG00000022114	Spry2	protein_coding
ENSMUSG00000017491	Rarb	protein_coding		ENSMUSG00000016179	Camk1g	protein_coding		ENSMUSG00000015766	Eps8	protein_coding		ENSMUSG00000019232	Etnppl	protein_coding		ENSMUSG00000018196	Glrx2	protein_coding		ENSMUSG00000015671	Psma2	protein_coding		ENSMUSG00000003382	Etv3	protein_coding		ENSMUSG00000002608	Ccdc97	protein_coding		ENSMUSG00000002343	Armc6	protein_coding		ENSMUSG00000022116	4930449E01Rik	lncRNA
ENSMUSG00000017588	Krt27	protein_coding		ENSMUSG00000016206	H2-M3	protein_coding		ENSMUSG00000015806	Qdpr	protein_coding		ENSMUSG00000019256	Ahr	protein_coding		ENSMUSG00000018199	Ro60	protein_coding		ENSMUSG00000015672	Mrpl32	protein_coding		ENSMUSG00000003411	Rab3b	protein_coding		ENSMUSG00000002617	Zfp40	protein_coding		ENSMUSG00000002345	Borcs8	protein_coding		ENSMUSG00000022122	Ednrb	protein_coding
ENSMUSG00000017688	Hnf4g	protein_coding		ENSMUSG00000016252	Atp5f1e	protein_coding		ENSMUSG00000015829	Tnr	protein_coding		ENSMUSG00000019470	Xab2	protein_coding		ENSMUSG00000018259	Prl8a2	protein_coding		ENSMUSG00000015709	Arnt2	protein_coding		ENSMUSG00000003418	St8sia6	protein_coding		ENSMUSG00000002625	Akap8l	protein_coding		ENSMUSG00000002346	Slc25a42	protein_coding		ENSMUSG00000022123	Scel	protein_coding
ENSMUSG00000017697	Ada	protein_coding		ENSMUSG00000016253	Nelfcd	protein_coding		ENSMUSG00000015843	Rxrg	protein_coding		ENSMUSG00000019489	Cd70	protein_coding		ENSMUSG00000018341	Il12rb2	protein_coding		ENSMUSG00000015721	Nlrp5	protein_coding		ENSMUSG00000003452	Bicd1	protein_coding		ENSMUSG00000002633	Shh	protein_coding		ENSMUSG00000002372	Ranbp3	protein_coding		ENSMUSG00000022124	Fbxl3	protein_coding
ENSMUSG00000017922	Prl3c1	protein_coding		ENSMUSG00000016255	Tubb1	protein_coding		ENSMUSG00000015846	Rxra	protein_coding		ENSMUSG00000019577	Pdk4	protein_coding		ENSMUSG00000018347	Zkscan6	protein_coding		ENSMUSG00000015733	Capza2	protein_coding		ENSMUSG00000003458	Ncstn	protein_coding		ENSMUSG00000002635	Pdcd2l	protein_coding		ENSMUSG00000002379	Ndufa11	protein_coding		ENSMUSG00000022125	Cln5	protein_coding
ENSMUSG00000017978	Cadps2	protein_coding		ENSMUSG00000016256	Ctsz	protein_coding		ENSMUSG00000015852	Fcrl2	protein_coding		ENSMUSG00000019647	Sema6a	protein_coding		ENSMUSG00000018417	Myo1b	protein_coding		ENSMUSG00000015766	Eps8	protein_coding		ENSMUSG00000003464	Pex19	protein_coding		ENSMUSG00000002658	Gtf2f1	protein_coding		ENSMUSG00000002384	Bmp8b	protein_coding		ENSMUSG00000022126	Acod1	protein_coding
ENSMUSG00000018211	Wfdc15b	protein_coding		ENSMUSG00000016257	Prelid3b	protein_coding		ENSMUSG00000015854	Cd5l	protein_coding		ENSMUSG00000019718	L3hypdh	protein_coding		ENSMUSG00000018479	Chct1	protein_coding		ENSMUSG00000015804	Med28	protein_coding		ENSMUSG00000003469	Phyhip	protein_coding		ENSMUSG00000002660	Clpp	protein_coding		ENSMUSG00000002393	Nr2f6	protein_coding		ENSMUSG00000022269	Marchf11	protein_coding
ENSMUSG00000018217	Pmp22	protein_coding		ENSMUSG00000016283	H2-M2	protein_coding		ENSMUSG00000015889	Lta4h	protein_coding		ENSMUSG00000019756	Prl8a1	protein_coding		ENSMUSG00000018481	Appbp2	protein_coding		ENSMUSG00000015806	Qdpr	protein_coding		ENSMUSG00000003476	Crhr2	protein_coding		ENSMUSG00000002661	Alkbh7	protein_coding		ENSMUSG00000002395	Use1	protein_coding		ENSMUSG00000022303	Dcstamp	protein_coding
ENSMUSG00000018259	Prl8a2	protein_coding		ENSMUSG00000016346	Kcnq2	protein_coding		ENSMUSG00000015890	Amdhd1	protein_coding		ENSMUSG00000019762	Iyd	protein_coding		ENSMUSG00000018581	Dnah11	protein_coding		ENSMUSG00000015829	Tnr	protein_coding		ENSMUSG00000003527	Ess2	protein_coding		ENSMUSG00000002664	Pspn	protein_coding		ENSMUSG00000002396	Ocel1	protein_coding		ENSMUSG00000022306	Zfpm2	protein_coding
ENSMUSG00000018263	Tbx5	protein_coding		ENSMUSG00000016349	Eef1a2	protein_coding		ENSMUSG00000015962	Spmip3	protein_coding		ENSMUSG00000019768	Esr1	protein_coding		ENSMUSG00000018589	Glra2	protein_coding		ENSMUSG00000015843	Rxrg	protein_coding		ENSMUSG00000003528	Slc25a1	protein_coding		ENSMUSG00000002668	Dennd1c	protein_coding		ENSMUSG00000002409	Dyrk1b	protein_coding		ENSMUSG00000022309	Angpt1	protein_coding
ENSMUSG00000018417	Myo1b	protein_coding		ENSMUSG00000016386	Mpped2	protein_coding		ENSMUSG00000015966	Il17rb	protein_coding		ENSMUSG00000019772	Vip	protein_coding		ENSMUSG00000018620	Mmp20	protein_coding		ENSMUSG00000015879	Fam184b	protein_coding		ENSMUSG00000003555	Cyp17a1	protein_coding		ENSMUSG00000002718	Cse1l	protein_coding		ENSMUSG00000002416	Ndufb2	protein_coding		ENSMUSG00000022315	Slc30a8	protein_coding
ENSMUSG00000018581	Dnah11	protein_coding		ENSMUSG00000016458	Wt1	protein_coding		ENSMUSG00000015968	Cacna1d	protein_coding		ENSMUSG00000019777	Hdac2	protein_coding		ENSMUSG00000018623	Mmp7	protein_coding		ENSMUSG00000015880	Ncapg	protein_coding		ENSMUSG00000003559	As3mt	protein_coding		ENSMUSG00000002728	Naa20	protein_coding		ENSMUSG00000002428	Hltf	protein_coding		ENSMUSG00000022321	Cdh10	protein_coding
ENSMUSG00000018620	Mmp20	protein_coding		ENSMUSG00000016487	Ppfibp1	protein_coding		ENSMUSG00000015970	Chdh	protein_coding		ENSMUSG00000019779	Frk	protein_coding		ENSMUSG00000018654	Ikzf1	protein_coding		ENSMUSG00000015882	Lcorl	protein_coding		ENSMUSG00000003573	Homer3	protein_coding		ENSMUSG00000002732	Fkbp7	protein_coding		ENSMUSG00000002455	Prpf6	protein_coding		ENSMUSG00000022332	Khdrbs3	protein_coding
ENSMUSG00000018634	Crhr1	protein_coding		ENSMUSG00000016498	Pdcd1lg2	protein_coding		ENSMUSG00000015971	Actr8	protein_coding		ENSMUSG00000019785	Clvs2	protein_coding		ENSMUSG00000018656	Tcaf3	protein_coding		ENSMUSG00000015932	Dstn	protein_coding		ENSMUSG00000003575	Crtc1	protein_coding		ENSMUSG00000002733	Plekha3	protein_coding		ENSMUSG00000002458	Rgs19	protein_coding		ENSMUSG00000022335	Zfat	protein_coding
ENSMUSG00000018654	Ikzf1	protein_coding		ENSMUSG00000016524	Il19	protein_coding		ENSMUSG00000015980	Lrrc27	protein_coding		ENSMUSG00000019789	Hey2	protein_coding		ENSMUSG00000018733	Pex12	protein_coding		ENSMUSG00000015961	Adss2	protein_coding		ENSMUSG00000003581	Rnf215	protein_coding		ENSMUSG00000002741	Ykt6	protein_coding		ENSMUSG00000002459	Rgs20	protein_coding		ENSMUSG00000022339	Ebag9	protein_coding
ENSMUSG00000018656	Tcaf3	protein_coding		ENSMUSG00000016529	Il10	protein_coding		ENSMUSG00000015981	Stk32c	protein_coding		ENSMUSG00000019806	Aig1	protein_coding		ENSMUSG00000018800	Abca5	protein_coding		ENSMUSG00000015962	Spmip3	protein_coding		ENSMUSG00000003585	Sec14l2	protein_coding		ENSMUSG00000002748	Baz1b	protein_coding		ENSMUSG00000002475	Abhd3	protein_coding		ENSMUSG00000022342	Kcnv1	protein_coding
ENSMUSG00000018796	Acsl1	protein_coding		ENSMUSG00000016626	Nlrp14	protein_coding		ENSMUSG00000016087	Fli1	protein_coding		ENSMUSG00000019814	Ltv1	protein_coding		ENSMUSG00000018986	Slfn3	protein_coding		ENSMUSG00000016128	Stard13	protein_coding		ENSMUSG00000003604	Aven	protein_coding		ENSMUSG00000002763	Pex6	protein_coding		ENSMUSG00000002477	Snrpd1	protein_coding		ENSMUSG00000022346	Myc	protein_coding
ENSMUSG00000018800	Abca5	protein_coding		ENSMUSG00000016637	Ift27	protein_coding		ENSMUSG00000016128	Stard13	protein_coding		ENSMUSG00000019815	Zc2hc1b	protein_coding		ENSMUSG00000018995	Nars2	protein_coding		ENSMUSG00000016179	Camk1g	protein_coding		ENSMUSG00000003623	Crot	protein_coding		ENSMUSG00000002767	Mrpl2	protein_coding		ENSMUSG00000002486	Tchp	protein_coding		ENSMUSG00000022347	A1bg	protein_coding
ENSMUSG00000018819	Lsp1	protein_coding		ENSMUSG00000016756	Cmah	protein_coding		ENSMUSG00000016179	Camk1g	protein_coding		ENSMUSG00000019817	Plagl1	protein_coding		ENSMUSG00000019189	Rnf145	protein_coding		ENSMUSG00000016181	Utp25	protein_coding		ENSMUSG00000003657	Calb2	protein_coding		ENSMUSG00000002768	Mea1	protein_coding		ENSMUSG00000002496	Tsc2	protein_coding		ENSMUSG00000022366	Slc22a22	protein_coding
ENSMUSG00000018906	P4ha2	protein_coding		ENSMUSG00000016763	Scube1	protein_coding		ENSMUSG00000016181	Utp25	protein_coding		ENSMUSG00000019828	Grm1	protein_coding		ENSMUSG00000019230	Lhx9	protein_coding		ENSMUSG00000016200	Syt14	protein_coding		ENSMUSG00000003660	Snrnp200	protein_coding		ENSMUSG00000002769	Gnmt	protein_coding		ENSMUSG00000002500	Rpl3l	protein_coding		ENSMUSG00000022367	Has2	protein_coding
ENSMUSG00000018914	Il3	protein_coding		ENSMUSG00000016998	Svs4	protein_coding		ENSMUSG00000016206	H2-M3	protein_coding		ENSMUSG00000019832	Rab32	protein_coding		ENSMUSG00000019232	Etnppl	protein_coding		ENSMUSG00000016206	H2-M3	protein_coding		ENSMUSG00000003662	Ciao1	protein_coding		ENSMUSG00000002771	Grin2d	protein_coding		ENSMUSG00000002504	Nherf2	protein_coding		ENSMUSG00000022371	Col14a1	protein_coding
ENSMUSG00000018916	Csf2	protein_coding		ENSMUSG00000017000	Svs6	protein_coding		ENSMUSG00000016252	Atp5f1e	protein_coding		ENSMUSG00000019836	Amd-ps4	processed_pseudogene		ENSMUSG00000019256	Ahr	protein_coding		ENSMUSG00000016262	Sertad4	protein_coding		ENSMUSG00000003665	Has1	protein_coding		ENSMUSG00000002778	Kdelr1	protein_coding		ENSMUSG00000002524	Puf60	protein_coding		ENSMUSG00000022372	Sla	protein_coding
ENSMUSG00000018927	Ccl6	protein_coding		ENSMUSG00000017003	Svs3a	protein_coding		ENSMUSG00000016253	Nelfcd	protein_coding		ENSMUSG00000019846	Lama4	protein_coding		ENSMUSG00000019470	Xab2	protein_coding		ENSMUSG00000016283	H2-M2	protein_coding		ENSMUSG00000003721	Insig2	protein_coding		ENSMUSG00000002781	Tmem143	protein_coding		ENSMUSG00000002546	Golga2	protein_coding		ENSMUSG00000022376	Adcy8	protein_coding
ENSMUSG00000018930	Ccl4	protein_coding		ENSMUSG00000017004	Svs5	protein_coding		ENSMUSG00000016255	Tubb1	protein_coding		ENSMUSG00000019848	Popdc3	protein_coding		ENSMUSG00000019528	Gyg1	protein_coding		ENSMUSG00000016386	Mpped2	protein_coding		ENSMUSG00000003778	Brd8	protein_coding		ENSMUSG00000002791	Pdxk-ps	transcribed_unprocessed_pseudogene		ENSMUSG00000002550	Uck1	protein_coding		ENSMUSG00000022425	Enpp2	protein_coding
ENSMUSG00000018999	Slc35b4	protein_coding		ENSMUSG00000017049	Ccdc70	protein_coding		ENSMUSG00000016256	Ctsz	protein_coding		ENSMUSG00000019850	Tnfaip3	protein_coding		ENSMUSG00000019577	Pdk4	protein_coding		ENSMUSG00000016458	Wt1	protein_coding		ENSMUSG00000003779	Kif20a	protein_coding		ENSMUSG00000002797	Ggct	protein_coding		ENSMUSG00000002578	Ikzf4	protein_coding		ENSMUSG00000022451	Twf1	protein_coding
ENSMUSG00000019027	Dnah1	protein_coding		ENSMUSG00000017064	Prl5a1	protein_coding		ENSMUSG00000016257	Prelid3b	protein_coding		ENSMUSG00000019851	Perp	protein_coding		ENSMUSG00000019590	Cyb561	protein_coding		ENSMUSG00000016481	Cr1l	protein_coding		ENSMUSG00000003808	Farsa	protein_coding		ENSMUSG00000002799	Jag2	protein_coding		ENSMUSG00000002580	Mien1	protein_coding		ENSMUSG00000022491	Glycam1	protein_coding
ENSMUSG00000019122	Ccl9	protein_coding		ENSMUSG00000017144	Rnd3	protein_coding		ENSMUSG00000016283	H2-M2	protein_coding		ENSMUSG00000019865	Nmbr	protein_coding		ENSMUSG00000019699	Akt3	protein_coding		ENSMUSG00000016487	Ppfibp1	protein_coding		ENSMUSG00000003809	Gcdh	protein_coding		ENSMUSG00000002803	Btbd6	protein_coding		ENSMUSG00000002602	Axl	protein_coding		ENSMUSG00000022512	Cldn1	protein_coding
ENSMUSG00000019124	Scrn1	protein_coding		ENSMUSG00000017310	Spint4	protein_coding		ENSMUSG00000016386	Mpped2	protein_coding		ENSMUSG00000019867	Gje1	protein_coding		ENSMUSG00000019756	Prl8a1	protein_coding		ENSMUSG00000016493	Cd46	protein_coding		ENSMUSG00000003810	Mast2	protein_coding		ENSMUSG00000002804	Nudt14	protein_coding		ENSMUSG00000002603	Tgfb1	protein_coding		ENSMUSG00000022514	Il1rap	protein_coding
ENSMUSG00000019146	Cacng2	protein_coding		ENSMUSG00000017412	Cacnb4	protein_coding		ENSMUSG00000016458	Wt1	protein_coding		ENSMUSG00000019872	Smpdl3a	protein_coding		ENSMUSG00000019772	Vip	protein_coding		ENSMUSG00000016494	Cd34	protein_coding		ENSMUSG00000003812	Dnase2a	protein_coding		ENSMUSG00000002808	Epdr1	protein_coding		ENSMUSG00000002608	Ccdc97	protein_coding		ENSMUSG00000022636	Alcam	protein_coding
ENSMUSG00000019230	Lhx9	protein_coding		ENSMUSG00000017491	Rarb	protein_coding		ENSMUSG00000016494	Cd34	protein_coding		ENSMUSG00000019874	Fabp7	protein_coding		ENSMUSG00000019773	Fbxo5	protein_coding		ENSMUSG00000016524	Il19	protein_coding		ENSMUSG00000003813	Rad23a	protein_coding		ENSMUSG00000002812	Flii	protein_coding		ENSMUSG00000002625	Akap8l	protein_coding		ENSMUSG00000022637	Cblb	protein_coding
ENSMUSG00000019232	Etnppl	protein_coding		ENSMUSG00000017588	Krt27	protein_coding		ENSMUSG00000016498	Pdcd1lg2	protein_coding		ENSMUSG00000019876	Pkib	protein_coding		ENSMUSG00000019774	Mtrf1l	protein_coding		ENSMUSG00000016526	Dyrk3	protein_coding		ENSMUSG00000003814	Calr	protein_coding		ENSMUSG00000002814	Top3a	protein_coding		ENSMUSG00000002633	Shh	protein_coding		ENSMUSG00000022639	Dubr	lncRNA
ENSMUSG00000019256	Ahr	protein_coding		ENSMUSG00000017697	Ada	protein_coding		ENSMUSG00000016524	Il19	protein_coding		ENSMUSG00000019880	Rspo3	protein_coding		ENSMUSG00000019775	Rgs17	protein_coding		ENSMUSG00000016528	Mapkapk2	protein_coding		ENSMUSG00000003824	Syce2	protein_coding		ENSMUSG00000002820	Atg4d	protein_coding		ENSMUSG00000002635	Pdcd2l	protein_coding		ENSMUSG00000022650	Retnlb	protein_coding
ENSMUSG00000019489	Cd70	protein_coding		ENSMUSG00000017733	Eppin	protein_coding		ENSMUSG00000016528	Mapkapk2	protein_coding		ENSMUSG00000019899	Lama2	protein_coding		ENSMUSG00000019777	Hdac2	protein_coding		ENSMUSG00000016529	Il10	protein_coding		ENSMUSG00000003847	Nfat5	protein_coding		ENSMUSG00000002825	Qtrt1	protein_coding		ENSMUSG00000002658	Gtf2f1	protein_coding		ENSMUSG00000022651	Retnlg	protein_coding
ENSMUSG00000019577	Pdk4	protein_coding		ENSMUSG00000017922	Prl3c1	protein_coding		ENSMUSG00000016529	Il10	protein_coding		ENSMUSG00000019900	Rfx6	protein_coding		ENSMUSG00000019779	Frk	protein_coding		ENSMUSG00000016626	Nlrp14	protein_coding		ENSMUSG00000003848	Nob1	protein_coding		ENSMUSG00000002831	Plin4	protein_coding		ENSMUSG00000002660	Clpp	protein_coding		ENSMUSG00000022656	Nectin3	protein_coding
ENSMUSG00000019647	Sema6a	protein_coding		ENSMUSG00000017978	Cadps2	protein_coding		ENSMUSG00000016626	Nlrp14	protein_coding		ENSMUSG00000019905	Gprc6a	protein_coding		ENSMUSG00000019782	Rwdd1	protein_coding		ENSMUSG00000016933	Plcg1	protein_coding		ENSMUSG00000003849	Nqo1	protein_coding		ENSMUSG00000002833	Hdgfl2	protein_coding		ENSMUSG00000002661	Alkbh7	protein_coding		ENSMUSG00000022657	Cd96	protein_coding
ENSMUSG00000019756	Prl8a1	protein_coding		ENSMUSG00000018211	Wfdc15b	protein_coding		ENSMUSG00000016637	Ift27	protein_coding		ENSMUSG00000019906	Lin7a	protein_coding		ENSMUSG00000019785	Clvs2	protein_coding		ENSMUSG00000016984	Etaa1	protein_coding		ENSMUSG00000003955	Fam162a	protein_coding		ENSMUSG00000002835	Chaf1a	protein_coding		ENSMUSG00000002664	Pspn	protein_coding		ENSMUSG00000022658	Tagln3	protein_coding
ENSMUSG00000019761	Krt10	protein_coding		ENSMUSG00000018217	Pmp22	protein_coding		ENSMUSG00000016756	Cmah	protein_coding		ENSMUSG00000019909	Fam162b	protein_coding		ENSMUSG00000019787	Trdn	protein_coding		ENSMUSG00000017049	Ccdc70	protein_coding		ENSMUSG00000003992	Ssbp2	protein_coding		ENSMUSG00000002844	Adprh	protein_coding		ENSMUSG00000002668	Dennd1c	protein_coding		ENSMUSG00000022659	Gcsam	protein_coding
ENSMUSG00000019762	Iyd	protein_coding		ENSMUSG00000018259	Prl8a2	protein_coding		ENSMUSG00000016763	Scube1	protein_coding		ENSMUSG00000019923	Zwint	protein_coding		ENSMUSG00000019789	Hey2	protein_coding		ENSMUSG00000017144	Rnd3	protein_coding		ENSMUSG00000004018	Fancl	protein_coding		ENSMUSG00000002845	Tmem39a	protein_coding		ENSMUSG00000002718	Cse1l	protein_coding		ENSMUSG00000022661	Cd200	protein_coding
ENSMUSG00000019768	Esr1	protein_coding		ENSMUSG00000018263	Tbx5	protein_coding		ENSMUSG00000016998	Svs4	protein_coding		ENSMUSG00000019929	Dcn	protein_coding		ENSMUSG00000019791	Hint3	protein_coding		ENSMUSG00000017418	Arl5b	protein_coding		ENSMUSG00000004031	Brinp2	protein_coding		ENSMUSG00000002846	Timmdc1	protein_coding		ENSMUSG00000002732	Fkbp7	protein_coding		ENSMUSG00000022665	Ccdc80	protein_coding
ENSMUSG00000019772	Vip	protein_coding		ENSMUSG00000018417	Myo1b	protein_coding		ENSMUSG00000017000	Svs6	protein_coding		ENSMUSG00000019932	Kera	protein_coding		ENSMUSG00000019820	Utrn	protein_coding		ENSMUSG00000017485	Top2b	protein_coding		ENSMUSG00000004032	Gstm5	protein_coding		ENSMUSG00000002847	Pla1a	protein_coding		ENSMUSG00000002733	Plekha3	protein_coding		ENSMUSG00000022667	Cd200r1	protein_coding
ENSMUSG00000019777	Hdac2	protein_coding		ENSMUSG00000018459	Slc13a3	protein_coding		ENSMUSG00000017002	Slpi	protein_coding		ENSMUSG00000019935	Slc17a8	protein_coding		ENSMUSG00000019828	Grm1	protein_coding		ENSMUSG00000017491	Rarb	protein_coding		ENSMUSG00000004035	Gstm7	protein_coding		ENSMUSG00000002870	Mcm2	protein_coding		ENSMUSG00000002741	Ykt6	protein_coding		ENSMUSG00000022676	Snai2	protein_coding
ENSMUSG00000019779	Frk	protein_coding		ENSMUSG00000018486	Wnt9b	protein_coding		ENSMUSG00000017003	Svs3a	protein_coding		ENSMUSG00000019936	Epyc	protein_coding		ENSMUSG00000019832	Rab32	protein_coding		ENSMUSG00000017688	Hnf4g	protein_coding		ENSMUSG00000004038	Gstm3	protein_coding		ENSMUSG00000002871	Tpra1	protein_coding		ENSMUSG00000002748	Baz1b	protein_coding		ENSMUSG00000022687	Boc	protein_coding
ENSMUSG00000019785	Clvs2	protein_coding		ENSMUSG00000018581	Dnah11	protein_coding		ENSMUSG00000017004	Svs5	protein_coding		ENSMUSG00000019942	Cdk1	protein_coding		ENSMUSG00000019836	Amd-ps4	processed_pseudogene		ENSMUSG00000017778	Cox7c	protein_coding		ENSMUSG00000004044	Cavin1	protein_coding		ENSMUSG00000002897	Il17ra	protein_coding		ENSMUSG00000002763	Pex6	protein_coding		ENSMUSG00000022704	Qtrt2	protein_coding
ENSMUSG00000019787	Trdn	protein_coding		ENSMUSG00000018620	Mmp20	protein_coding		ENSMUSG00000017049	Ccdc70	protein_coding		ENSMUSG00000019943	Atp2b1	protein_coding		ENSMUSG00000019853	Hebp2	protein_coding		ENSMUSG00000017831	Rab5a	protein_coding		ENSMUSG00000004085	Map3k20	protein_coding		ENSMUSG00000002908	Kcnn1	protein_coding		ENSMUSG00000002767	Mrpl2	protein_coding		ENSMUSG00000022722	Arl6	protein_coding
ENSMUSG00000019789	Hey2	protein_coding		ENSMUSG00000018654	Ikzf1	protein_coding		ENSMUSG00000017064	Prl5a1	protein_coding		ENSMUSG00000019944	Rhobtb1	protein_coding		ENSMUSG00000019856	Fam184a	protein_coding		ENSMUSG00000017978	Cadps2	protein_coding		ENSMUSG00000004096	Cwc15	protein_coding		ENSMUSG00000002910	Arrdc2	protein_coding		ENSMUSG00000002768	Mea1	protein_coding		ENSMUSG00000022723	Crybg3	protein_coding
ENSMUSG00000019806	Aig1	protein_coding		ENSMUSG00000018656	Tcaf3	protein_coding		ENSMUSG00000017144	Rnd3	protein_coding		ENSMUSG00000019945	Cabcoco1	protein_coding		ENSMUSG00000019857	Asf1a	protein_coding		ENSMUSG00000018189	Uchl5	protein_coding		ENSMUSG00000004105	Angptl2	protein_coding		ENSMUSG00000002944	Cd36	protein_coding		ENSMUSG00000002769	Gnmt	protein_coding		ENSMUSG00000022724	Riox2	protein_coding
ENSMUSG00000019810	Fuca2	protein_coding		ENSMUSG00000018796	Acsl1	protein_coding		ENSMUSG00000017310	Spint4	protein_coding		ENSMUSG00000019947	Arid5b	protein_coding		ENSMUSG00000019861	Gopc	protein_coding		ENSMUSG00000018196	Glrx2	protein_coding		ENSMUSG00000004127	Trmt10a	protein_coding		ENSMUSG00000002948	Map2k7	protein_coding		ENSMUSG00000002771	Grin2d	protein_coding		ENSMUSG00000022744	Cldnd1	protein_coding
ENSMUSG00000019814	Ltv1	protein_coding		ENSMUSG00000018819	Lsp1	protein_coding		ENSMUSG00000017412	Cacnb4	protein_coding		ENSMUSG00000019952	Poc1b	protein_coding		ENSMUSG00000019865	Nmbr	protein_coding		ENSMUSG00000018199	Ro60	protein_coding		ENSMUSG00000004263	Atn1	protein_coding		ENSMUSG00000002949	Timm44	protein_coding		ENSMUSG00000002778	Kdelr1	protein_coding		ENSMUSG00000022748	Cmss1	protein_coding
ENSMUSG00000019815	Zc2hc1b	protein_coding		ENSMUSG00000018906	P4ha2	protein_coding		ENSMUSG00000017491	Rarb	protein_coding		ENSMUSG00000019960	Dusp6	protein_coding		ENSMUSG00000019867	Gje1	protein_coding		ENSMUSG00000018259	Prl8a2	protein_coding		ENSMUSG00000004264	Phb2	protein_coding		ENSMUSG00000002957	Ap2a2	protein_coding		ENSMUSG00000002781	Tmem143	protein_coding		ENSMUSG00000022754	Tmem45a	protein_coding
ENSMUSG00000019817	Plagl1	protein_coding		ENSMUSG00000018914	Il3	protein_coding		ENSMUSG00000017588	Krt27	protein_coding		ENSMUSG00000019966	Kitl	protein_coding		ENSMUSG00000019872	Smpdl3a	protein_coding		ENSMUSG00000018341	Il12rb2	protein_coding		ENSMUSG00000004266	Ptpn6	protein_coding		ENSMUSG00000002963	Pnkp	protein_coding		ENSMUSG00000002791	Pdxk-ps	transcribed_unprocessed_pseudogene		ENSMUSG00000022755	Adgrg7	protein_coding
ENSMUSG00000019828	Grm1	protein_coding		ENSMUSG00000018916	Csf2	protein_coding		ENSMUSG00000017697	Ada	protein_coding		ENSMUSG00000019970	Sgk1	protein_coding		ENSMUSG00000019874	Fabp7	protein_coding		ENSMUSG00000018347	Zkscan6	protein_coding		ENSMUSG00000004267	Eno2	protein_coding		ENSMUSG00000002968	Med25	protein_coding		ENSMUSG00000002797	Ggct	protein_coding		ENSMUSG00000022757	Tfg	protein_coding
ENSMUSG00000019832	Rab32	protein_coding		ENSMUSG00000018925	Heatr9	protein_coding		ENSMUSG00000017817	Jph2	protein_coding		ENSMUSG00000019982	Myb	protein_coding		ENSMUSG00000019876	Pkib	protein_coding		ENSMUSG00000018412	Kansl1	protein_coding		ENSMUSG00000004268	Emg1	protein_coding		ENSMUSG00000002980	Bcam	protein_coding		ENSMUSG00000002799	Jag2	protein_coding		ENSMUSG00000022762	Ncam2	protein_coding
ENSMUSG00000019836	Amd-ps4	processed_pseudogene		ENSMUSG00000018927	Ccl6	protein_coding		ENSMUSG00000017897	Eya2	protein_coding		ENSMUSG00000019988	Nedd1	protein_coding		ENSMUSG00000019877	Serinc1	protein_coding		ENSMUSG00000018417	Myo1b	protein_coding		ENSMUSG00000004270	Lpcat3	protein_coding		ENSMUSG00000002981	Clptm1	protein_coding		ENSMUSG00000002803	Btbd6	protein_coding		ENSMUSG00000022783	Spag6l	protein_coding
ENSMUSG00000019838	Slc16a10	protein_coding		ENSMUSG00000018930	Ccl4	protein_coding		ENSMUSG00000017922	Prl3c1	protein_coding		ENSMUSG00000019990	Pde7b	protein_coding		ENSMUSG00000019878	Hsf2	protein_coding		ENSMUSG00000018479	Chct1	protein_coding		ENSMUSG00000004285	Atp6v1f	protein_coding		ENSMUSG00000002983	Relb	protein_coding		ENSMUSG00000002804	Nudt14	protein_coding		ENSMUSG00000022820	Ndufb4	protein_coding
ENSMUSG00000019845	Tube1	protein_coding		ENSMUSG00000018999	Slc35b4	protein_coding		ENSMUSG00000017943	Gdap1l1	protein_coding		ENSMUSG00000019996	Map7	protein_coding		ENSMUSG00000019880	Rspo3	protein_coding		ENSMUSG00000018481	Appbp2	protein_coding		ENSMUSG00000004296	Il12b	protein_coding		ENSMUSG00000002984	Tomm40	protein_coding		ENSMUSG00000002808	Epdr1	protein_coding		ENSMUSG00000022821	Hgd	protein_coding
ENSMUSG00000019846	Lama4	protein_coding		ENSMUSG00000019122	Ccl9	protein_coding		ENSMUSG00000017978	Cadps2	protein_coding		ENSMUSG00000019997	Ccn2	protein_coding		ENSMUSG00000019883	Echdc1	protein_coding		ENSMUSG00000018581	Dnah11	protein_coding		ENSMUSG00000004319	Clcn3	protein_coding		ENSMUSG00000002985	Apoe	protein_coding		ENSMUSG00000002812	Flii	protein_coding		ENSMUSG00000022829	Stxbp5l	protein_coding
ENSMUSG00000019848	Popdc3	protein_coding		ENSMUSG00000019124	Scrn1	protein_coding		ENSMUSG00000018008	Cyth4	protein_coding		ENSMUSG00000020000	Moxd1	protein_coding		ENSMUSG00000019888	Mgat4c	protein_coding		ENSMUSG00000018620	Mmp20	protein_coding		ENSMUSG00000004341	Gpx6	protein_coding		ENSMUSG00000002992	Apoc2	protein_coding		ENSMUSG00000002814	Top3a	protein_coding		ENSMUSG00000022831	Hcls1	protein_coding
ENSMUSG00000019850	Tnfaip3	protein_coding		ENSMUSG00000019146	Cacng2	protein_coding		ENSMUSG00000018211	Wfdc15b	protein_coding		ENSMUSG00000020007	Il20ra	protein_coding		ENSMUSG00000019889	Ptprk	protein_coding		ENSMUSG00000018623	Mmp7	protein_coding		ENSMUSG00000004344	Gpx5	protein_coding		ENSMUSG00000002996	Hbp1	protein_coding		ENSMUSG00000002820	Atg4d	protein_coding		ENSMUSG00000022860	Chodl	protein_coding
ENSMUSG00000019851	Perp	protein_coding		ENSMUSG00000019230	Lhx9	protein_coding		ENSMUSG00000018217	Pmp22	protein_coding		ENSMUSG00000020009	Ifngr1	protein_coding		ENSMUSG00000019890	Nts	protein_coding		ENSMUSG00000018654	Ikzf1	protein_coding		ENSMUSG00000004356	Utp20	protein_coding		ENSMUSG00000003031	Cdkn1b	protein_coding		ENSMUSG00000002825	Qtrt1	protein_coding		ENSMUSG00000022863	Btg3	protein_coding
ENSMUSG00000019865	Nmbr	protein_coding		ENSMUSG00000019232	Etnppl	protein_coding		ENSMUSG00000018259	Prl8a2	protein_coding		ENSMUSG00000020014	Cfap54	protein_coding		ENSMUSG00000019891	Dcbld1	protein_coding		ENSMUSG00000018656	Tcaf3	protein_coding		ENSMUSG00000004359	Spic	protein_coding		ENSMUSG00000003032	Klf4	protein_coding		ENSMUSG00000002831	Plin4	protein_coding		ENSMUSG00000022865	Cxadr	protein_coding
ENSMUSG00000019867	Gje1	protein_coding		ENSMUSG00000019256	Ahr	protein_coding		ENSMUSG00000018263	Tbx5	protein_coding		ENSMUSG00000020019	Ntn4	protein_coding		ENSMUSG00000019892	Lrriq1	protein_coding		ENSMUSG00000018733	Pex12	protein_coding		ENSMUSG00000004360	9330159F19Rik	protein_coding		ENSMUSG00000003033	Ap1m1	protein_coding		ENSMUSG00000002833	Hdgfl2	protein_coding		ENSMUSG00000022867	Usp25	protein_coding
ENSMUSG00000019872	Smpdl3a	protein_coding		ENSMUSG00000019489	Cd70	protein_coding		ENSMUSG00000018459	Slc13a3	protein_coding		ENSMUSG00000020023	Tmcc3	protein_coding		ENSMUSG00000019894	Slc6a15	protein_coding		ENSMUSG00000018796	Acsl1	protein_coding		ENSMUSG00000004364	Cul3	protein_coding		ENSMUSG00000003037	Rab8a	protein_coding		ENSMUSG00000002835	Chaf1a	protein_coding		ENSMUSG00000022876	Samsn1	protein_coding
ENSMUSG00000019874	Fabp7	protein_coding		ENSMUSG00000019577	Pdk4	protein_coding		ENSMUSG00000018581	Dnah11	protein_coding		ENSMUSG00000020032	Nuak1	protein_coding		ENSMUSG00000019897	Ccdc59	protein_coding		ENSMUSG00000018800	Abca5	protein_coding		ENSMUSG00000004446	Bid	protein_coding		ENSMUSG00000003038	Hmgn2	protein_coding		ENSMUSG00000002844	Adprh	protein_coding		ENSMUSG00000022883	Robo1	protein_coding
ENSMUSG00000019876	Pkib	protein_coding		ENSMUSG00000019647	Sema6a	protein_coding		ENSMUSG00000018620	Mmp20	protein_coding		ENSMUSG00000020033	4930463O16Rik	lncRNA		ENSMUSG00000019899	Lama2	protein_coding		ENSMUSG00000018841	Rad51d	protein_coding		ENSMUSG00000004451	Ralb	protein_coding		ENSMUSG00000003039	Fam32a	protein_coding		ENSMUSG00000002845	Tmem39a	protein_coding		ENSMUSG00000022886	Prl2a1	protein_coding
ENSMUSG00000019880	Rspo3	protein_coding		ENSMUSG00000019699	Akt3	protein_coding		ENSMUSG00000018634	Crhr1	protein_coding		ENSMUSG00000020042	Abtb3	protein_coding		ENSMUSG00000019900	Rfx6	protein_coding		ENSMUSG00000018844	Fndc8	protein_coding		ENSMUSG00000004500	Zfp324	protein_coding		ENSMUSG00000003051	Elf3	protein_coding		ENSMUSG00000002846	Timmdc1	protein_coding		ENSMUSG00000022889	Mrpl39	protein_coding
ENSMUSG00000019888	Mgat4c	protein_coding		ENSMUSG00000019756	Prl8a1	protein_coding		ENSMUSG00000018654	Ikzf1	protein_coding		ENSMUSG00000020044	Timp3	protein_coding		ENSMUSG00000019905	Gprc6a	protein_coding		ENSMUSG00000018845	Unc45b	protein_coding		ENSMUSG00000004535	Tax1bp1	protein_coding		ENSMUSG00000003062	Stard3nl	protein_coding		ENSMUSG00000002847	Pla1a	protein_coding		ENSMUSG00000022892	App	protein_coding
ENSMUSG00000019889	Ptprk	protein_coding		ENSMUSG00000019761	Krt10	protein_coding		ENSMUSG00000018656	Tcaf3	protein_coding		ENSMUSG00000020048	Hsp90b1	protein_coding		ENSMUSG00000019906	Lin7a	protein_coding		ENSMUSG00000018986	Slfn3	protein_coding		ENSMUSG00000004552	Ctse	protein_coding		ENSMUSG00000003068	Stk11	protein_coding		ENSMUSG00000002870	Mcm2	protein_coding		ENSMUSG00000022893	Adamts1	protein_coding
ENSMUSG00000019890	Nts	protein_coding		ENSMUSG00000019762	Iyd	protein_coding		ENSMUSG00000018796	Acsl1	protein_coding		ENSMUSG00000020051	Pah	protein_coding		ENSMUSG00000019907	Ppp1r12a	protein_coding		ENSMUSG00000018995	Nars2	protein_coding		ENSMUSG00000004558	Ndrg2	protein_coding		ENSMUSG00000003070	Efna2	protein_coding		ENSMUSG00000002871	Tpra1	protein_coding		ENSMUSG00000022894	Adamts5	protein_coding
ENSMUSG00000019892	Lrriq1	protein_coding		ENSMUSG00000019768	Esr1	protein_coding		ENSMUSG00000018800	Abca5	protein_coding		ENSMUSG00000020052	Ascl1	protein_coding		ENSMUSG00000019909	Fam162b	protein_coding		ENSMUSG00000019189	Rnf145	protein_coding		ENSMUSG00000004561	Mettl17	protein_coding		ENSMUSG00000003072	Atp5f1d	protein_coding		ENSMUSG00000002897	Il17ra	protein_coding		ENSMUSG00000022901	Cd86	protein_coding
ENSMUSG00000019894	Slc6a15	protein_coding		ENSMUSG00000019772	Vip	protein_coding		ENSMUSG00000018819	Lsp1	protein_coding		ENSMUSG00000020053	Igf1	protein_coding		ENSMUSG00000019913	Sim1	protein_coding		ENSMUSG00000019230	Lhx9	protein_coding		ENSMUSG00000004562	Arhgef40	protein_coding		ENSMUSG00000003099	Ppp5c	protein_coding		ENSMUSG00000002908	Kcnn1	protein_coding		ENSMUSG00000022902	Stfa2	protein_coding
ENSMUSG00000019897	Ccdc59	protein_coding		ENSMUSG00000019777	Hdac2	protein_coding		ENSMUSG00000018906	P4ha2	protein_coding		ENSMUSG00000020062	Slc5a8	protein_coding		ENSMUSG00000019920	Lims1	protein_coding		ENSMUSG00000019232	Etnppl	protein_coding		ENSMUSG00000004565	Pnpla6	protein_coding		ENSMUSG00000003119	Cdk12	protein_coding		ENSMUSG00000002910	Arrdc2	protein_coding		ENSMUSG00000022931	Krtap15	protein_coding
ENSMUSG00000019899	Lama2	protein_coding		ENSMUSG00000019779	Frk	protein_coding		ENSMUSG00000018914	Il3	protein_coding		ENSMUSG00000020101	Vsir	protein_coding		ENSMUSG00000019923	Zwint	protein_coding		ENSMUSG00000019256	Ahr	protein_coding		ENSMUSG00000004567	Mcoln1	protein_coding		ENSMUSG00000003123	Lipe	protein_coding		ENSMUSG00000002948	Map2k7	protein_coding		ENSMUSG00000022938	Fam3b	protein_coding
ENSMUSG00000019900	Rfx6	protein_coding		ENSMUSG00000019785	Clvs2	protein_coding		ENSMUSG00000018916	Csf2	protein_coding		ENSMUSG00000020102	Slc16a7	protein_coding		ENSMUSG00000019929	Dcn	protein_coding		ENSMUSG00000019470	Xab2	protein_coding		ENSMUSG00000004568	Arhgef18	protein_coding		ENSMUSG00000003131	Pafah1b2	protein_coding		ENSMUSG00000002949	Timm44	protein_coding		ENSMUSG00000023057	Fabp2	protein_coding
ENSMUSG00000019905	Gprc6a	protein_coding		ENSMUSG00000019787	Trdn	protein_coding		ENSMUSG00000018927	Ccl6	protein_coding		ENSMUSG00000020105	Lrig3	protein_coding		ENSMUSG00000019932	Kera	protein_coding		ENSMUSG00000019487	Trip10	protein_coding		ENSMUSG00000004591	Pkn2	protein_coding		ENSMUSG00000003134	Tbc1d8	protein_coding		ENSMUSG00000002957	Ap2a2	protein_coding		ENSMUSG00000023068	Nus1	protein_coding
ENSMUSG00000019906	Lin7a	protein_coding		ENSMUSG00000019789	Hey2	protein_coding		ENSMUSG00000018930	Ccl4	protein_coding		ENSMUSG00000020114	Cand1	protein_coding		ENSMUSG00000019935	Slc17a8	protein_coding		ENSMUSG00000019489	Cd70	protein_coding		ENSMUSG00000004610	Etfb	protein_coding		ENSMUSG00000003135	Cnot11	protein_coding		ENSMUSG00000002963	Pnkp	protein_coding		ENSMUSG00000023073	Slc10a2	protein_coding
ENSMUSG00000019909	Fam162b	protein_coding		ENSMUSG00000019790	Stxbp5	protein_coding		ENSMUSG00000018999	Slc35b4	protein_coding		ENSMUSG00000020120	Plek	protein_coding		ENSMUSG00000019936	Epyc	protein_coding		ENSMUSG00000019494	Cops6	protein_coding		ENSMUSG00000004612	Nkg7	protein_coding		ENSMUSG00000003153	Slc2a3	protein_coding		ENSMUSG00000002968	Med25	protein_coding		ENSMUSG00000023078	Cxcl13	protein_coding
ENSMUSG00000019913	Sim1	protein_coding		ENSMUSG00000019806	Aig1	protein_coding		ENSMUSG00000019027	Dnah1	protein_coding		ENSMUSG00000020121	Srgap1	protein_coding		ENSMUSG00000019943	Atp2b1	protein_coding		ENSMUSG00000019518	Ap4m1	protein_coding		ENSMUSG00000004626	Stxbp2	protein_coding		ENSMUSG00000003154	Foxj2	protein_coding		ENSMUSG00000002980	Bcam	protein_coding		ENSMUSG00000023093	Pate12	protein_coding
ENSMUSG00000019917	Septin10	protein_coding		ENSMUSG00000019808	Adat2	protein_coding		ENSMUSG00000019122	Ccl9	protein_coding		ENSMUSG00000020122	Egfr	protein_coding		ENSMUSG00000019948	Actr6	protein_coding		ENSMUSG00000019528	Gyg1	protein_coding		ENSMUSG00000004630	Pcp2	protein_coding		ENSMUSG00000003161	Sri	protein_coding		ENSMUSG00000002981	Clptm1	protein_coding		ENSMUSG00000023122	Sult1c2	protein_coding
ENSMUSG00000019923	Zwint	protein_coding		ENSMUSG00000019809	Pex3	protein_coding		ENSMUSG00000019124	Scrn1	protein_coding		ENSMUSG00000020123	Avpr1a	protein_coding		ENSMUSG00000019951	Bltp3b	protein_coding		ENSMUSG00000019590	Cyb561	protein_coding		ENSMUSG00000004631	Sgce	protein_coding		ENSMUSG00000003166	Dgcr2	protein_coding		ENSMUSG00000002983	Relb	protein_coding		ENSMUSG00000023140	Reg2	protein_coding
ENSMUSG00000019929	Dcn	protein_coding		ENSMUSG00000019810	Fuca2	protein_coding		ENSMUSG00000019146	Cacng2	protein_coding		ENSMUSG00000020140	Lgr5	protein_coding		ENSMUSG00000019952	Poc1b	protein_coding		ENSMUSG00000019699	Akt3	protein_coding		ENSMUSG00000004633	Chn2	protein_coding		ENSMUSG00000003184	Irf3	protein_coding		ENSMUSG00000002984	Tomm40	protein_coding		ENSMUSG00000023151	Lrrc69	protein_coding
ENSMUSG00000019932	Kera	protein_coding		ENSMUSG00000019814	Ltv1	protein_coding		ENSMUSG00000019230	Lhx9	protein_coding		ENSMUSG00000020143	Dock2	protein_coding		ENSMUSG00000019960	Dusp6	protein_coding		ENSMUSG00000019756	Prl8a1	protein_coding		ENSMUSG00000004661	Arid3b	protein_coding		ENSMUSG00000003190	Bcl2l12	protein_coding		ENSMUSG00000002985	Apoe	protein_coding		ENSMUSG00000023159	Psg29	protein_coding
ENSMUSG00000019935	Slc17a8	protein_coding		ENSMUSG00000019815	Zc2hc1b	protein_coding		ENSMUSG00000019232	Etnppl	protein_coding		ENSMUSG00000020151	Ptprr	protein_coding		ENSMUSG00000019961	Tmpo	protein_coding		ENSMUSG00000019772	Vip	protein_coding		ENSMUSG00000004677	Myo9b	protein_coding		ENSMUSG00000003198	Zfp959	protein_coding		ENSMUSG00000002992	Apoc2	protein_coding		ENSMUSG00000023186	Vwa5a	protein_coding
ENSMUSG00000019936	Epyc	protein_coding		ENSMUSG00000019817	Plagl1	protein_coding		ENSMUSG00000019256	Ahr	protein_coding		ENSMUSG00000020154	Ptprb	protein_coding		ENSMUSG00000019966	Kitl	protein_coding		ENSMUSG00000019773	Fbxo5	protein_coding		ENSMUSG00000004707	Ly9	protein_coding		ENSMUSG00000003200	Sh3gl1	protein_coding		ENSMUSG00000002996	Hbp1	protein_coding		ENSMUSG00000023206	Il15ra	protein_coding
ENSMUSG00000019943	Atp2b1	protein_coding		ENSMUSG00000019828	Grm1	protein_coding		ENSMUSG00000019470	Xab2	protein_coding		ENSMUSG00000020155	Kcnmb1	protein_coding		ENSMUSG00000019971	Cep290	protein_coding		ENSMUSG00000019774	Mtrf1l	protein_coding		ENSMUSG00000004709	Cd244a	protein_coding		ENSMUSG00000003206	Ebi3	protein_coding		ENSMUSG00000003031	Cdkn1b	protein_coding		ENSMUSG00000023289	Sva	protein_coding
ENSMUSG00000019944	Rhobtb1	protein_coding		ENSMUSG00000019832	Rab32	protein_coding		ENSMUSG00000019487	Trip10	protein_coding		ENSMUSG00000020160	Meis1	protein_coding		ENSMUSG00000019975	Ikbip	protein_coding		ENSMUSG00000019775	Rgs17	protein_coding		ENSMUSG00000004748	Mtfp1	protein_coding		ENSMUSG00000003208	Yju2	protein_coding		ENSMUSG00000003032	Klf4	protein_coding		ENSMUSG00000023330	Dtwd1	protein_coding
ENSMUSG00000019945	Cabcoco1	protein_coding		ENSMUSG00000019836	Amd-ps4	processed_pseudogene		ENSMUSG00000019489	Cd70	protein_coding		ENSMUSG00000020164	Kcnmb4os1	lncRNA		ENSMUSG00000019979	Apaf1	protein_coding		ENSMUSG00000019777	Hdac2	protein_coding		ENSMUSG00000004768	Rab23	protein_coding		ENSMUSG00000003226	Ranbp2	protein_coding		ENSMUSG00000003033	Ap1m1	protein_coding		ENSMUSG00000023341	Mx2	protein_coding
ENSMUSG00000019960	Dusp6	protein_coding		ENSMUSG00000019838	Slc16a10	protein_coding		ENSMUSG00000019577	Pdk4	protein_coding		ENSMUSG00000020175	Rab36	protein_coding		ENSMUSG00000019988	Nedd1	protein_coding		ENSMUSG00000019779	Frk	protein_coding		ENSMUSG00000004771	Rab11a	protein_coding		ENSMUSG00000003233	Dvl3	protein_coding		ENSMUSG00000003037	Rab8a	protein_coding		ENSMUSG00000023349	Clec4n	protein_coding
ENSMUSG00000019966	Kitl	protein_coding		ENSMUSG00000019845	Tube1	protein_coding		ENSMUSG00000019647	Sema6a	protein_coding		ENSMUSG00000020176	Grb10	protein_coding		ENSMUSG00000020048	Hsp90b1	protein_coding		ENSMUSG00000019782	Rwdd1	protein_coding		ENSMUSG00000004788	Eif2b2	protein_coding		ENSMUSG00000003234	Abcf3	protein_coding		ENSMUSG00000003038	Hmgn2	protein_coding		ENSMUSG00000023737	1700082M22Rik	lncRNA
ENSMUSG00000019986	Ahi1	protein_coding		ENSMUSG00000019846	Lama4	protein_coding		ENSMUSG00000019699	Akt3	protein_coding		ENSMUSG00000020178	Adora2a	protein_coding		ENSMUSG00000020051	Pah	protein_coding		ENSMUSG00000019785	Clvs2	protein_coding		ENSMUSG00000004789	Dlst	protein_coding		ENSMUSG00000003235	Eif2b5	protein_coding		ENSMUSG00000003039	Fam32a	protein_coding		ENSMUSG00000023802	Nox3	protein_coding
ENSMUSG00000019988	Nedd1	protein_coding		ENSMUSG00000019848	Popdc3	protein_coding		ENSMUSG00000019718	L3hypdh	protein_coding		ENSMUSG00000020181	Nav3	protein_coding		ENSMUSG00000020052	Ascl1	protein_coding		ENSMUSG00000019787	Trdn	protein_coding		ENSMUSG00000004791	Pgf	protein_coding		ENSMUSG00000003269	Cyth2	protein_coding		ENSMUSG00000003051	Elf3	protein_coding		ENSMUSG00000023915	Tnfrsf21	protein_coding
ENSMUSG00000019990	Pde7b	protein_coding		ENSMUSG00000019850	Tnfaip3	protein_coding		ENSMUSG00000019756	Prl8a1	protein_coding		ENSMUSG00000020185	E2f7	protein_coding		ENSMUSG00000020053	Igf1	protein_coding		ENSMUSG00000019789	Hey2	protein_coding		ENSMUSG00000004798	Ulk2	protein_coding		ENSMUSG00000003271	Sult2b1	protein_coding		ENSMUSG00000003062	Stard3nl	protein_coding		ENSMUSG00000023918	Adgrf4	protein_coding
ENSMUSG00000019996	Map7	protein_coding		ENSMUSG00000019851	Perp	protein_coding		ENSMUSG00000019761	Krt10	protein_coding		ENSMUSG00000020191	Spmip7	protein_coding		ENSMUSG00000020056	Washc3	protein_coding		ENSMUSG00000019791	Hint3	protein_coding		ENSMUSG00000004815	Dgkq	protein_coding		ENSMUSG00000003273	Car11	protein_coding		ENSMUSG00000003068	Stk11	protein_coding		ENSMUSG00000023923	Tbc1d5	protein_coding
ENSMUSG00000019997	Ccn2	protein_coding		ENSMUSG00000019852	Arfgef3	protein_coding		ENSMUSG00000019762	Iyd	protein_coding		ENSMUSG00000020212	Mdm1	protein_coding		ENSMUSG00000020057	Dram1	protein_coding		ENSMUSG00000019820	Utrn	protein_coding		ENSMUSG00000004821	Tmed11	protein_coding		ENSMUSG00000003282	Plag1	protein_coding		ENSMUSG00000003070	Efna2	protein_coding		ENSMUSG00000023927	Satb1	protein_coding
ENSMUSG00000020000	Moxd1	protein_coding		ENSMUSG00000019856	Fam184a	protein_coding		ENSMUSG00000019768	Esr1	protein_coding		ENSMUSG00000020213	Glipr1l1	protein_coding		ENSMUSG00000020059	Sycp3	protein_coding		ENSMUSG00000019828	Grm1	protein_coding		ENSMUSG00000004837	Grap	protein_coding		ENSMUSG00000003299	Mrpl4	protein_coding		ENSMUSG00000003072	Atp5f1d	protein_coding		ENSMUSG00000023930	Crisp2	protein_coding
ENSMUSG00000020007	Il20ra	protein_coding		ENSMUSG00000019872	Smpdl3a	protein_coding		ENSMUSG00000019772	Vip	protein_coding		ENSMUSG00000020214	Glipr1l2	protein_coding		ENSMUSG00000020061	Mybpc1	protein_coding		ENSMUSG00000019832	Rab32	protein_coding		ENSMUSG00000004842	Pou1f1	protein_coding		ENSMUSG00000003308	Keap1	protein_coding		ENSMUSG00000003099	Ppp5c	protein_coding		ENSMUSG00000023943	Sult1c1	protein_coding
ENSMUSG00000020009	Ifngr1	protein_coding		ENSMUSG00000019874	Fabp7	protein_coding		ENSMUSG00000019777	Hdac2	protein_coding		ENSMUSG00000020218	Wif1	protein_coding		ENSMUSG00000020062	Slc5a8	protein_coding		ENSMUSG00000019836	Amd-ps4	processed_pseudogene		ENSMUSG00000004843	Chmp2b	protein_coding		ENSMUSG00000003309	Ap1m2	protein_coding		ENSMUSG00000003119	Cdk12	protein_coding		ENSMUSG00000023945	Slc5a7	protein_coding
ENSMUSG00000020014	Cfap54	protein_coding		ENSMUSG00000019876	Pkib	protein_coding		ENSMUSG00000019779	Frk	protein_coding		ENSMUSG00000020229	Slc5a4a	protein_coding		ENSMUSG00000020102	Slc16a7	protein_coding		ENSMUSG00000019842	Traf3ip2	protein_coding		ENSMUSG00000004846	Plod3	protein_coding		ENSMUSG00000003316	Glg1	protein_coding		ENSMUSG00000003123	Lipe	protein_coding		ENSMUSG00000024052	Lpin2	protein_coding
ENSMUSG00000020017	Hal	protein_coding		ENSMUSG00000019880	Rspo3	protein_coding		ENSMUSG00000019785	Clvs2	protein_coding		ENSMUSG00000020241	Col6a2	protein_coding		ENSMUSG00000020105	Lrig3	protein_coding		ENSMUSG00000019853	Hebp2	protein_coding		ENSMUSG00000004849	Ap1s1	protein_coding		ENSMUSG00000003341	Atp8b3	protein_coding		ENSMUSG00000003131	Pafah1b2	protein_coding		ENSMUSG00000024053	Emilin2	protein_coding
ENSMUSG00000020019	Ntn4	protein_coding		ENSMUSG00000019888	Mgat4c	protein_coding		ENSMUSG00000019806	Aig1	protein_coding		ENSMUSG00000020260	Pofut2	protein_coding		ENSMUSG00000020116	Pno1	protein_coding		ENSMUSG00000019861	Gopc	protein_coding		ENSMUSG00000004880	Lbr	protein_coding		ENSMUSG00000003344	Btbd2	protein_coding		ENSMUSG00000003134	Tbc1d8	protein_coding		ENSMUSG00000024064	Galnt14	protein_coding
ENSMUSG00000020023	Tmcc3	protein_coding		ENSMUSG00000019889	Ptprk	protein_coding		ENSMUSG00000019814	Ltv1	protein_coding		ENSMUSG00000020262	Adarb1	protein_coding		ENSMUSG00000020120	Plek	protein_coding		ENSMUSG00000019865	Nmbr	protein_coding		ENSMUSG00000004885	Crabp2	protein_coding		ENSMUSG00000003345	Csnk1g2	protein_coding		ENSMUSG00000003135	Cnot11	protein_coding		ENSMUSG00000024065	Ehd3	protein_coding
ENSMUSG00000020032	Nuak1	protein_coding		ENSMUSG00000019890	Nts	protein_coding		ENSMUSG00000019815	Zc2hc1b	protein_coding		ENSMUSG00000020270	Smim23	protein_coding		ENSMUSG00000020122	Egfr	protein_coding		ENSMUSG00000019867	Gje1	protein_coding		ENSMUSG00000004891	Nes	protein_coding		ENSMUSG00000003346	Abhd17a	protein_coding		ENSMUSG00000003153	Slc2a3	protein_coding		ENSMUSG00000024066	Xdh	protein_coding
ENSMUSG00000020033	4930463O16Rik	lncRNA		ENSMUSG00000019892	Lrriq1	protein_coding		ENSMUSG00000019817	Plagl1	protein_coding		ENSMUSG00000020303	Stc2	protein_coding		ENSMUSG00000020123	Avpr1a	protein_coding		ENSMUSG00000019872	Smpdl3a	protein_coding		ENSMUSG00000004892	Bcan	protein_coding		ENSMUSG00000003348	Mob3a	protein_coding		ENSMUSG00000003154	Foxj2	protein_coding		ENSMUSG00000024074	Crim1	protein_coding
ENSMUSG00000020042	Abtb3	protein_coding		ENSMUSG00000019894	Slc6a15	protein_coding		ENSMUSG00000019828	Grm1	protein_coding		ENSMUSG00000020354	Sgcd	protein_coding		ENSMUSG00000020124	Usp15	protein_coding		ENSMUSG00000019874	Fabp7	protein_coding		ENSMUSG00000004895	Prcc	protein_coding		ENSMUSG00000003352	Cacnb3	protein_coding		ENSMUSG00000003166	Dgcr2	protein_coding		ENSMUSG00000024076	Vit	protein_coding
ENSMUSG00000020044	Timp3	protein_coding		ENSMUSG00000019897	Ccdc59	protein_coding		ENSMUSG00000019832	Rab32	protein_coding		ENSMUSG00000020395	Itk	protein_coding		ENSMUSG00000020128	Vps54	protein_coding		ENSMUSG00000019876	Pkib	protein_coding		ENSMUSG00000004896	Mettl25b	protein_coding		ENSMUSG00000003354	Ccdc65	protein_coding		ENSMUSG00000003184	Irf3	protein_coding		ENSMUSG00000024083	Pja2	protein_coding
ENSMUSG00000020048	Hsp90b1	protein_coding		ENSMUSG00000019899	Lama2	protein_coding		ENSMUSG00000019838	Slc16a10	protein_coding		ENSMUSG00000020397	Med7	protein_coding		ENSMUSG00000020130	Tbc1d15	protein_coding		ENSMUSG00000019877	Serinc1	protein_coding		ENSMUSG00000004897	Hdgf	protein_coding		ENSMUSG00000003355	Fkbp11	protein_coding		ENSMUSG00000003190	Bcl2l12	protein_coding		ENSMUSG00000024088	4930583I09Rik	protein_coding
ENSMUSG00000020051	Pah	protein_coding		ENSMUSG00000019900	Rfx6	protein_coding		ENSMUSG00000019845	Tube1	protein_coding		ENSMUSG00000020399	Havcr2	protein_coding		ENSMUSG00000020132	Rab21	protein_coding		ENSMUSG00000019878	Hsf2	protein_coding		ENSMUSG00000004902	Slc25a18	protein_coding		ENSMUSG00000003360	Ddx23	protein_coding		ENSMUSG00000003198	Zfp959	protein_coding		ENSMUSG00000024107	Lhcgr	protein_coding
ENSMUSG00000020052	Ascl1	protein_coding		ENSMUSG00000019905	Gprc6a	protein_coding		ENSMUSG00000019846	Lama4	protein_coding		ENSMUSG00000020401	Garin3	protein_coding		ENSMUSG00000020134	Peli1	protein_coding		ENSMUSG00000019880	Rspo3	protein_coding		ENSMUSG00000004945	Tmem242	protein_coding		ENSMUSG00000003363	Pld3	protein_coding		ENSMUSG00000003200	Sh3gl1	protein_coding		ENSMUSG00000024109	Nrxn1	protein_coding
ENSMUSG00000020053	Igf1	protein_coding		ENSMUSG00000019906	Lin7a	protein_coding		ENSMUSG00000019848	Popdc3	protein_coding		ENSMUSG00000020407	Upp1	protein_coding		ENSMUSG00000020137	Thap2	protein_coding		ENSMUSG00000019883	Echdc1	protein_coding		ENSMUSG00000004947	Dtx2	protein_coding		ENSMUSG00000003378	Grik5	protein_coding		ENSMUSG00000003206	Ebi3	protein_coding		ENSMUSG00000024154	Gtf2a1l	protein_coding
ENSMUSG00000020062	Slc5a8	protein_coding		ENSMUSG00000019909	Fam162b	protein_coding		ENSMUSG00000019850	Tnfaip3	protein_coding		ENSMUSG00000020411	Nipal4	protein_coding		ENSMUSG00000020140	Lgr5	protein_coding		ENSMUSG00000019888	Mgat4c	protein_coding		ENSMUSG00000004948	Zp3	protein_coding		ENSMUSG00000003379	Cd79a	protein_coding		ENSMUSG00000003208	Yju2	protein_coding		ENSMUSG00000024172	St6gal2	protein_coding
ENSMUSG00000020101	Vsir	protein_coding		ENSMUSG00000019913	Sim1	protein_coding		ENSMUSG00000019851	Perp	protein_coding		ENSMUSG00000020427	Igfbp3	protein_coding		ENSMUSG00000020151	Ptprr	protein_coding		ENSMUSG00000019889	Ptprk	protein_coding		ENSMUSG00000004952	Rasa4	protein_coding		ENSMUSG00000003380	Rabac1	protein_coding		ENSMUSG00000003226	Ranbp2	protein_coding		ENSMUSG00000024211	Grm8	protein_coding
ENSMUSG00000020102	Slc16a7	protein_coding		ENSMUSG00000019917	Septin10	protein_coding		ENSMUSG00000019852	Arfgef3	protein_coding		ENSMUSG00000020428	Gabra6	protein_coding		ENSMUSG00000020160	Meis1	protein_coding		ENSMUSG00000019890	Nts	protein_coding		ENSMUSG00000004980	Hnrnpa2b1	protein_coding		ENSMUSG00000003382	Etv3	protein_coding		ENSMUSG00000003233	Dvl3	protein_coding		ENSMUSG00000024227	Pdzph1	protein_coding
ENSMUSG00000020105	Lrig3	protein_coding		ENSMUSG00000019923	Zwint	protein_coding		ENSMUSG00000019872	Smpdl3a	protein_coding		ENSMUSG00000020429	Igfbp1	protein_coding		ENSMUSG00000020168	Or14c43	protein_coding		ENSMUSG00000019891	Dcbld1	protein_coding		ENSMUSG00000004988	Fxyd4	protein_coding		ENSMUSG00000003402	Prkcsh	protein_coding		ENSMUSG00000003234	Abcf3	protein_coding		ENSMUSG00000024228	Nudt12	protein_coding
ENSMUSG00000020120	Plek	protein_coding		ENSMUSG00000019929	Dcn	protein_coding		ENSMUSG00000019874	Fabp7	protein_coding		ENSMUSG00000020431	Adcy1	protein_coding		ENSMUSG00000020173	Cobl	protein_coding		ENSMUSG00000019892	Lrriq1	protein_coding		ENSMUSG00000004994	Yju2b	protein_coding		ENSMUSG00000003410	Elavl3	protein_coding		ENSMUSG00000003235	Eif2b5	protein_coding		ENSMUSG00000024245	Tmem178	protein_coding
ENSMUSG00000020121	Srgap1	protein_coding		ENSMUSG00000019932	Kera	protein_coding		ENSMUSG00000019876	Pkib	protein_coding		ENSMUSG00000020436	Gabrg2	protein_coding		ENSMUSG00000020176	Grb10	protein_coding		ENSMUSG00000019894	Slc6a15	protein_coding		ENSMUSG00000004996	Mri1	protein_coding		ENSMUSG00000003411	Rab3b	protein_coding		ENSMUSG00000003269	Cyth2	protein_coding		ENSMUSG00000024246	Thumpd2	protein_coding
ENSMUSG00000020122	Egfr	protein_coding		ENSMUSG00000019935	Slc17a8	protein_coding		ENSMUSG00000019880	Rspo3	protein_coding		ENSMUSG00000020467	Efemp1	protein_coding		ENSMUSG00000020181	Nav3	protein_coding		ENSMUSG00000019897	Ccdc59	protein_coding		ENSMUSG00000005034	Prkacb	protein_coding		ENSMUSG00000003418	St8sia6	protein_coding		ENSMUSG00000003271	Sult2b1	protein_coding		ENSMUSG00000024256	Adcyap1	protein_coding
ENSMUSG00000020123	Avpr1a	protein_coding		ENSMUSG00000019936	Epyc	protein_coding		ENSMUSG00000019899	Lama2	protein_coding		ENSMUSG00000020524	Gria1	protein_coding		ENSMUSG00000020182	Ddc	protein_coding		ENSMUSG00000019899	Lama2	protein_coding		ENSMUSG00000005043	Sgsh	protein_coding		ENSMUSG00000003420	Fcgrt	protein_coding		ENSMUSG00000003273	Car11	protein_coding		ENSMUSG00000024261	Syt4	protein_coding
ENSMUSG00000020140	Lgr5	protein_coding		ENSMUSG00000019943	Atp2b1	protein_coding		ENSMUSG00000019900	Rfx6	protein_coding		ENSMUSG00000020542	Myocd	protein_coding		ENSMUSG00000020185	E2f7	protein_coding		ENSMUSG00000019900	Rfx6	protein_coding		ENSMUSG00000005054	Cstb	protein_coding		ENSMUSG00000003421	Nosip	protein_coding		ENSMUSG00000003282	Plag1	protein_coding		ENSMUSG00000024277	Mapre2	protein_coding
ENSMUSG00000020143	Dock2	protein_coding		ENSMUSG00000019944	Rhobtb1	protein_coding		ENSMUSG00000019905	Gprc6a	protein_coding		ENSMUSG00000020545	Lrrc72	protein_coding		ENSMUSG00000020186	Csrp2	protein_coding		ENSMUSG00000019905	Gprc6a	protein_coding		ENSMUSG00000005069	Pex5	protein_coding		ENSMUSG00000003423	Pih1d1	protein_coding		ENSMUSG00000003283	Hck	protein_coding		ENSMUSG00000024302	Dtna	protein_coding
ENSMUSG00000020151	Ptprr	protein_coding		ENSMUSG00000019945	Cabcoco1	protein_coding		ENSMUSG00000019906	Lin7a	protein_coding		ENSMUSG00000020553	Pctp	protein_coding		ENSMUSG00000020189	Osbpl8	protein_coding		ENSMUSG00000019906	Lin7a	protein_coding		ENSMUSG00000005078	Jkamp	protein_coding		ENSMUSG00000003429	Rps11	protein_coding		ENSMUSG00000003299	Mrpl4	protein_coding		ENSMUSG00000024306	Ccdc178	protein_coding
ENSMUSG00000020154	Ptprb	protein_coding		ENSMUSG00000019966	Kitl	protein_coding		ENSMUSG00000019909	Fam162b	protein_coding		ENSMUSG00000020573	Pik3cg	protein_coding		ENSMUSG00000020191	Spmip7	protein_coding		ENSMUSG00000019907	Ppp1r12a	protein_coding		ENSMUSG00000005102	Eif2ak4	protein_coding		ENSMUSG00000003435	Supt5	protein_coding		ENSMUSG00000003308	Keap1	protein_coding		ENSMUSG00000024331	Dsc2	protein_coding
ENSMUSG00000020155	Kcnmb1	protein_coding		ENSMUSG00000019982	Myb	protein_coding		ENSMUSG00000019923	Zwint	protein_coding		ENSMUSG00000020589	Cyria	protein_coding		ENSMUSG00000020205	Phlda1	protein_coding		ENSMUSG00000019909	Fam162b	protein_coding		ENSMUSG00000005124	Ccn4	protein_coding		ENSMUSG00000003436	Dll3	protein_coding		ENSMUSG00000003309	Ap1m2	protein_coding		ENSMUSG00000024448	H2-M10.1	protein_coding
ENSMUSG00000020160	Meis1	protein_coding		ENSMUSG00000019986	Ahi1	protein_coding		ENSMUSG00000019929	Dcn	protein_coding		ENSMUSG00000020591	Ntsr2	protein_coding		ENSMUSG00000020213	Glipr1l1	protein_coding		ENSMUSG00000019913	Sim1	protein_coding		ENSMUSG00000005125	Ndrg1	protein_coding		ENSMUSG00000003437	Paf1	protein_coding		ENSMUSG00000003316	Glg1	protein_coding		ENSMUSG00000024471	Myot	protein_coding
ENSMUSG00000020164	Kcnmb4os1	lncRNA		ENSMUSG00000019988	Nedd1	protein_coding		ENSMUSG00000019932	Kera	protein_coding		ENSMUSG00000020598	Nrcam	protein_coding		ENSMUSG00000020214	Glipr1l2	protein_coding		ENSMUSG00000019920	Lims1	protein_coding		ENSMUSG00000005131	4930550C14Rik	protein_coding		ENSMUSG00000003438	Timm50	protein_coding		ENSMUSG00000003341	Atp8b3	protein_coding		ENSMUSG00000024479	Mal2	protein_coding
ENSMUSG00000020168	Or14c43	protein_coding		ENSMUSG00000019990	Pde7b	protein_coding		ENSMUSG00000019935	Slc17a8	protein_coding		ENSMUSG00000020599	Rgs9	protein_coding		ENSMUSG00000020220	Vps13d	protein_coding		ENSMUSG00000019923	Zwint	protein_coding		ENSMUSG00000005142	Man2b1	protein_coding		ENSMUSG00000003444	Med29	protein_coding		ENSMUSG00000003344	Btbd2	protein_coding		ENSMUSG00000024487	Yipf5	protein_coding
ENSMUSG00000020175	Rab36	protein_coding		ENSMUSG00000019996	Map7	protein_coding		ENSMUSG00000019936	Epyc	protein_coding		ENSMUSG00000020601	Trib2	protein_coding		ENSMUSG00000020273	Papolg	protein_coding		ENSMUSG00000019929	Dcn	protein_coding		ENSMUSG00000005148	Klf5	protein_coding		ENSMUSG00000003452	Bicd1	protein_coding		ENSMUSG00000003345	Csnk1g2	protein_coding		ENSMUSG00000024503	Spink1	protein_coding
ENSMUSG00000020176	Grb10	protein_coding		ENSMUSG00000019997	Ccn2	protein_coding		ENSMUSG00000019942	Cdk1	protein_coding		ENSMUSG00000020604	Arsg	protein_coding		ENSMUSG00000020275	Rel	protein_coding		ENSMUSG00000019932	Kera	protein_coding		ENSMUSG00000005150	Wdr83	protein_coding		ENSMUSG00000003458	Ncstn	protein_coding		ENSMUSG00000003346	Abhd17a	protein_coding		ENSMUSG00000024507	Hsd17b4	protein_coding
ENSMUSG00000020178	Adora2a	protein_coding		ENSMUSG00000019998	Stx7	protein_coding		ENSMUSG00000019943	Atp2b1	protein_coding		ENSMUSG00000020607	Lratd1	protein_coding		ENSMUSG00000020280	Pus10	protein_coding		ENSMUSG00000019935	Slc17a8	protein_coding		ENSMUSG00000005161	Prdx2	protein_coding		ENSMUSG00000003464	Pex19	protein_coding		ENSMUSG00000003348	Mob3a	protein_coding		ENSMUSG00000024510	Ftmt	protein_coding
ENSMUSG00000020181	Nav3	protein_coding		ENSMUSG00000020000	Moxd1	protein_coding		ENSMUSG00000019944	Rhobtb1	protein_coding		ENSMUSG00000020609	Apob	protein_coding		ENSMUSG00000020283	Pex13	protein_coding		ENSMUSG00000019936	Epyc	protein_coding		ENSMUSG00000005225	Plekha8	protein_coding		ENSMUSG00000003469	Phyhip	protein_coding		ENSMUSG00000003352	Cacnb3	protein_coding		ENSMUSG00000024511	Rab27b	protein_coding
ENSMUSG00000020185	E2f7	protein_coding		ENSMUSG00000020003	Pex7	protein_coding		ENSMUSG00000019945	Cabcoco1	protein_coding		ENSMUSG00000020612	Prkar1a	protein_coding		ENSMUSG00000020303	Stc2	protein_coding		ENSMUSG00000019943	Atp2b1	protein_coding		ENSMUSG00000005232	G6pc2	protein_coding		ENSMUSG00000003476	Crhr2	protein_coding		ENSMUSG00000003354	Ccdc65	protein_coding		ENSMUSG00000024512	Dynap	protein_coding
ENSMUSG00000020189	Osbpl8	protein_coding		ENSMUSG00000020007	Il20ra	protein_coding		ENSMUSG00000019960	Dusp6	protein_coding		ENSMUSG00000020614	Fam20a	protein_coding		ENSMUSG00000020305	Asb3	protein_coding		ENSMUSG00000019948	Actr6	protein_coding		ENSMUSG00000005233	Spc25	protein_coding		ENSMUSG00000003477	Inmt	protein_coding		ENSMUSG00000003355	Fkbp11	protein_coding		ENSMUSG00000024513	Mbd2	protein_coding
ENSMUSG00000020191	Spmip7	protein_coding		ENSMUSG00000020009	Ifngr1	protein_coding		ENSMUSG00000019966	Kitl	protein_coding		ENSMUSG00000020617	1700012B07Rik	protein_coding		ENSMUSG00000020309	Chac2	protein_coding		ENSMUSG00000019951	Bltp3b	protein_coding		ENSMUSG00000005251	Ripk4	protein_coding		ENSMUSG00000003484	Cyp4f18	protein_coding		ENSMUSG00000003360	Ddx23	protein_coding		ENSMUSG00000024528	Srfbp1	protein_coding
ENSMUSG00000020212	Mdm1	protein_coding		ENSMUSG00000020014	Cfap54	protein_coding		ENSMUSG00000019970	Sgk1	protein_coding		ENSMUSG00000020620	Abca8b	protein_coding		ENSMUSG00000020311	Erlec1	protein_coding		ENSMUSG00000019952	Poc1b	protein_coding		ENSMUSG00000005262	Ufd1	protein_coding		ENSMUSG00000003505	Psg18	protein_coding		ENSMUSG00000003363	Pld3	protein_coding		ENSMUSG00000024529	Lox	protein_coding
ENSMUSG00000020213	Glipr1l1	protein_coding		ENSMUSG00000020017	Hal	protein_coding		ENSMUSG00000019982	Myb	protein_coding		ENSMUSG00000020621	Rdh14	protein_coding		ENSMUSG00000020315	Sptbn1	protein_coding		ENSMUSG00000019960	Dusp6	protein_coding		ENSMUSG00000005267	Zfp287	protein_coding		ENSMUSG00000003526	Prodh	protein_coding		ENSMUSG00000003378	Grik5	protein_coding		ENSMUSG00000024532	1700034E13Rik	protein_coding
ENSMUSG00000020214	Glipr1l2	protein_coding		ENSMUSG00000020019	Ntn4	protein_coding		ENSMUSG00000019988	Nedd1	protein_coding		ENSMUSG00000020622	Nt5c1b	protein_coding		ENSMUSG00000020321	Mdh1	protein_coding		ENSMUSG00000019961	Tmpo	protein_coding		ENSMUSG00000005338	Cadm3	protein_coding		ENSMUSG00000003527	Ess2	protein_coding		ENSMUSG00000003379	Cd79a	protein_coding		ENSMUSG00000024534	Sncaip	protein_coding
ENSMUSG00000020218	Wif1	protein_coding		ENSMUSG00000020021	Fgd6	protein_coding		ENSMUSG00000019990	Pde7b	protein_coding		ENSMUSG00000020624	4933434M16Rik	lncRNA		ENSMUSG00000020326	Ccng1	protein_coding		ENSMUSG00000019966	Kitl	protein_coding		ENSMUSG00000005339	Fcer1a	protein_coding		ENSMUSG00000003528	Slc25a1	protein_coding		ENSMUSG00000003380	Rabac1	protein_coding		ENSMUSG00000024592	C330018D20Rik	protein_coding
ENSMUSG00000020229	Slc5a4a	protein_coding		ENSMUSG00000020023	Tmcc3	protein_coding		ENSMUSG00000019996	Map7	protein_coding		ENSMUSG00000020627	Klhl29	protein_coding		ENSMUSG00000020328	Nudcd2	protein_coding		ENSMUSG00000019971	Cep290	protein_coding		ENSMUSG00000005362	Crbn	protein_coding		ENSMUSG00000003531	Dgcr6	protein_coding		ENSMUSG00000003382	Etv3	protein_coding		ENSMUSG00000024647	Cbln2	protein_coding
ENSMUSG00000020230	Prmt2	protein_coding		ENSMUSG00000020032	Nuak1	protein_coding		ENSMUSG00000019997	Ccn2	protein_coding		ENSMUSG00000020633	Dcdc2c	protein_coding		ENSMUSG00000020330	Hmmr	protein_coding		ENSMUSG00000019975	Ikbip	protein_coding		ENSMUSG00000005364	Il5ra	protein_coding		ENSMUSG00000003534	Ddr1	protein_coding		ENSMUSG00000003402	Prkcsh	protein_coding		ENSMUSG00000024672	Ms4a7	protein_coding
ENSMUSG00000020241	Col6a2	protein_coding		ENSMUSG00000020033	4930463O16Rik	lncRNA		ENSMUSG00000019998	Stx7	protein_coding		ENSMUSG00000020636	Allc	protein_coding		ENSMUSG00000020340	Cyfip2	protein_coding		ENSMUSG00000019979	Apaf1	protein_coding		ENSMUSG00000005370	Msh6	protein_coding		ENSMUSG00000003541	Ier3	protein_coding		ENSMUSG00000003410	Elavl3	protein_coding		ENSMUSG00000024673	Ms4a1	protein_coding
ENSMUSG00000020260	Pofut2	protein_coding		ENSMUSG00000020037	Rfx4	protein_coding		ENSMUSG00000020000	Moxd1	protein_coding		ENSMUSG00000020638	Cmpk2	protein_coding		ENSMUSG00000020346	Mgat1	protein_coding		ENSMUSG00000019988	Nedd1	protein_coding		ENSMUSG00000005371	Fbxo11	protein_coding		ENSMUSG00000003545	Fosb	protein_coding		ENSMUSG00000003411	Rab3b	protein_coding		ENSMUSG00000024677	Ms4a6b	protein_coding
ENSMUSG00000020262	Adarb1	protein_coding		ENSMUSG00000020042	Abtb3	protein_coding		ENSMUSG00000020003	Pex7	protein_coding		ENSMUSG00000020641	Rsad2	protein_coding		ENSMUSG00000020354	Sgcd	protein_coding		ENSMUSG00000020015	Cdk17	protein_coding		ENSMUSG00000005373	Mlxipl	protein_coding		ENSMUSG00000003546	Klc4	protein_coding		ENSMUSG00000003418	St8sia6	protein_coding		ENSMUSG00000024678	Ms4a4d	protein_coding
ENSMUSG00000020270	Smim23	protein_coding		ENSMUSG00000020044	Timp3	protein_coding		ENSMUSG00000020007	Il20ra	protein_coding		ENSMUSG00000020642	Rnf144a	protein_coding		ENSMUSG00000020357	Flt4	protein_coding		ENSMUSG00000020044	Timp3	protein_coding		ENSMUSG00000005374	Tbl2	protein_coding		ENSMUSG00000003549	Ercc1	protein_coding		ENSMUSG00000003420	Fcgrt	protein_coding		ENSMUSG00000024679	Ms4a6d	protein_coding
ENSMUSG00000020303	Stc2	protein_coding		ENSMUSG00000020051	Pah	protein_coding		ENSMUSG00000020009	Ifngr1	protein_coding		ENSMUSG00000020644	Id2	protein_coding		ENSMUSG00000020362	Cnot6	protein_coding		ENSMUSG00000020048	Hsp90b1	protein_coding		ENSMUSG00000005378	Bud23	protein_coding		ENSMUSG00000003555	Cyp17a1	protein_coding		ENSMUSG00000003421	Nosip	protein_coding		ENSMUSG00000024680	Ms4a2	protein_coding
ENSMUSG00000020333	Acsl6	protein_coding		ENSMUSG00000020052	Ascl1	protein_coding		ENSMUSG00000020014	Cfap54	protein_coding		ENSMUSG00000020673	Tpo	protein_coding		ENSMUSG00000020372	Rack1	protein_coding		ENSMUSG00000020051	Pah	protein_coding		ENSMUSG00000005397	Nid1	protein_coding		ENSMUSG00000003559	As3mt	protein_coding		ENSMUSG00000003423	Pih1d1	protein_coding		ENSMUSG00000024681	Ms4a3	protein_coding
ENSMUSG00000020334	Slc22a4	protein_coding		ENSMUSG00000020053	Igf1	protein_coding		ENSMUSG00000020017	Hal	protein_coding		ENSMUSG00000020674	Pxdn	protein_coding		ENSMUSG00000020395	Itk	protein_coding		ENSMUSG00000020052	Ascl1	protein_coding		ENSMUSG00000005410	Mcm5	protein_coding		ENSMUSG00000003573	Homer3	protein_coding		ENSMUSG00000003429	Rps11	protein_coding		ENSMUSG00000024682	Cblif	protein_coding
ENSMUSG00000020340	Cyfip2	protein_coding		ENSMUSG00000020062	Slc5a8	protein_coding		ENSMUSG00000020019	Ntn4	protein_coding		ENSMUSG00000020676	Ccl11	protein_coding		ENSMUSG00000020397	Med7	protein_coding		ENSMUSG00000020053	Igf1	protein_coding		ENSMUSG00000005413	Hmox1	protein_coding		ENSMUSG00000003575	Crtc1	protein_coding		ENSMUSG00000003435	Supt5	protein_coding		ENSMUSG00000024727	Trpm6	protein_coding
ENSMUSG00000020354	Sgcd	protein_coding		ENSMUSG00000020101	Vsir	protein_coding		ENSMUSG00000020023	Tmcc3	protein_coding		ENSMUSG00000020701	Tmem132e	protein_coding		ENSMUSG00000020399	Havcr2	protein_coding		ENSMUSG00000020056	Washc3	protein_coding		ENSMUSG00000005417	Mprip	protein_coding		ENSMUSG00000003581	Rnf215	protein_coding		ENSMUSG00000003436	Dll3	protein_coding		ENSMUSG00000024728	Ms4a19	protein_coding
ENSMUSG00000020364	Zfp354a	protein_coding		ENSMUSG00000020102	Slc16a7	protein_coding		ENSMUSG00000020032	Nuak1	protein_coding		ENSMUSG00000020702	Ccl1	protein_coding		ENSMUSG00000020401	Garin3	protein_coding		ENSMUSG00000020057	Dram1	protein_coding		ENSMUSG00000005465	Il27ra	protein_coding		ENSMUSG00000003585	Sec14l2	protein_coding		ENSMUSG00000003437	Paf1	protein_coding		ENSMUSG00000024768	Lipf	protein_coding
ENSMUSG00000020388	Pdlim4	protein_coding		ENSMUSG00000020105	Lrig3	protein_coding		ENSMUSG00000020033	4930463O16Rik	lncRNA		ENSMUSG00000020703	5530401A14Rik	lncRNA		ENSMUSG00000020405	Fabp6	protein_coding		ENSMUSG00000020059	Sycp3	protein_coding		ENSMUSG00000005469	Prkaca	protein_coding		ENSMUSG00000003604	Aven	protein_coding		ENSMUSG00000003438	Timm50	protein_coding		ENSMUSG00000024770	Lipn	protein_coding
ENSMUSG00000020395	Itk	protein_coding		ENSMUSG00000020120	Plek	protein_coding		ENSMUSG00000020037	Rfx4	protein_coding		ENSMUSG00000020704	Asic2	protein_coding		ENSMUSG00000020407	Upp1	protein_coding		ENSMUSG00000020061	Mybpc1	protein_coding		ENSMUSG00000005470	Asf1b	protein_coding		ENSMUSG00000003617	Cp	protein_coding		ENSMUSG00000003444	Med29	protein_coding		ENSMUSG00000024771	Lipk	protein_coding
ENSMUSG00000020397	Med7	protein_coding		ENSMUSG00000020121	Srgap1	protein_coding		ENSMUSG00000020042	Abtb3	protein_coding		ENSMUSG00000020723	Cacng4	protein_coding		ENSMUSG00000020409	Slu7	protein_coding		ENSMUSG00000020062	Slc5a8	protein_coding		ENSMUSG00000005474	Myl10	protein_coding		ENSMUSG00000003623	Crot	protein_coding		ENSMUSG00000003452	Bicd1	protein_coding		ENSMUSG00000024776	Stambpl1	protein_coding
ENSMUSG00000020399	Havcr2	protein_coding		ENSMUSG00000020122	Egfr	protein_coding		ENSMUSG00000020044	Timp3	protein_coding		ENSMUSG00000020774	Aspa	protein_coding		ENSMUSG00000020411	Nipal4	protein_coding		ENSMUSG00000020102	Slc16a7	protein_coding		ENSMUSG00000005481	Ddx39a	protein_coding		ENSMUSG00000003644	Rps6ka1	protein_coding		ENSMUSG00000003458	Ncstn	protein_coding		ENSMUSG00000024778	Fas	protein_coding
ENSMUSG00000020401	Garin3	protein_coding		ENSMUSG00000020123	Avpr1a	protein_coding		ENSMUSG00000020048	Hsp90b1	protein_coding		ENSMUSG00000020811	Wscd1	protein_coding		ENSMUSG00000020413	Hus1	protein_coding		ENSMUSG00000020105	Lrig3	protein_coding		ENSMUSG00000005483	Dnajb1	protein_coding		ENSMUSG00000003657	Calb2	protein_coding		ENSMUSG00000003464	Pex19	protein_coding		ENSMUSG00000024781	Lipa	protein_coding
ENSMUSG00000020407	Upp1	protein_coding		ENSMUSG00000020140	Lgr5	protein_coding		ENSMUSG00000020051	Pah	protein_coding		ENSMUSG00000020907	Rcvrn	protein_coding		ENSMUSG00000020415	Pttg1	protein_coding		ENSMUSG00000020116	Pno1	protein_coding		ENSMUSG00000005493	Msh4	protein_coding		ENSMUSG00000003660	Snrnp200	protein_coding		ENSMUSG00000003469	Phyhip	protein_coding		ENSMUSG00000024887	Asah2	protein_coding
ENSMUSG00000020411	Nipal4	protein_coding		ENSMUSG00000020143	Dock2	protein_coding		ENSMUSG00000020052	Ascl1	protein_coding		ENSMUSG00000020908	Myh3	protein_coding		ENSMUSG00000020422	Tns3	protein_coding		ENSMUSG00000020120	Plek	protein_coding		ENSMUSG00000005501	Usp40	protein_coding		ENSMUSG00000003662	Ciao1	protein_coding		ENSMUSG00000003476	Crhr2	protein_coding		ENSMUSG00000024896	Minpp1	protein_coding
ENSMUSG00000020413	Hus1	protein_coding		ENSMUSG00000020151	Ptprr	protein_coding		ENSMUSG00000020053	Igf1	protein_coding		ENSMUSG00000020911	Krt19	protein_coding		ENSMUSG00000020428	Gabra6	protein_coding		ENSMUSG00000020121	Srgap1	protein_coding		ENSMUSG00000005503	Evx1	protein_coding		ENSMUSG00000003665	Has1	protein_coding		ENSMUSG00000003484	Cyp4f18	protein_coding		ENSMUSG00000024899	Papss2	protein_coding
ENSMUSG00000020427	Igfbp3	protein_coding		ENSMUSG00000020154	Ptprb	protein_coding		ENSMUSG00000020061	Mybpc1	protein_coding		ENSMUSG00000020916	Krt36	protein_coding		ENSMUSG00000020436	Gabrg2	protein_coding		ENSMUSG00000020122	Egfr	protein_coding		ENSMUSG00000005505	Kbtbd4	protein_coding		ENSMUSG00000003680	Taf6l	protein_coding		ENSMUSG00000003518	Dusp3	protein_coding		ENSMUSG00000025044	Msr1	protein_coding
ENSMUSG00000020428	Gabra6	protein_coding		ENSMUSG00000020155	Kcnmb1	protein_coding		ENSMUSG00000020062	Slc5a8	protein_coding		ENSMUSG00000020950	Foxg1	protein_coding		ENSMUSG00000020458	Rtn4	protein_coding		ENSMUSG00000020123	Avpr1a	protein_coding		ENSMUSG00000005506	Celf1	protein_coding		ENSMUSG00000003731	Kpna6	protein_coding		ENSMUSG00000003526	Prodh	protein_coding		ENSMUSG00000025128	Bhlhe22	protein_coding
ENSMUSG00000020429	Igfbp1	protein_coding		ENSMUSG00000020160	Meis1	protein_coding		ENSMUSG00000020101	Vsir	protein_coding		ENSMUSG00000021003	Galc	protein_coding		ENSMUSG00000020459	Mtif2	protein_coding		ENSMUSG00000020124	Usp15	protein_coding		ENSMUSG00000005510	Ndufs3	protein_coding		ENSMUSG00000003752	Itpkc	protein_coding		ENSMUSG00000003527	Ess2	protein_coding		ENSMUSG00000025255	Zfhx4	protein_coding
ENSMUSG00000020431	Adcy1	protein_coding		ENSMUSG00000020164	Kcnmb4os1	lncRNA		ENSMUSG00000020102	Slc16a7	protein_coding		ENSMUSG00000021010	Npas3	protein_coding		ENSMUSG00000020460	Rps27a	protein_coding		ENSMUSG00000020128	Vps54	protein_coding		ENSMUSG00000005514	Por	protein_coding		ENSMUSG00000003762	Coq8b	protein_coding		ENSMUSG00000003528	Slc25a1	protein_coding		ENSMUSG00000025321	Itgb8	protein_coding
ENSMUSG00000020436	Gabrg2	protein_coding		ENSMUSG00000020168	Or14c43	protein_coding		ENSMUSG00000020105	Lrig3	protein_coding		ENSMUSG00000021069	Pygl	protein_coding		ENSMUSG00000020461	Clhc1	protein_coding		ENSMUSG00000020130	Tbc1d15	protein_coding		ENSMUSG00000005533	Igf1r	protein_coding		ENSMUSG00000003778	Brd8	protein_coding		ENSMUSG00000003531	Dgcr6	protein_coding		ENSMUSG00000025324	Atp10a	protein_coding
ENSMUSG00000020440	Arf5	protein_coding		ENSMUSG00000020175	Rab36	protein_coding		ENSMUSG00000020114	Cand1	protein_coding		ENSMUSG00000021071	Trim9	protein_coding		ENSMUSG00000020462	Cfap36	protein_coding		ENSMUSG00000020132	Rab21	protein_coding		ENSMUSG00000005609	Ctr9	protein_coding		ENSMUSG00000003779	Kif20a	protein_coding		ENSMUSG00000003534	Ddr1	protein_coding		ENSMUSG00000025370	Cdh9	protein_coding
ENSMUSG00000020467	Efemp1	protein_coding		ENSMUSG00000020178	Adora2a	protein_coding		ENSMUSG00000020120	Plek	protein_coding		ENSMUSG00000021072	Tmx1	protein_coding		ENSMUSG00000020463	Ppp4r3b	protein_coding		ENSMUSG00000020134	Peli1	protein_coding		ENSMUSG00000005610	Eif4g2	protein_coding		ENSMUSG00000003808	Farsa	protein_coding		ENSMUSG00000003541	Ier3	protein_coding		ENSMUSG00000025461	Scart1	protein_coding
ENSMUSG00000020524	Gria1	protein_coding		ENSMUSG00000020181	Nav3	protein_coding		ENSMUSG00000020121	Srgap1	protein_coding		ENSMUSG00000021081	Serpina1f	protein_coding		ENSMUSG00000020464	Pnpt1	protein_coding		ENSMUSG00000020137	Thap2	protein_coding		ENSMUSG00000005611	Irag1	protein_coding		ENSMUSG00000003809	Gcdh	protein_coding		ENSMUSG00000003545	Fosb	protein_coding		ENSMUSG00000025479	Cyp2e1	protein_coding
ENSMUSG00000020542	Myocd	protein_coding		ENSMUSG00000020185	E2f7	protein_coding		ENSMUSG00000020122	Egfr	protein_coding		ENSMUSG00000021086	Ccdc175	protein_coding		ENSMUSG00000020467	Efemp1	protein_coding		ENSMUSG00000020140	Lgr5	protein_coding		ENSMUSG00000005615	Pcyt1a	protein_coding		ENSMUSG00000003810	Mast2	protein_coding		ENSMUSG00000003546	Klc4	protein_coding		ENSMUSG00000025480	Syce1	protein_coding
ENSMUSG00000020548	1700086D15Rik	lncRNA		ENSMUSG00000020189	Osbpl8	protein_coding		ENSMUSG00000020123	Avpr1a	protein_coding		ENSMUSG00000021087	Rtn1	protein_coding		ENSMUSG00000020525	Ppm1d	protein_coding		ENSMUSG00000020168	Or14c43	protein_coding		ENSMUSG00000005621	Zfp592	protein_coding		ENSMUSG00000003812	Dnase2a	protein_coding		ENSMUSG00000003549	Ercc1	protein_coding		ENSMUSG00000025519	Tktl2	protein_coding
ENSMUSG00000020549	Elac2	protein_coding		ENSMUSG00000020191	Spmip7	protein_coding		ENSMUSG00000020140	Lgr5	protein_coding		ENSMUSG00000021091	Serpina3n	protein_coding		ENSMUSG00000020541	Tom1l1	protein_coding		ENSMUSG00000020173	Cobl	protein_coding		ENSMUSG00000005625	Psmd4	protein_coding		ENSMUSG00000003813	Rad23a	protein_coding		ENSMUSG00000003555	Cyp17a1	protein_coding		ENSMUSG00000025521	Tmem192	protein_coding
ENSMUSG00000020553	Pctp	protein_coding		ENSMUSG00000020212	Mdm1	protein_coding		ENSMUSG00000020143	Dock2	protein_coding		ENSMUSG00000021095	Gsc	protein_coding		ENSMUSG00000020542	Myocd	protein_coding		ENSMUSG00000020176	Grb10	protein_coding		ENSMUSG00000005628	Tmod4	protein_coding		ENSMUSG00000003814	Calr	protein_coding		ENSMUSG00000003559	As3mt	protein_coding		ENSMUSG00000025588	Nat1	protein_coding
ENSMUSG00000020564	Atxn7l1	protein_coding		ENSMUSG00000020213	Glipr1l1	protein_coding		ENSMUSG00000020151	Ptprr	protein_coding		ENSMUSG00000021108	Prkch	protein_coding		ENSMUSG00000020544	Cox11	protein_coding		ENSMUSG00000020181	Nav3	protein_coding		ENSMUSG00000005640	Insrr	protein_coding		ENSMUSG00000003824	Syce2	protein_coding		ENSMUSG00000003573	Homer3	protein_coding		ENSMUSG00000025591	Tma16	protein_coding
ENSMUSG00000020570	Sypl1	protein_coding		ENSMUSG00000020214	Glipr1l2	protein_coding		ENSMUSG00000020154	Ptprb	protein_coding		ENSMUSG00000021175	Cdca7l	protein_coding		ENSMUSG00000020545	Lrrc72	protein_coding		ENSMUSG00000020182	Ddc	protein_coding		ENSMUSG00000005667	Mthfd2	protein_coding		ENSMUSG00000003847	Nfat5	protein_coding		ENSMUSG00000003575	Crtc1	protein_coding		ENSMUSG00000025610	Map3k7cl	protein_coding
ENSMUSG00000020572	Nampt	protein_coding		ENSMUSG00000020229	Slc5a4a	protein_coding		ENSMUSG00000020155	Kcnmb1	protein_coding		ENSMUSG00000021186	Fbln5	protein_coding		ENSMUSG00000020546	Stxbp4	protein_coding		ENSMUSG00000020185	E2f7	protein_coding		ENSMUSG00000005672	Kit	protein_coding		ENSMUSG00000003848	Nob1	protein_coding		ENSMUSG00000003581	Rnf215	protein_coding		ENSMUSG00000025612	Bach1	protein_coding
ENSMUSG00000020573	Pik3cg	protein_coding		ENSMUSG00000020230	Prmt2	protein_coding		ENSMUSG00000020160	Meis1	protein_coding		ENSMUSG00000021187	Tc2n	protein_coding		ENSMUSG00000020548	1700086D15Rik	lncRNA		ENSMUSG00000020186	Csrp2	protein_coding		ENSMUSG00000005674	Tomm40l	protein_coding		ENSMUSG00000003849	Nqo1	protein_coding		ENSMUSG00000003585	Sec14l2	protein_coding		ENSMUSG00000025701	Alox5	protein_coding
ENSMUSG00000020577	Tspan13	protein_coding		ENSMUSG00000020241	Col6a2	protein_coding		ENSMUSG00000020164	Kcnmb4os1	lncRNA		ENSMUSG00000021198	Unc79	protein_coding		ENSMUSG00000020549	Elac2	protein_coding		ENSMUSG00000020189	Osbpl8	protein_coding		ENSMUSG00000005677	Nr1i3	protein_coding		ENSMUSG00000003863	Ppfia3	protein_coding		ENSMUSG00000003604	Aven	protein_coding		ENSMUSG00000025702	Marchf8	protein_coding
ENSMUSG00000020581	Agr2	protein_coding		ENSMUSG00000020260	Pofut2	protein_coding		ENSMUSG00000020175	Rab36	protein_coding		ENSMUSG00000021200	Asb2	protein_coding		ENSMUSG00000020553	Pctp	protein_coding		ENSMUSG00000020191	Spmip7	protein_coding		ENSMUSG00000005681	Apoa2	protein_coding		ENSMUSG00000003865	Gys1	protein_coding		ENSMUSG00000003644	Rps6ka1	protein_coding		ENSMUSG00000025754	Agbl1	protein_coding
ENSMUSG00000020589	Cyria	protein_coding		ENSMUSG00000020262	Adarb1	protein_coding		ENSMUSG00000020176	Grb10	protein_coding		ENSMUSG00000021210	Akr1c6	protein_coding		ENSMUSG00000020577	Tspan13	protein_coding		ENSMUSG00000020205	Phlda1	protein_coding		ENSMUSG00000005682	Pan2	protein_coding		ENSMUSG00000003868	Ruvbl2	protein_coding		ENSMUSG00000003657	Calb2	protein_coding		ENSMUSG00000025766	D3Ertd751e	protein_coding
ENSMUSG00000020591	Ntsr2	protein_coding		ENSMUSG00000020270	Smim23	protein_coding		ENSMUSG00000020178	Adora2a	protein_coding		ENSMUSG00000021215	Net1	protein_coding		ENSMUSG00000020581	Agr2	protein_coding		ENSMUSG00000020213	Glipr1l1	protein_coding		ENSMUSG00000005683	Cs	protein_coding		ENSMUSG00000003872	Lin7b	protein_coding		ENSMUSG00000003660	Snrnp200	protein_coding		ENSMUSG00000025776	Crispld1	protein_coding
ENSMUSG00000020598	Nrcam	protein_coding		ENSMUSG00000020303	Stc2	protein_coding		ENSMUSG00000020181	Nav3	protein_coding		ENSMUSG00000021216	Tubal3	protein_coding		ENSMUSG00000020590	Snx13	protein_coding		ENSMUSG00000020214	Glipr1l2	protein_coding		ENSMUSG00000005686	Ampd3	protein_coding		ENSMUSG00000003873	Bax	protein_coding		ENSMUSG00000003662	Ciao1	protein_coding		ENSMUSG00000025777	Gdap1	protein_coding
ENSMUSG00000020599	Rgs9	protein_coding		ENSMUSG00000020333	Acsl6	protein_coding		ENSMUSG00000020185	E2f7	protein_coding		ENSMUSG00000021217	Tshz3	protein_coding		ENSMUSG00000020598	Nrcam	protein_coding		ENSMUSG00000020220	Vps13d	protein_coding		ENSMUSG00000005687	Bcas2	protein_coding		ENSMUSG00000003923	Tfam	protein_coding		ENSMUSG00000003665	Has1	protein_coding		ENSMUSG00000025783	Gata3os	lncRNA
ENSMUSG00000020601	Trib2	protein_coding		ENSMUSG00000020334	Slc22a4	protein_coding		ENSMUSG00000020191	Spmip7	protein_coding		ENSMUSG00000021219	Rgs6	protein_coding		ENSMUSG00000020599	Rgs9	protein_coding		ENSMUSG00000020273	Papolg	protein_coding		ENSMUSG00000005698	Ctcf	protein_coding		ENSMUSG00000003934	Efnb3	protein_coding		ENSMUSG00000003680	Taf6l	protein_coding		ENSMUSG00000025791	Pgm1	protein_coding
ENSMUSG00000020607	Lratd1	protein_coding		ENSMUSG00000020340	Cyfip2	protein_coding		ENSMUSG00000020212	Mdm1	protein_coding		ENSMUSG00000021221	Dpf3	protein_coding		ENSMUSG00000020604	Arsg	protein_coding		ENSMUSG00000020275	Rel	protein_coding		ENSMUSG00000005699	Pard6a	protein_coding		ENSMUSG00000003955	Fam162a	protein_coding		ENSMUSG00000003731	Kpna6	protein_coding		ENSMUSG00000025804	Ccr1	protein_coding
ENSMUSG00000020609	Apob	protein_coding		ENSMUSG00000020354	Sgcd	protein_coding		ENSMUSG00000020213	Glipr1l1	protein_coding		ENSMUSG00000021301	Hecw1	protein_coding		ENSMUSG00000020610	Amz2	protein_coding		ENSMUSG00000020280	Pus10	protein_coding		ENSMUSG00000005705	Agrp	protein_coding		ENSMUSG00000003970	Rpl8	protein_coding		ENSMUSG00000003752	Itpkc	protein_coding		ENSMUSG00000025808	Ccdc7a	protein_coding
ENSMUSG00000020612	Prkar1a	protein_coding		ENSMUSG00000020364	Zfp354a	protein_coding		ENSMUSG00000020214	Glipr1l2	protein_coding		ENSMUSG00000021313	Ryr2	protein_coding		ENSMUSG00000020611	Gna13	protein_coding		ENSMUSG00000020283	Pex13	protein_coding		ENSMUSG00000005763	Cd247	protein_coding		ENSMUSG00000003974	Grm3	protein_coding		ENSMUSG00000003762	Coq8b	protein_coding		ENSMUSG00000025810	Nrp1	protein_coding
ENSMUSG00000020614	Fam20a	protein_coding		ENSMUSG00000020374	Rasgef1c	protein_coding		ENSMUSG00000020218	Wif1	protein_coding		ENSMUSG00000021318	Gli3	protein_coding		ENSMUSG00000020612	Prkar1a	protein_coding		ENSMUSG00000020303	Stc2	protein_coding		ENSMUSG00000005774	Rfx5	protein_coding		ENSMUSG00000004018	Fancl	protein_coding		ENSMUSG00000003778	Brd8	protein_coding		ENSMUSG00000025812	Pard3	protein_coding
ENSMUSG00000020617	1700012B07Rik	protein_coding		ENSMUSG00000020388	Pdlim4	protein_coding		ENSMUSG00000020229	Slc5a4a	protein_coding		ENSMUSG00000021319	Sfrp4	protein_coding		ENSMUSG00000020614	Fam20a	protein_coding		ENSMUSG00000020305	Asb3	protein_coding		ENSMUSG00000005779	Psmb4	protein_coding		ENSMUSG00000004032	Gstm5	protein_coding		ENSMUSG00000003779	Kif20a	protein_coding		ENSMUSG00000025838	Pramel6	protein_coding
ENSMUSG00000020620	Abca8b	protein_coding		ENSMUSG00000020395	Itk	protein_coding		ENSMUSG00000020230	Prmt2	protein_coding		ENSMUSG00000021335	Slc17a1	protein_coding		ENSMUSG00000020617	1700012B07Rik	protein_coding		ENSMUSG00000020309	Chac2	protein_coding		ENSMUSG00000005803	Sqor	protein_coding		ENSMUSG00000004035	Gstm7	protein_coding		ENSMUSG00000003808	Farsa	protein_coding		ENSMUSG00000025839	Pramel7	protein_coding
ENSMUSG00000020621	Rdh14	protein_coding		ENSMUSG00000020397	Med7	protein_coding		ENSMUSG00000020241	Col6a2	protein_coding		ENSMUSG00000021336	Slc17a4	protein_coding		ENSMUSG00000020620	Abca8b	protein_coding		ENSMUSG00000020311	Erlec1	protein_coding		ENSMUSG00000005804	Bloc1s6	protein_coding		ENSMUSG00000004038	Gstm3	protein_coding		ENSMUSG00000003809	Gcdh	protein_coding		ENSMUSG00000025887	Casp12	protein_coding
ENSMUSG00000020622	Nt5c1b	protein_coding		ENSMUSG00000020399	Havcr2	protein_coding		ENSMUSG00000020251	Glt8d2	protein_coding		ENSMUSG00000021337	Scgn	protein_coding		ENSMUSG00000020623	Map2k6	protein_coding		ENSMUSG00000020315	Sptbn1	protein_coding		ENSMUSG00000005813	Metap1	protein_coding		ENSMUSG00000004040	Stat3	protein_coding		ENSMUSG00000003810	Mast2	protein_coding		ENSMUSG00000025888	Casp1	protein_coding
ENSMUSG00000020624	4933434M16Rik	lncRNA		ENSMUSG00000020401	Garin3	protein_coding		ENSMUSG00000020260	Pofut2	protein_coding		ENSMUSG00000021342	Prl	protein_coding		ENSMUSG00000020648	Dus4l	protein_coding		ENSMUSG00000020321	Mdh1	protein_coding		ENSMUSG00000005823	Gpr108	protein_coding		ENSMUSG00000004043	Stat5a	protein_coding		ENSMUSG00000003812	Dnase2a	protein_coding		ENSMUSG00000025889	Snca	protein_coding
ENSMUSG00000020627	Klhl29	protein_coding		ENSMUSG00000020407	Upp1	protein_coding		ENSMUSG00000020261	Slc36a1	protein_coding		ENSMUSG00000021345	Prl8a6	protein_coding		ENSMUSG00000020650	Bcap29	protein_coding		ENSMUSG00000020326	Ccng1	protein_coding		ENSMUSG00000005824	Tnfsf14	protein_coding		ENSMUSG00000004044	Cavin1	protein_coding		ENSMUSG00000003813	Rad23a	protein_coding		ENSMUSG00000025892	Gria4	protein_coding
ENSMUSG00000020633	Dcdc2c	protein_coding		ENSMUSG00000020411	Nipal4	protein_coding		ENSMUSG00000020262	Adarb1	protein_coding		ENSMUSG00000021346	Prl8a8	protein_coding		ENSMUSG00000020680	Taf15	protein_coding		ENSMUSG00000020328	Nudcd2	protein_coding		ENSMUSG00000005846	Rsl1d1	protein_coding		ENSMUSG00000004054	Map3k11	protein_coding		ENSMUSG00000003814	Calr	protein_coding		ENSMUSG00000025900	Rp1	protein_coding
ENSMUSG00000020636	Allc	protein_coding		ENSMUSG00000020413	Hus1	protein_coding		ENSMUSG00000020264	Slc36a2	protein_coding		ENSMUSG00000021347	Prl7b1	protein_coding		ENSMUSG00000020681	Ace	protein_coding		ENSMUSG00000020330	Hmmr	protein_coding		ENSMUSG00000005871	Apc	protein_coding		ENSMUSG00000004056	Akt2	protein_coding		ENSMUSG00000003824	Syce2	protein_coding		ENSMUSG00000025902	Sox17	protein_coding
ENSMUSG00000020638	Cmpk2	protein_coding		ENSMUSG00000020428	Gabra6	protein_coding		ENSMUSG00000020270	Smim23	protein_coding		ENSMUSG00000021348	Prl7d1	protein_coding		ENSMUSG00000020682	Mmp28	protein_coding		ENSMUSG00000020340	Cyfip2	protein_coding		ENSMUSG00000005873	Reep5	protein_coding		ENSMUSG00000004069	Dnaja3	protein_coding		ENSMUSG00000003847	Nfat5	protein_coding		ENSMUSG00000025905	Oprk1	protein_coding
ENSMUSG00000020641	Rsad2	protein_coding		ENSMUSG00000020431	Adcy1	protein_coding		ENSMUSG00000020303	Stc2	protein_coding		ENSMUSG00000021356	Irf4	protein_coding		ENSMUSG00000020684	Rasl10b	protein_coding		ENSMUSG00000020346	Mgat1	protein_coding		ENSMUSG00000005881	Ergic3	protein_coding		ENSMUSG00000004070	Hmox2	protein_coding		ENSMUSG00000003848	Nob1	protein_coding		ENSMUSG00000025920	Stau2	protein_coding
ENSMUSG00000020642	Rnf144a	protein_coding		ENSMUSG00000020436	Gabrg2	protein_coding		ENSMUSG00000020333	Acsl6	protein_coding		ENSMUSG00000021359	Tfap2a	protein_coding		ENSMUSG00000020686	Gas2l2	protein_coding		ENSMUSG00000020354	Sgcd	protein_coding		ENSMUSG00000005882	Uqcc1	protein_coding		ENSMUSG00000004071	Cdip1	protein_coding		ENSMUSG00000003849	Nqo1	protein_coding		ENSMUSG00000025927	Tfap2b	protein_coding
ENSMUSG00000020644	Id2	protein_coding		ENSMUSG00000020440	Arf5	protein_coding		ENSMUSG00000020334	Slc22a4	protein_coding		ENSMUSG00000021362	Gcm2	protein_coding		ENSMUSG00000020687	Cdc27	protein_coding		ENSMUSG00000020357	Flt4	protein_coding		ENSMUSG00000005883	Spo11	protein_coding		ENSMUSG00000004096	Cwc15	protein_coding		ENSMUSG00000003863	Ppfia3	protein_coding		ENSMUSG00000025930	Msc	protein_coding
ENSMUSG00000020669	Sh3yl1	protein_coding		ENSMUSG00000020467	Efemp1	protein_coding		ENSMUSG00000020340	Cyfip2	protein_coding		ENSMUSG00000021363	Mak	protein_coding		ENSMUSG00000020689	Itgb3	protein_coding		ENSMUSG00000020362	Cnot6	protein_coding		ENSMUSG00000005886	Ncoa2	protein_coding		ENSMUSG00000004098	Col5a3	protein_coding		ENSMUSG00000003865	Gys1	protein_coding		ENSMUSG00000025931	Paqr8	protein_coding
ENSMUSG00000020673	Tpo	protein_coding		ENSMUSG00000020524	Gria1	protein_coding		ENSMUSG00000020354	Sgcd	protein_coding		ENSMUSG00000021364	Elovl2	protein_coding		ENSMUSG00000020690	Efcab3	protein_coding		ENSMUSG00000020363	Gfpt2	protein_coding		ENSMUSG00000005892	Trh	protein_coding		ENSMUSG00000004099	Dnmt1	protein_coding		ENSMUSG00000003868	Ruvbl2	protein_coding		ENSMUSG00000025932	Eya1	protein_coding
ENSMUSG00000020674	Pxdn	protein_coding		ENSMUSG00000020542	Myocd	protein_coding		ENSMUSG00000020357	Flt4	protein_coding		ENSMUSG00000021365	Nedd9	protein_coding		ENSMUSG00000020691	Mettl2	protein_coding		ENSMUSG00000020366	Mapk9	protein_coding		ENSMUSG00000005893	Nr2c2	protein_coding		ENSMUSG00000004100	Ppan	protein_coding		ENSMUSG00000003872	Lin7b	protein_coding		ENSMUSG00000025933	Tmem14a	protein_coding
ENSMUSG00000020676	Ccl11	protein_coding		ENSMUSG00000020545	Lrrc72	protein_coding		ENSMUSG00000020388	Pdlim4	protein_coding		ENSMUSG00000021367	Edn1	protein_coding		ENSMUSG00000020694	Tlk2	protein_coding		ENSMUSG00000020372	Rack1	protein_coding		ENSMUSG00000005897	Nr2c1	protein_coding		ENSMUSG00000004105	Angptl2	protein_coding		ENSMUSG00000003873	Bax	protein_coding		ENSMUSG00000025934	Gsta3	protein_coding
ENSMUSG00000020701	Tmem132e	protein_coding		ENSMUSG00000020548	1700086D15Rik	lncRNA		ENSMUSG00000020395	Itk	protein_coding		ENSMUSG00000021368	Tbc1d7	protein_coding		ENSMUSG00000020695	Mrc2	protein_coding		ENSMUSG00000020395	Itk	protein_coding		ENSMUSG00000005899	Smpd4	protein_coding		ENSMUSG00000004113	Cacna1b	protein_coding		ENSMUSG00000003929	Zfp81	protein_coding		ENSMUSG00000025936	Gm4956	transcribed_unprocessed_pseudogene
ENSMUSG00000020702	Ccl1	protein_coding		ENSMUSG00000020549	Elac2	protein_coding		ENSMUSG00000020397	Med7	protein_coding		ENSMUSG00000021371	Mcur1	protein_coding		ENSMUSG00000020700	Map3k3	protein_coding		ENSMUSG00000020397	Med7	protein_coding		ENSMUSG00000005907	Pex1	protein_coding		ENSMUSG00000004127	Trmt10a	protein_coding		ENSMUSG00000003934	Efnb3	protein_coding		ENSMUSG00000025945	Crygf	protein_coding
ENSMUSG00000020703	5530401A14Rik	lncRNA		ENSMUSG00000020553	Pctp	protein_coding		ENSMUSG00000020399	Havcr2	protein_coding		ENSMUSG00000021373	Cap2	protein_coding		ENSMUSG00000020721	Helz	protein_coding		ENSMUSG00000020399	Havcr2	protein_coding		ENSMUSG00000005917	Otx1	protein_coding		ENSMUSG00000004187	Kifc2	protein_coding		ENSMUSG00000003955	Fam162a	protein_coding		ENSMUSG00000025946	Pth2r	protein_coding
ENSMUSG00000020704	Asic2	protein_coding		ENSMUSG00000020564	Atxn7l1	protein_coding		ENSMUSG00000020401	Garin3	protein_coding		ENSMUSG00000021379	Id4	protein_coding		ENSMUSG00000020728	Cep112	protein_coding		ENSMUSG00000020401	Garin3	protein_coding		ENSMUSG00000005947	Itgae	protein_coding		ENSMUSG00000004207	Psap	protein_coding		ENSMUSG00000003970	Rpl8	protein_coding		ENSMUSG00000025977	Boll	protein_coding
ENSMUSG00000020722	Cacng1	protein_coding		ENSMUSG00000020570	Sypl1	protein_coding		ENSMUSG00000020407	Upp1	protein_coding		ENSMUSG00000021403	Serpinb9b	protein_coding		ENSMUSG00000020774	Aspa	protein_coding		ENSMUSG00000020405	Fabp6	protein_coding		ENSMUSG00000005949	Ctns	protein_coding		ENSMUSG00000004263	Atn1	protein_coding		ENSMUSG00000004018	Fancl	protein_coding		ENSMUSG00000025983	Ccdc150	protein_coding
ENSMUSG00000020723	Cacng4	protein_coding		ENSMUSG00000020572	Nampt	protein_coding		ENSMUSG00000020411	Nipal4	protein_coding		ENSMUSG00000021404	Serpinb9c	protein_coding		ENSMUSG00000020783	Ncbp3	protein_coding		ENSMUSG00000020407	Upp1	protein_coding		ENSMUSG00000005950	P2rx5	protein_coding		ENSMUSG00000004264	Phb2	protein_coding		ENSMUSG00000004032	Gstm5	protein_coding		ENSMUSG00000025991	Cps1	protein_coding
ENSMUSG00000020774	Aspa	protein_coding		ENSMUSG00000020573	Pik3cg	protein_coding		ENSMUSG00000020427	Igfbp3	protein_coding		ENSMUSG00000021411	Pxdc1	protein_coding		ENSMUSG00000020785	Camkk1	protein_coding		ENSMUSG00000020409	Slu7	protein_coding		ENSMUSG00000005951	Shpk	protein_coding		ENSMUSG00000004266	Ptpn6	protein_coding		ENSMUSG00000004035	Gstm7	protein_coding		ENSMUSG00000025993	Slc40a1	protein_coding
ENSMUSG00000020808	Pimreg	protein_coding		ENSMUSG00000020576	Nbas	protein_coding		ENSMUSG00000020428	Gabra6	protein_coding		ENSMUSG00000021415	Tex56	protein_coding		ENSMUSG00000020787	P2rx1	protein_coding		ENSMUSG00000020411	Nipal4	protein_coding		ENSMUSG00000005952	Trpv1	protein_coding		ENSMUSG00000004267	Eno2	protein_coding		ENSMUSG00000004038	Gstm3	protein_coding		ENSMUSG00000026009	Icos	protein_coding
ENSMUSG00000020811	Wscd1	protein_coding		ENSMUSG00000020577	Tspan13	protein_coding		ENSMUSG00000020429	Igfbp1	protein_coding		ENSMUSG00000021416	Eci3	protein_coding		ENSMUSG00000020788	Atp2a3	protein_coding		ENSMUSG00000020413	Hus1	protein_coding		ENSMUSG00000005973	Rcn1	protein_coding		ENSMUSG00000004268	Emg1	protein_coding		ENSMUSG00000004040	Stat3	protein_coding		ENSMUSG00000026011	Ctla4	protein_coding
ENSMUSG00000020867	Spata20	protein_coding		ENSMUSG00000020581	Agr2	protein_coding		ENSMUSG00000020431	Adcy1	protein_coding		ENSMUSG00000021423	Ly86	protein_coding		ENSMUSG00000020790	Ankfy1	protein_coding		ENSMUSG00000020415	Pttg1	protein_coding		ENSMUSG00000005986	Ankrd13d	protein_coding		ENSMUSG00000004270	Lpcat3	protein_coding		ENSMUSG00000004043	Stat5a	protein_coding		ENSMUSG00000026012	Cd28	protein_coding
ENSMUSG00000020901	Pik3r5	protein_coding		ENSMUSG00000020589	Cyria	protein_coding		ENSMUSG00000020436	Gabrg2	protein_coding		ENSMUSG00000021431	Snrnp48	protein_coding		ENSMUSG00000020794	Ube2g1	protein_coding		ENSMUSG00000020422	Tns3	protein_coding		ENSMUSG00000006005	Tpr	protein_coding		ENSMUSG00000004285	Atp6v1f	protein_coding		ENSMUSG00000004044	Cavin1	protein_coding		ENSMUSG00000026042	Col5a2	protein_coding
ENSMUSG00000020907	Rcvrn	protein_coding		ENSMUSG00000020590	Snx13	protein_coding		ENSMUSG00000020524	Gria1	protein_coding		ENSMUSG00000021432	Slc35b3	protein_coding		ENSMUSG00000020857	Nme2	protein_coding		ENSMUSG00000020428	Gabra6	protein_coding		ENSMUSG00000006007	Pdc	protein_coding		ENSMUSG00000004319	Clcn3	protein_coding		ENSMUSG00000004054	Map3k11	protein_coding		ENSMUSG00000026043	Col3a1	protein_coding
ENSMUSG00000020911	Krt19	protein_coding		ENSMUSG00000020591	Ntsr2	protein_coding		ENSMUSG00000020542	Myocd	protein_coding		ENSMUSG00000021439	Ctsq	protein_coding		ENSMUSG00000020910	Adprm	protein_coding		ENSMUSG00000020436	Gabrg2	protein_coding		ENSMUSG00000006010	Odr4	protein_coding		ENSMUSG00000004328	Hif3a	protein_coding		ENSMUSG00000004056	Akt2	protein_coding		ENSMUSG00000026058	Khdrbs2	protein_coding
ENSMUSG00000020912	Krt12	protein_coding		ENSMUSG00000020592	Sdc1	protein_coding		ENSMUSG00000020545	Lrrc72	protein_coding		ENSMUSG00000021440	Cts7	protein_coding		ENSMUSG00000020948	Klhl28	protein_coding		ENSMUSG00000020458	Rtn4	protein_coding		ENSMUSG00000006014	Prg4	protein_coding		ENSMUSG00000004341	Gpx6	protein_coding		ENSMUSG00000004069	Dnaja3	protein_coding		ENSMUSG00000026063	Dnaaf6rt	protein_coding
ENSMUSG00000020916	Krt36	protein_coding		ENSMUSG00000020598	Nrcam	protein_coding		ENSMUSG00000020548	1700086D15Rik	lncRNA		ENSMUSG00000021441	Cts6	protein_coding		ENSMUSG00000020949	Fkbp3	protein_coding		ENSMUSG00000020459	Mtif2	protein_coding		ENSMUSG00000006050	Sra1	protein_coding		ENSMUSG00000004344	Gpx5	protein_coding		ENSMUSG00000004070	Hmox2	protein_coding		ENSMUSG00000026094	Stk17b	protein_coding
ENSMUSG00000020945	Lyzl6	protein_coding		ENSMUSG00000020599	Rgs9	protein_coding		ENSMUSG00000020553	Pctp	protein_coding		ENSMUSG00000021448	Shc3	protein_coding		ENSMUSG00000020950	Foxg1	protein_coding		ENSMUSG00000020460	Rps27a	protein_coding		ENSMUSG00000006056	Calcoco2	protein_coding		ENSMUSG00000004356	Utp20	protein_coding		ENSMUSG00000004071	Cdip1	protein_coding		ENSMUSG00000026100	Mstn	protein_coding
ENSMUSG00000020950	Foxg1	protein_coding		ENSMUSG00000020601	Trib2	protein_coding		ENSMUSG00000020564	Atxn7l1	protein_coding		ENSMUSG00000021453	Gadd45g	protein_coding		ENSMUSG00000020952	Scfd1	protein_coding		ENSMUSG00000020461	Clhc1	protein_coding		ENSMUSG00000006058	Snf8	protein_coding		ENSMUSG00000004359	Spic	protein_coding		ENSMUSG00000004098	Col5a3	protein_coding		ENSMUSG00000026102	Inpp1	protein_coding
ENSMUSG00000020964	Sel1l	protein_coding		ENSMUSG00000020607	Lratd1	protein_coding		ENSMUSG00000020572	Nampt	protein_coding		ENSMUSG00000021460	Auh	protein_coding		ENSMUSG00000020954	Strn3	protein_coding		ENSMUSG00000020462	Cfap36	protein_coding		ENSMUSG00000006127	Inpp5k	protein_coding		ENSMUSG00000004360	9330159F19Rik	protein_coding		ENSMUSG00000004099	Dnmt1	protein_coding		ENSMUSG00000026109	Tmeff2	protein_coding
ENSMUSG00000021003	Galc	protein_coding		ENSMUSG00000020609	Apob	protein_coding		ENSMUSG00000020573	Pik3cg	protein_coding		ENSMUSG00000021469	Msx2	protein_coding		ENSMUSG00000020961	Ston2	protein_coding		ENSMUSG00000020463	Ppp4r3b	protein_coding		ENSMUSG00000006134	Crkl	protein_coding		ENSMUSG00000004364	Cul3	protein_coding		ENSMUSG00000004100	Ppan	protein_coding		ENSMUSG00000026142	Rhbdd1	protein_coding
ENSMUSG00000021010	Npas3	protein_coding		ENSMUSG00000020612	Prkar1a	protein_coding		ENSMUSG00000020581	Agr2	protein_coding		ENSMUSG00000021474	Sfxn1	protein_coding		ENSMUSG00000020962	Gtf2a1	protein_coding		ENSMUSG00000020464	Pnpt1	protein_coding		ENSMUSG00000006143	Upk3bl	protein_coding		ENSMUSG00000004371	Il11	protein_coding		ENSMUSG00000004105	Angptl2	protein_coding		ENSMUSG00000026147	Col9a1	protein_coding
ENSMUSG00000021013	Ttc8	protein_coding		ENSMUSG00000020614	Fam20a	protein_coding		ENSMUSG00000020589	Cyria	protein_coding		ENSMUSG00000021478	Drd1	protein_coding		ENSMUSG00000020964	Sel1l	protein_coding		ENSMUSG00000020467	Efemp1	protein_coding		ENSMUSG00000006169	Clint1	protein_coding		ENSMUSG00000004383	Large1	protein_coding		ENSMUSG00000004187	Kifc2	protein_coding		ENSMUSG00000026149	Tm4sf20	protein_coding
ENSMUSG00000021028	Mbip	protein_coding		ENSMUSG00000020617	1700012B07Rik	protein_coding		ENSMUSG00000020591	Ntsr2	protein_coding		ENSMUSG00000021506	Pitx1	protein_coding		ENSMUSG00000020973	Dnaaf2	protein_coding		ENSMUSG00000020524	Gria1	protein_coding		ENSMUSG00000006179	Prss16	protein_coding		ENSMUSG00000004393	Ddx56	protein_coding		ENSMUSG00000004207	Psap	protein_coding		ENSMUSG00000026150	Mff	protein_coding
ENSMUSG00000021047	Nova1	protein_coding		ENSMUSG00000020620	Abca8b	protein_coding		ENSMUSG00000020598	Nrcam	protein_coding		ENSMUSG00000021508	Cxcl14	protein_coding		ENSMUSG00000020986	Sec23a	protein_coding		ENSMUSG00000020525	Ppm1d	protein_coding		ENSMUSG00000006205	Htra1	protein_coding		ENSMUSG00000004394	Tmed4	protein_coding		ENSMUSG00000004231	Pax2	protein_coding		ENSMUSG00000026154	Sdhaf4	protein_coding
ENSMUSG00000021069	Pygl	protein_coding		ENSMUSG00000020621	Rdh14	protein_coding		ENSMUSG00000020599	Rgs9	protein_coding		ENSMUSG00000021509	Slc25a48	protein_coding		ENSMUSG00000020993	Trappc6b	protein_coding		ENSMUSG00000020541	Tom1l1	protein_coding		ENSMUSG00000006219	Fblim1	protein_coding		ENSMUSG00000004446	Bid	protein_coding		ENSMUSG00000004263	Atn1	protein_coding		ENSMUSG00000026156	B3gat2	protein_coding
ENSMUSG00000021071	Trim9	protein_coding		ENSMUSG00000020622	Nt5c1b	protein_coding		ENSMUSG00000020601	Trib2	protein_coding		ENSMUSG00000021536	Adcy2	protein_coding		ENSMUSG00000020994	Pnn	protein_coding		ENSMUSG00000020542	Myocd	protein_coding		ENSMUSG00000006262	Mob1b	protein_coding		ENSMUSG00000004451	Ralb	protein_coding		ENSMUSG00000004264	Phb2	protein_coding		ENSMUSG00000026163	Sphkap	protein_coding
ENSMUSG00000021072	Tmx1	protein_coding		ENSMUSG00000020624	4933434M16Rik	lncRNA		ENSMUSG00000020604	Arsg	protein_coding		ENSMUSG00000021537	Cetn3	protein_coding		ENSMUSG00000021003	Galc	protein_coding		ENSMUSG00000020544	Cox11	protein_coding		ENSMUSG00000006269	Atp6v1b1	protein_coding		ENSMUSG00000004455	Ppp1cc	protein_coding		ENSMUSG00000004266	Ptpn6	protein_coding		ENSMUSG00000026166	Ccl20	protein_coding
ENSMUSG00000021081	Serpina1f	protein_coding		ENSMUSG00000020627	Klhl29	protein_coding		ENSMUSG00000020607	Lratd1	protein_coding		ENSMUSG00000021538	Il9	protein_coding		ENSMUSG00000021007	Spata7	protein_coding		ENSMUSG00000020545	Lrrc72	protein_coding		ENSMUSG00000006273	Atp6v1b2	protein_coding		ENSMUSG00000004473	Clec11a	protein_coding		ENSMUSG00000004267	Eno2	protein_coding		ENSMUSG00000026285	Pdcd1	protein_coding
ENSMUSG00000021087	Rtn1	protein_coding		ENSMUSG00000020633	Dcdc2c	protein_coding		ENSMUSG00000020609	Apob	protein_coding		ENSMUSG00000021539	Lect2	protein_coding		ENSMUSG00000021009	Ptpn21	protein_coding		ENSMUSG00000020546	Stxbp4	protein_coding		ENSMUSG00000006276	Eps15l1	protein_coding		ENSMUSG00000004500	Zfp324	protein_coding		ENSMUSG00000004268	Emg1	protein_coding		ENSMUSG00000026315	Serpinb8	protein_coding
ENSMUSG00000021091	Serpina3n	protein_coding		ENSMUSG00000020636	Allc	protein_coding		ENSMUSG00000020612	Prkar1a	protein_coding		ENSMUSG00000021541	Trpc7	protein_coding		ENSMUSG00000021012	Zc3h14	protein_coding		ENSMUSG00000020548	1700086D15Rik	lncRNA		ENSMUSG00000006281	Tep1	protein_coding		ENSMUSG00000004530	Coro1c	protein_coding		ENSMUSG00000004270	Lpcat3	protein_coding		ENSMUSG00000026327	Serpinb11	protein_coding
ENSMUSG00000021108	Prkch	protein_coding		ENSMUSG00000020638	Cmpk2	protein_coding		ENSMUSG00000020614	Fam20a	protein_coding		ENSMUSG00000021545	1700067P10Rik	protein_coding		ENSMUSG00000021039	Snw1	protein_coding		ENSMUSG00000020549	Elac2	protein_coding		ENSMUSG00000006288	Ttc5	protein_coding		ENSMUSG00000004540	Psg17	protein_coding		ENSMUSG00000004285	Atp6v1f	protein_coding		ENSMUSG00000026331	Slco6c1	protein_coding
ENSMUSG00000021136	Smoc1	protein_coding		ENSMUSG00000020641	Rsad2	protein_coding		ENSMUSG00000020617	1700012B07Rik	protein_coding		ENSMUSG00000021565	Slc6a19	protein_coding		ENSMUSG00000021040	Slirp	protein_coding		ENSMUSG00000020553	Pctp	protein_coding		ENSMUSG00000006289	Osgep	protein_coding		ENSMUSG00000004542	Psg19	protein_coding		ENSMUSG00000004319	Clcn3	protein_coding		ENSMUSG00000026335	Pam	protein_coding
ENSMUSG00000021140	Pcnx	protein_coding		ENSMUSG00000020642	Rnf144a	protein_coding		ENSMUSG00000020620	Abca8b	protein_coding		ENSMUSG00000021566	Slc6a19os	lncRNA		ENSMUSG00000021044	Adck1	protein_coding		ENSMUSG00000020577	Tspan13	protein_coding		ENSMUSG00000006299	Aamp	protein_coding		ENSMUSG00000004552	Ctse	protein_coding		ENSMUSG00000004328	Hif3a	protein_coding		ENSMUSG00000026336	Slco6d1	protein_coding
ENSMUSG00000021175	Cdca7l	protein_coding		ENSMUSG00000020644	Id2	protein_coding		ENSMUSG00000020621	Rdh14	protein_coding		ENSMUSG00000021598	Med10	protein_coding		ENSMUSG00000021047	Nova1	protein_coding		ENSMUSG00000020581	Agr2	protein_coding		ENSMUSG00000006301	Tmbim1	protein_coding		ENSMUSG00000004558	Ndrg2	protein_coding		ENSMUSG00000004341	Gpx6	protein_coding		ENSMUSG00000026342	Slc35f5	protein_coding
ENSMUSG00000021186	Fbln5	protein_coding		ENSMUSG00000020651	Slc26a4	protein_coding		ENSMUSG00000020622	Nt5c1b	protein_coding		ENSMUSG00000021600	8030423J24Rik	lncRNA		ENSMUSG00000021051	Ppp2r5e	protein_coding		ENSMUSG00000020598	Nrcam	protein_coding		ENSMUSG00000006304	Arpc2	protein_coding		ENSMUSG00000004561	Mettl17	protein_coding		ENSMUSG00000004344	Gpx5	protein_coding		ENSMUSG00000026358	Rgs1	protein_coding
ENSMUSG00000021187	Tc2n	protein_coding		ENSMUSG00000020659	Cbll1	protein_coding		ENSMUSG00000020623	Map2k6	protein_coding		ENSMUSG00000021604	Irx4	protein_coding		ENSMUSG00000021065	Fut8	protein_coding		ENSMUSG00000020599	Rgs9	protein_coding		ENSMUSG00000006335	Tfpt	protein_coding		ENSMUSG00000004562	Arhgef40	protein_coding		ENSMUSG00000004356	Utp20	protein_coding		ENSMUSG00000026360	Rgs2	protein_coding
ENSMUSG00000021198	Unc79	protein_coding		ENSMUSG00000020669	Sh3yl1	protein_coding		ENSMUSG00000020624	4933434M16Rik	lncRNA		ENSMUSG00000021606	Ndufs6	protein_coding		ENSMUSG00000021091	Serpina3n	protein_coding		ENSMUSG00000020604	Arsg	protein_coding		ENSMUSG00000006342	Susd2	protein_coding		ENSMUSG00000004565	Pnpla6	protein_coding		ENSMUSG00000004359	Spic	protein_coding		ENSMUSG00000026365	Cfh	protein_coding
ENSMUSG00000021200	Asb2	protein_coding		ENSMUSG00000020673	Tpo	protein_coding		ENSMUSG00000020627	Klhl29	protein_coding		ENSMUSG00000021607	Mrpl36	protein_coding		ENSMUSG00000021114	Atp6v1d	protein_coding		ENSMUSG00000020610	Amz2	protein_coding		ENSMUSG00000006344	Ggt5	protein_coding		ENSMUSG00000004567	Mcoln1	protein_coding		ENSMUSG00000004364	Cul3	protein_coding		ENSMUSG00000026393	Nek7	protein_coding
ENSMUSG00000021203	Otub2	protein_coding		ENSMUSG00000020674	Pxdn	protein_coding		ENSMUSG00000020633	Dcdc2c	protein_coding		ENSMUSG00000021609	Slc6a3	protein_coding		ENSMUSG00000021116	Eif2s1	protein_coding		ENSMUSG00000020611	Gna13	protein_coding		ENSMUSG00000006345	Ggt1	protein_coding		ENSMUSG00000004568	Arhgef18	protein_coding		ENSMUSG00000004371	Il11	protein_coding		ENSMUSG00000026394	Atp6v1g3	protein_coding
ENSMUSG00000021207	Akr1c21	protein_coding		ENSMUSG00000020676	Ccl11	protein_coding		ENSMUSG00000020636	Allc	protein_coding		ENSMUSG00000021612	Slc6a18	protein_coding		ENSMUSG00000021118	Plek2	protein_coding		ENSMUSG00000020612	Prkar1a	protein_coding		ENSMUSG00000006356	Crip2	protein_coding		ENSMUSG00000004591	Pkn2	protein_coding		ENSMUSG00000004383	Large1	protein_coding		ENSMUSG00000026395	Ptprc	protein_coding
ENSMUSG00000021209	Ppp4r4	protein_coding		ENSMUSG00000020701	Tmem132e	protein_coding		ENSMUSG00000020638	Cmpk2	protein_coding		ENSMUSG00000021620	Acot12	protein_coding		ENSMUSG00000021147	Wdr37	protein_coding		ENSMUSG00000020614	Fam20a	protein_coding		ENSMUSG00000006360	Crip1	protein_coding		ENSMUSG00000004609	Cd33	protein_coding		ENSMUSG00000004393	Ddx56	protein_coding		ENSMUSG00000026399	Cd55	protein_coding
ENSMUSG00000021215	Net1	protein_coding		ENSMUSG00000020702	Ccl1	protein_coding		ENSMUSG00000020641	Rsad2	protein_coding		ENSMUSG00000021622	Ckmt2	protein_coding		ENSMUSG00000021148	Idi2l	protein_coding		ENSMUSG00000020617	1700012B07Rik	protein_coding		ENSMUSG00000006369	Fbln1	protein_coding		ENSMUSG00000004610	Etfb	protein_coding		ENSMUSG00000004394	Tmed4	protein_coding		ENSMUSG00000026401	Cd55b	protein_coding
ENSMUSG00000021216	Tubal3	protein_coding		ENSMUSG00000020703	5530401A14Rik	lncRNA		ENSMUSG00000020642	Rnf144a	protein_coding		ENSMUSG00000021624	Cd180	protein_coding		ENSMUSG00000021149	Gtpbp4	protein_coding		ENSMUSG00000020620	Abca8b	protein_coding		ENSMUSG00000006386	Tek	protein_coding		ENSMUSG00000004612	Nkg7	protein_coding		ENSMUSG00000004415	Col26a1	protein_coding		ENSMUSG00000026405	C4bp	protein_coding
ENSMUSG00000021217	Tshz3	protein_coding		ENSMUSG00000020704	Asic2	protein_coding		ENSMUSG00000020644	Id2	protein_coding		ENSMUSG00000021631	Mrps36-ps1	processed_pseudogene		ENSMUSG00000021156	Zmynd11	protein_coding		ENSMUSG00000020623	Map2k6	protein_coding		ENSMUSG00000006403	Adamts4	protein_coding		ENSMUSG00000004626	Stxbp2	protein_coding		ENSMUSG00000004446	Bid	protein_coding		ENSMUSG00000026415	Fcamr	protein_coding
ENSMUSG00000021219	Rgs6	protein_coding		ENSMUSG00000020723	Cacng4	protein_coding		ENSMUSG00000020651	Slc26a4	protein_coding		ENSMUSG00000021647	Cartpt	protein_coding		ENSMUSG00000021171	Esyt2	protein_coding		ENSMUSG00000020624	4933434M16Rik	lncRNA		ENSMUSG00000006411	Nectin4	protein_coding		ENSMUSG00000004630	Pcp2	protein_coding		ENSMUSG00000004451	Ralb	protein_coding		ENSMUSG00000026523	Wdr64	protein_coding
ENSMUSG00000021221	Dpf3	protein_coding		ENSMUSG00000020728	Cep112	protein_coding		ENSMUSG00000020660	Pomc	protein_coding		ENSMUSG00000021662	Arhgef28	protein_coding		ENSMUSG00000021175	Cdca7l	protein_coding		ENSMUSG00000020648	Dus4l	protein_coding		ENSMUSG00000006412	Pfdn2	protein_coding		ENSMUSG00000004631	Sgce	protein_coding		ENSMUSG00000004455	Ppp1cc	protein_coding		ENSMUSG00000026525	Opn3	protein_coding
ENSMUSG00000021294	Kif26a	protein_coding		ENSMUSG00000020774	Aspa	protein_coding		ENSMUSG00000020669	Sh3yl1	protein_coding		ENSMUSG00000021675	F2rl2	protein_coding		ENSMUSG00000021180	Rps6ka5	protein_coding		ENSMUSG00000020681	Ace	protein_coding		ENSMUSG00000006423	Steep1	protein_coding		ENSMUSG00000004642	Slbp	protein_coding		ENSMUSG00000004460	Dnajb11	protein_coding		ENSMUSG00000026526	Fh1	protein_coding
ENSMUSG00000021301	Hecw1	protein_coding		ENSMUSG00000020808	Pimreg	protein_coding		ENSMUSG00000020673	Tpo	protein_coding		ENSMUSG00000021676	Iqgap2	protein_coding		ENSMUSG00000021186	Fbln5	protein_coding		ENSMUSG00000020682	Mmp28	protein_coding		ENSMUSG00000006435	Neurl1a	protein_coding		ENSMUSG00000004651	Tyr	protein_coding		ENSMUSG00000004462	Tbccd1	protein_coding		ENSMUSG00000026527	Rgs7	protein_coding
ENSMUSG00000021313	Ryr2	protein_coding		ENSMUSG00000020811	Wscd1	protein_coding		ENSMUSG00000020674	Pxdn	protein_coding		ENSMUSG00000021680	Crhbp	protein_coding		ENSMUSG00000021187	Tc2n	protein_coding		ENSMUSG00000020684	Rasl10b	protein_coding		ENSMUSG00000006494	Pdk1	protein_coding		ENSMUSG00000004654	Ghrhr	protein_coding		ENSMUSG00000004473	Clec11a	protein_coding		ENSMUSG00000026535	Ifi202b	protein_coding
ENSMUSG00000021318	Gli3	protein_coding		ENSMUSG00000020866	Cacna1g	protein_coding		ENSMUSG00000020676	Ccl11	protein_coding		ENSMUSG00000021684	Pde8b	protein_coding		ENSMUSG00000021189	Atxn3	protein_coding		ENSMUSG00000020686	Gas2l2	protein_coding		ENSMUSG00000006517	Mvd	protein_coding		ENSMUSG00000004655	Aqp1	protein_coding		ENSMUSG00000004500	Zfp324	protein_coding		ENSMUSG00000026536	Ifi211	protein_coding
ENSMUSG00000021319	Sfrp4	protein_coding		ENSMUSG00000020867	Spata20	protein_coding		ENSMUSG00000020681	Ace	protein_coding		ENSMUSG00000021700	Rab3c	protein_coding		ENSMUSG00000021190	Lgmn	protein_coding		ENSMUSG00000020687	Cdc27	protein_coding		ENSMUSG00000006519	Cyba	protein_coding		ENSMUSG00000004661	Arid3b	protein_coding		ENSMUSG00000004530	Coro1c	protein_coding		ENSMUSG00000026542	Apcs	protein_coding
ENSMUSG00000021335	Slc17a1	protein_coding		ENSMUSG00000020901	Pik3r5	protein_coding		ENSMUSG00000020690	Efcab3	protein_coding		ENSMUSG00000021701	Plk2	protein_coding		ENSMUSG00000021192	Golga5	protein_coding		ENSMUSG00000020689	Itgb3	protein_coding		ENSMUSG00000006522	Itih3	protein_coding		ENSMUSG00000004665	Cnn2	protein_coding		ENSMUSG00000004540	Psg17	protein_coding		ENSMUSG00000026544	Dusp23	protein_coding
ENSMUSG00000021336	Slc17a4	protein_coding		ENSMUSG00000020903	Stx8	protein_coding		ENSMUSG00000020701	Tmem132e	protein_coding		ENSMUSG00000021702	Thbs4	protein_coding		ENSMUSG00000021193	Pitrm1	protein_coding		ENSMUSG00000020690	Efcab3	protein_coding		ENSMUSG00000006526	Stimate	protein_coding		ENSMUSG00000004667	Polr2e	protein_coding		ENSMUSG00000004542	Psg19	protein_coding		ENSMUSG00000026546	Cfap45	protein_coding
ENSMUSG00000021337	Scgn	protein_coding		ENSMUSG00000020904	Cfap52	protein_coding		ENSMUSG00000020702	Ccl1	protein_coding		ENSMUSG00000021703	Serinc5	protein_coding		ENSMUSG00000021194	Chga	protein_coding		ENSMUSG00000020691	Mettl2	protein_coding		ENSMUSG00000006527	Sfmbt1	protein_coding		ENSMUSG00000004668	Abca13	protein_coding		ENSMUSG00000004552	Ctse	protein_coding		ENSMUSG00000026560	Fmo9	protein_coding
ENSMUSG00000021338	Carmil1	protein_coding		ENSMUSG00000020907	Rcvrn	protein_coding		ENSMUSG00000020703	5530401A14Rik	lncRNA		ENSMUSG00000021704	Mtx3	protein_coding		ENSMUSG00000021196	Pfkp	protein_coding		ENSMUSG00000020692	Nle1	protein_coding		ENSMUSG00000006529	Itih1	protein_coding		ENSMUSG00000004677	Myo9b	protein_coding		ENSMUSG00000004558	Ndrg2	protein_coding		ENSMUSG00000026567	Adcy10	protein_coding
ENSMUSG00000021340	Gpld1	protein_coding		ENSMUSG00000020908	Myh3	protein_coding		ENSMUSG00000020704	Asic2	protein_coding		ENSMUSG00000021708	Rasgrf2	protein_coding		ENSMUSG00000021207	Akr1c21	protein_coding		ENSMUSG00000020694	Tlk2	protein_coding		ENSMUSG00000006542	Prkag3	protein_coding		ENSMUSG00000004707	Ly9	protein_coding		ENSMUSG00000004561	Mettl17	protein_coding		ENSMUSG00000026573	Xcl1	protein_coding
ENSMUSG00000021342	Prl	protein_coding		ENSMUSG00000020911	Krt19	protein_coding		ENSMUSG00000020722	Cacng1	protein_coding		ENSMUSG00000021718	Nt5el	protein_coding		ENSMUSG00000021209	Ppp4r4	protein_coding		ENSMUSG00000020695	Mrc2	protein_coding		ENSMUSG00000006567	Atp7b	protein_coding		ENSMUSG00000004709	Cd244a	protein_coding		ENSMUSG00000004562	Arhgef40	protein_coding		ENSMUSG00000026574	Dpt	protein_coding
ENSMUSG00000021345	Prl8a6	protein_coding		ENSMUSG00000020912	Krt12	protein_coding		ENSMUSG00000020723	Cacng4	protein_coding		ENSMUSG00000021719	Rgs7bp	protein_coding		ENSMUSG00000021210	Akr1c6	protein_coding		ENSMUSG00000020696	Rffl	protein_coding		ENSMUSG00000006570	Defb2	protein_coding		ENSMUSG00000004730	Adgre1	protein_coding		ENSMUSG00000004565	Pnpla6	protein_coding		ENSMUSG00000026579	F5	protein_coding
ENSMUSG00000021346	Prl8a8	protein_coding		ENSMUSG00000020913	Krt24	protein_coding		ENSMUSG00000020774	Aspa	protein_coding		ENSMUSG00000021720	Rnf180	protein_coding		ENSMUSG00000021211	Akr1c12	protein_coding		ENSMUSG00000020700	Map3k3	protein_coding		ENSMUSG00000006574	Slc4a1	protein_coding		ENSMUSG00000004748	Mtfp1	protein_coding		ENSMUSG00000004567	Mcoln1	protein_coding		ENSMUSG00000026580	Selp	protein_coding
ENSMUSG00000021347	Prl7b1	protein_coding		ENSMUSG00000020916	Krt36	protein_coding		ENSMUSG00000020805	Slc13a5	protein_coding		ENSMUSG00000021721	Htr1a	protein_coding		ENSMUSG00000021213	Akr1c13	protein_coding		ENSMUSG00000020703	5530401A14Rik	lncRNA		ENSMUSG00000006575	Rundc3a	protein_coding		ENSMUSG00000004768	Rab23	protein_coding		ENSMUSG00000004568	Arhgef18	protein_coding		ENSMUSG00000026581	Sell	protein_coding
ENSMUSG00000021348	Prl7d1	protein_coding		ENSMUSG00000020950	Foxg1	protein_coding		ENSMUSG00000020808	Pimreg	protein_coding		ENSMUSG00000021725	Parp8	protein_coding		ENSMUSG00000021214	Akr1c18	protein_coding		ENSMUSG00000020720	Psmd12	protein_coding		ENSMUSG00000006576	Slc4a3	protein_coding		ENSMUSG00000004788	Eif2b2	protein_coding		ENSMUSG00000004591	Pkn2	protein_coding		ENSMUSG00000026582	Sele	protein_coding
ENSMUSG00000021356	Irf4	protein_coding		ENSMUSG00000020961	Ston2	protein_coding		ENSMUSG00000020811	Wscd1	protein_coding		ENSMUSG00000021728	Emb	protein_coding		ENSMUSG00000021215	Net1	protein_coding		ENSMUSG00000020721	Helz	protein_coding		ENSMUSG00000006585	Cdt1	protein_coding		ENSMUSG00000004789	Dlst	protein_coding		ENSMUSG00000004609	Cd33	protein_coding		ENSMUSG00000026586	Prrx1	protein_coding
ENSMUSG00000021357	Exoc2	protein_coding		ENSMUSG00000020964	Sel1l	protein_coding		ENSMUSG00000020866	Cacna1g	protein_coding		ENSMUSG00000021730	Hcn1	protein_coding		ENSMUSG00000021216	Tubal3	protein_coding		ENSMUSG00000020722	Cacng1	protein_coding		ENSMUSG00000006587	Snai3	protein_coding		ENSMUSG00000004791	Pgf	protein_coding		ENSMUSG00000004610	Etfb	protein_coding		ENSMUSG00000026587	Astn1	protein_coding
ENSMUSG00000021359	Tfap2a	protein_coding		ENSMUSG00000021003	Galc	protein_coding		ENSMUSG00000020867	Spata20	protein_coding		ENSMUSG00000021731	Mrps30	protein_coding		ENSMUSG00000021218	Gdi2	protein_coding		ENSMUSG00000020723	Cacng4	protein_coding		ENSMUSG00000006589	Aprt	protein_coding		ENSMUSG00000004815	Dgkq	protein_coding		ENSMUSG00000004612	Nkg7	protein_coding		ENSMUSG00000026589	Sec16b	protein_coding
ENSMUSG00000021362	Gcm2	protein_coding		ENSMUSG00000021010	Npas3	protein_coding		ENSMUSG00000020901	Pik3r5	protein_coding		ENSMUSG00000021732	Fgf10	protein_coding		ENSMUSG00000021301	Hecw1	protein_coding		ENSMUSG00000020728	Cep112	protein_coding		ENSMUSG00000006599	Gtf2h1	protein_coding		ENSMUSG00000004821	Tmed11	protein_coding		ENSMUSG00000004626	Stxbp2	protein_coding		ENSMUSG00000026592	Tex35	protein_coding
ENSMUSG00000021363	Mak	protein_coding		ENSMUSG00000021028	Mbip	protein_coding		ENSMUSG00000020904	Cfap52	protein_coding		ENSMUSG00000021741	Gm5457	processed_pseudogene		ENSMUSG00000021302	Ggps1	protein_coding		ENSMUSG00000020774	Aspa	protein_coding		ENSMUSG00000006638	Abhd1	protein_coding		ENSMUSG00000004837	Grap	protein_coding		ENSMUSG00000004630	Pcp2	protein_coding		ENSMUSG00000026620	Mark1	protein_coding
ENSMUSG00000021364	Elovl2	protein_coding		ENSMUSG00000021047	Nova1	protein_coding		ENSMUSG00000020907	Rcvrn	protein_coding		ENSMUSG00000021747	Cfap20dc	protein_coding		ENSMUSG00000021303	Gng4	protein_coding		ENSMUSG00000020783	Ncbp3	protein_coding		ENSMUSG00000006641	Slc5a6	protein_coding		ENSMUSG00000004842	Pou1f1	protein_coding		ENSMUSG00000004631	Sgce	protein_coding		ENSMUSG00000026640	Plxna2	protein_coding
ENSMUSG00000021365	Nedd9	protein_coding		ENSMUSG00000021068	Nin	protein_coding		ENSMUSG00000020908	Myh3	protein_coding		ENSMUSG00000021758	Ddx4	protein_coding		ENSMUSG00000021306	Gpr137b	protein_coding		ENSMUSG00000020785	Camkk1	protein_coding		ENSMUSG00000006642	Tcf23	protein_coding		ENSMUSG00000004843	Chmp2b	protein_coding		ENSMUSG00000004642	Slbp	protein_coding		ENSMUSG00000026674	Ddr2	protein_coding
ENSMUSG00000021367	Edn1	protein_coding		ENSMUSG00000021069	Pygl	protein_coding		ENSMUSG00000020911	Krt19	protein_coding		ENSMUSG00000021764	Ndufs4	protein_coding		ENSMUSG00000021311	Mtr	protein_coding		ENSMUSG00000020787	P2rx1	protein_coding		ENSMUSG00000006673	Qrich1	protein_coding		ENSMUSG00000004846	Plod3	protein_coding		ENSMUSG00000004661	Arid3b	protein_coding		ENSMUSG00000026675	Hsd17b7	protein_coding
ENSMUSG00000021368	Tbc1d7	protein_coding		ENSMUSG00000021071	Trim9	protein_coding		ENSMUSG00000020912	Krt12	protein_coding		ENSMUSG00000021765	Fst	protein_coding		ENSMUSG00000021313	Ryr2	protein_coding		ENSMUSG00000020788	Atp2a3	protein_coding		ENSMUSG00000006675	P4htm	protein_coding		ENSMUSG00000004864	Mapk13	protein_coding		ENSMUSG00000004665	Cnn2	protein_coding		ENSMUSG00000026678	Rgs5	protein_coding
ENSMUSG00000021371	Mcur1	protein_coding		ENSMUSG00000021072	Tmx1	protein_coding		ENSMUSG00000020916	Krt36	protein_coding		ENSMUSG00000021779	Thrb	protein_coding		ENSMUSG00000021318	Gli3	protein_coding		ENSMUSG00000020857	Nme2	protein_coding		ENSMUSG00000006676	Usp19	protein_coding		ENSMUSG00000004865	Srpk1	protein_coding		ENSMUSG00000004667	Polr2e	protein_coding		ENSMUSG00000026679	Enkur	protein_coding
ENSMUSG00000021373	Cap2	protein_coding		ENSMUSG00000021081	Serpina1f	protein_coding		ENSMUSG00000020945	Lyzl6	protein_coding		ENSMUSG00000021789	Sftpa1	protein_coding		ENSMUSG00000021319	Sfrp4	protein_coding		ENSMUSG00000020910	Adprm	protein_coding		ENSMUSG00000006720	Zfp184	protein_coding		ENSMUSG00000004885	Crabp2	protein_coding		ENSMUSG00000004677	Myo9b	protein_coding		ENSMUSG00000026691	Fmo3	protein_coding
ENSMUSG00000021379	Id4	protein_coding		ENSMUSG00000021086	Ccdc175	protein_coding		ENSMUSG00000020961	Ston2	protein_coding		ENSMUSG00000021790	Dydc1	protein_coding		ENSMUSG00000021342	Prl	protein_coding		ENSMUSG00000020911	Krt19	protein_coding		ENSMUSG00000006724	Cyp27b1	protein_coding		ENSMUSG00000004891	Nes	protein_coding		ENSMUSG00000004748	Mtfp1	protein_coding		ENSMUSG00000026692	Fmo4	protein_coding
ENSMUSG00000021403	Serpinb9b	protein_coding		ENSMUSG00000021087	Rtn1	protein_coding		ENSMUSG00000020964	Sel1l	protein_coding		ENSMUSG00000021795	Sftpd	protein_coding		ENSMUSG00000021345	Prl8a6	protein_coding		ENSMUSG00000020916	Krt36	protein_coding		ENSMUSG00000006728	Cdk4	protein_coding		ENSMUSG00000004892	Bcan	protein_coding		ENSMUSG00000004768	Rab23	protein_coding		ENSMUSG00000026698	Pigc	protein_coding
ENSMUSG00000021404	Serpinb9c	protein_coding		ENSMUSG00000021091	Serpina3n	protein_coding		ENSMUSG00000021003	Galc	protein_coding		ENSMUSG00000021799	Opn4	protein_coding		ENSMUSG00000021346	Prl8a8	protein_coding		ENSMUSG00000020948	Klhl28	protein_coding		ENSMUSG00000006731	B4galnt1	protein_coding		ENSMUSG00000004894	Hapln2	protein_coding		ENSMUSG00000004771	Rab11a	protein_coding		ENSMUSG00000026700	Tnfsf4	protein_coding
ENSMUSG00000021411	Pxdc1	protein_coding		ENSMUSG00000021095	Gsc	protein_coding		ENSMUSG00000021010	Npas3	protein_coding		ENSMUSG00000021803	Cdhr1	protein_coding		ENSMUSG00000021347	Prl7b1	protein_coding		ENSMUSG00000020949	Fkbp3	protein_coding		ENSMUSG00000006732	Mettl1	protein_coding		ENSMUSG00000004895	Prcc	protein_coding		ENSMUSG00000004788	Eif2b2	protein_coding		ENSMUSG00000026701	Prdx6	protein_coding
ENSMUSG00000021415	Tex56	protein_coding		ENSMUSG00000021108	Prkch	protein_coding		ENSMUSG00000021013	Ttc8	protein_coding		ENSMUSG00000021804	Rgr	protein_coding		ENSMUSG00000021348	Prl7d1	protein_coding		ENSMUSG00000020961	Ston2	protein_coding		ENSMUSG00000006736	Tspan31	protein_coding		ENSMUSG00000004896	Mettl25b	protein_coding		ENSMUSG00000004789	Dlst	protein_coding		ENSMUSG00000026712	Mrc1	protein_coding
ENSMUSG00000021416	Eci3	protein_coding		ENSMUSG00000021115	Vrk1	protein_coding		ENSMUSG00000021028	Mbip	protein_coding		ENSMUSG00000021830	Txndc16	protein_coding		ENSMUSG00000021400	Wrnip1	protein_coding		ENSMUSG00000020962	Gtf2a1	protein_coding		ENSMUSG00000006763	Saal1	protein_coding		ENSMUSG00000004897	Hdgf	protein_coding		ENSMUSG00000004791	Pgf	protein_coding		ENSMUSG00000026723	Trdmt1	protein_coding
ENSMUSG00000021420	Fars2	protein_coding		ENSMUSG00000021136	Smoc1	protein_coding		ENSMUSG00000021044	Adck1	protein_coding		ENSMUSG00000021835	Bmp4	protein_coding		ENSMUSG00000021403	Serpinb9b	protein_coding		ENSMUSG00000020964	Sel1l	protein_coding		ENSMUSG00000006764	Tph2	protein_coding		ENSMUSG00000004902	Slc25a18	protein_coding		ENSMUSG00000004798	Ulk2	protein_coding		ENSMUSG00000026725	Tnn	protein_coding
ENSMUSG00000021423	Ly86	protein_coding		ENSMUSG00000021140	Pcnx	protein_coding		ENSMUSG00000021069	Pygl	protein_coding		ENSMUSG00000021838	Samd4	protein_coding		ENSMUSG00000021404	Serpinb9c	protein_coding		ENSMUSG00000020973	Dnaaf2	protein_coding		ENSMUSG00000006850	Tmco6	protein_coding		ENSMUSG00000004929	Thop1	protein_coding		ENSMUSG00000004814	Ccl24	protein_coding		ENSMUSG00000026728	Vim	protein_coding
ENSMUSG00000021431	Snrnp48	protein_coding		ENSMUSG00000021156	Zmynd11	protein_coding		ENSMUSG00000021071	Trim9	protein_coding		ENSMUSG00000021852	Slc35f4	protein_coding		ENSMUSG00000021408	Ripk1	protein_coding		ENSMUSG00000020986	Sec23a	protein_coding		ENSMUSG00000006930	Hap1	protein_coding		ENSMUSG00000004931	Apba3	protein_coding		ENSMUSG00000004815	Dgkq	protein_coding		ENSMUSG00000026729	4930562F07Rik	lncRNA
ENSMUSG00000021432	Slc35b3	protein_coding		ENSMUSG00000021175	Cdca7l	protein_coding		ENSMUSG00000021072	Tmx1	protein_coding		ENSMUSG00000021880	Rnase6	protein_coding		ENSMUSG00000021439	Ctsq	protein_coding		ENSMUSG00000020993	Trappc6b	protein_coding		ENSMUSG00000006931	P3h4	protein_coding		ENSMUSG00000004933	Matk	protein_coding		ENSMUSG00000004837	Grap	protein_coding		ENSMUSG00000026730	Pter	protein_coding
ENSMUSG00000021439	Ctsq	protein_coding		ENSMUSG00000021176	Efcab11	protein_coding		ENSMUSG00000021081	Serpina1f	protein_coding		ENSMUSG00000021886	Gpr65	protein_coding		ENSMUSG00000021440	Cts7	protein_coding		ENSMUSG00000020994	Pnn	protein_coding		ENSMUSG00000006932	Ctnnb1	protein_coding		ENSMUSG00000004934	Pias4	protein_coding		ENSMUSG00000004846	Plod3	protein_coding		ENSMUSG00000026736	4930426L09Rik	lncRNA
ENSMUSG00000021440	Cts7	protein_coding		ENSMUSG00000021177	Tdp1	protein_coding		ENSMUSG00000021086	Ccdc175	protein_coding		ENSMUSG00000021908	Ncoa4-ps	processed_pseudogene		ENSMUSG00000021510	Zfp729a	protein_coding		ENSMUSG00000021003	Galc	protein_coding		ENSMUSG00000007097	Atp1a2	protein_coding		ENSMUSG00000004937	Sgta	protein_coding		ENSMUSG00000004849	Ap1s1	protein_coding		ENSMUSG00000026748	Plxdc2	protein_coding
ENSMUSG00000021441	Cts6	protein_coding		ENSMUSG00000021186	Fbln5	protein_coding		ENSMUSG00000021087	Rtn1	protein_coding		ENSMUSG00000021922	Itih4	protein_coding		ENSMUSG00000021537	Cetn3	protein_coding		ENSMUSG00000021007	Spata7	protein_coding		ENSMUSG00000007107	Atp1a4	protein_coding		ENSMUSG00000004939	Nmrk2	protein_coding		ENSMUSG00000004864	Mapk13	protein_coding		ENSMUSG00000026765	Lypd6b	protein_coding
ENSMUSG00000021448	Shc3	protein_coding		ENSMUSG00000021187	Tc2n	protein_coding		ENSMUSG00000021091	Serpina3n	protein_coding		ENSMUSG00000021927	Hnrnpa1l2-ps2	processed_pseudogene		ENSMUSG00000021548	Ccnh	protein_coding		ENSMUSG00000021009	Ptpn21	protein_coding		ENSMUSG00000007122	Casq1	protein_coding		ENSMUSG00000004945	Tmem242	protein_coding		ENSMUSG00000004865	Srpk1	protein_coding		ENSMUSG00000026768	Itga8	protein_coding
ENSMUSG00000021457	Syk	protein_coding		ENSMUSG00000021198	Unc79	protein_coding		ENSMUSG00000021095	Gsc	protein_coding		ENSMUSG00000021933	Gucy1b2	protein_coding		ENSMUSG00000021549	Rasa1	protein_coding		ENSMUSG00000021012	Zc3h14	protein_coding		ENSMUSG00000007207	Stx1a	protein_coding		ENSMUSG00000004947	Dtx2	protein_coding		ENSMUSG00000004880	Lbr	protein_coding		ENSMUSG00000026770	Il2ra	protein_coding
ENSMUSG00000021460	Auh	protein_coding		ENSMUSG00000021200	Asb2	protein_coding		ENSMUSG00000021097	Clmn	protein_coding		ENSMUSG00000021940	Ptpn20	protein_coding		ENSMUSG00000021575	Ahrr	protein_coding		ENSMUSG00000021013	Ttc8	protein_coding		ENSMUSG00000007216	Zfp775	protein_coding		ENSMUSG00000004948	Zp3	protein_coding		ENSMUSG00000004885	Crabp2	protein_coding		ENSMUSG00000026786	Apbb1ip	protein_coding
ENSMUSG00000021469	Msx2	protein_coding		ENSMUSG00000021203	Otub2	protein_coding		ENSMUSG00000021101	4930408O17Rik	lncRNA		ENSMUSG00000021943	Gdf10	protein_coding		ENSMUSG00000021576	Pdcd6	protein_coding		ENSMUSG00000021039	Snw1	protein_coding		ENSMUSG00000007279	Scube2	protein_coding		ENSMUSG00000004951	Hspb1	protein_coding		ENSMUSG00000004891	Nes	protein_coding		ENSMUSG00000026787	Gad2	protein_coding
ENSMUSG00000021474	Sfxn1	protein_coding		ENSMUSG00000021207	Akr1c21	protein_coding		ENSMUSG00000021102	Glrx5	protein_coding		ENSMUSG00000021950	Anxa8	protein_coding		ENSMUSG00000021577	Sdha	protein_coding		ENSMUSG00000021040	Slirp	protein_coding		ENSMUSG00000007379	Dennd2c	protein_coding		ENSMUSG00000004952	Rasa4	protein_coding		ENSMUSG00000004892	Bcan	protein_coding		ENSMUSG00000026824	Kcnj3	protein_coding
ENSMUSG00000021478	Drd1	protein_coding		ENSMUSG00000021209	Ppp4r4	protein_coding		ENSMUSG00000021108	Prkch	protein_coding		ENSMUSG00000021961	4930578I06Rik	protein_coding		ENSMUSG00000021578	Ccdc127	protein_coding		ENSMUSG00000021044	Adck1	protein_coding		ENSMUSG00000007411	Mark3	protein_coding		ENSMUSG00000004961	Syt5	protein_coding		ENSMUSG00000004894	Hapln2	protein_coding		ENSMUSG00000026826	Nr4a2	protein_coding
ENSMUSG00000021506	Pitx1	protein_coding		ENSMUSG00000021215	Net1	protein_coding		ENSMUSG00000021175	Cdca7l	protein_coding		ENSMUSG00000021966	Prss52	protein_coding		ENSMUSG00000021579	Lrrc14b	protein_coding		ENSMUSG00000021051	Ppp2r5e	protein_coding		ENSMUSG00000007415	Gatad1	protein_coding		ENSMUSG00000004980	Hnrnpa2b1	protein_coding		ENSMUSG00000004895	Prcc	protein_coding		ENSMUSG00000026828	Galnt5	protein_coding
ENSMUSG00000021508	Cxcl14	protein_coding		ENSMUSG00000021216	Tubal3	protein_coding		ENSMUSG00000021185	Dglucy	protein_coding		ENSMUSG00000021974	Fgf9	protein_coding		ENSMUSG00000021583	Erap1	protein_coding		ENSMUSG00000021065	Fut8	protein_coding		ENSMUSG00000007457	2310003L06Rik	protein_coding		ENSMUSG00000004988	Fxyd4	protein_coding		ENSMUSG00000004896	Mettl25b	protein_coding		ENSMUSG00000026830	Ermn	protein_coding
ENSMUSG00000021509	Slc25a48	protein_coding		ENSMUSG00000021217	Tshz3	protein_coding		ENSMUSG00000021186	Fbln5	protein_coding		ENSMUSG00000021977	1700129C05Rik	protein_coding		ENSMUSG00000021585	Cast	protein_coding		ENSMUSG00000021081	Serpina1f	protein_coding		ENSMUSG00000007458	M6pr	protein_coding		ENSMUSG00000004994	Yju2b	protein_coding		ENSMUSG00000004897	Hdgf	protein_coding		ENSMUSG00000026832	Cytip	protein_coding
ENSMUSG00000021536	Adcy2	protein_coding		ENSMUSG00000021219	Rgs6	protein_coding		ENSMUSG00000021187	Tc2n	protein_coding		ENSMUSG00000021983	Atp8a2	protein_coding		ENSMUSG00000021587	Pcsk1	protein_coding		ENSMUSG00000021091	Serpina3n	protein_coding		ENSMUSG00000007480	Mc5r	protein_coding		ENSMUSG00000004996	Mri1	protein_coding		ENSMUSG00000004902	Slc25a18	protein_coding		ENSMUSG00000026834	Acvr1c	protein_coding
ENSMUSG00000021537	Cetn3	protein_coding		ENSMUSG00000021221	Dpf3	protein_coding		ENSMUSG00000021198	Unc79	protein_coding		ENSMUSG00000021986	Amer2	protein_coding		ENSMUSG00000021589	Rhobtb3	protein_coding		ENSMUSG00000021114	Atp6v1d	protein_coding		ENSMUSG00000007589	Tinf2	protein_coding		ENSMUSG00000005043	Sgsh	protein_coding		ENSMUSG00000004929	Thop1	protein_coding		ENSMUSG00000026836	Acvr1	protein_coding
ENSMUSG00000021538	Il9	protein_coding		ENSMUSG00000021294	Kif26a	protein_coding		ENSMUSG00000021200	Asb2	protein_coding		ENSMUSG00000021991	Cacna2d3	protein_coding		ENSMUSG00000021590	Spata9	protein_coding		ENSMUSG00000021116	Eif2s1	protein_coding		ENSMUSG00000007591	Tssk4	protein_coding		ENSMUSG00000005054	Cstb	protein_coding		ENSMUSG00000004931	Apba3	protein_coding		ENSMUSG00000026866	Kynu	protein_coding
ENSMUSG00000021539	Lect2	protein_coding		ENSMUSG00000021301	Hecw1	protein_coding		ENSMUSG00000021203	Otub2	protein_coding		ENSMUSG00000021994	Wnt5a	protein_coding		ENSMUSG00000021591	Glrx	protein_coding		ENSMUSG00000021118	Plek2	protein_coding		ENSMUSG00000007594	Hapln4	protein_coding		ENSMUSG00000005057	Sh2b2	protein_coding		ENSMUSG00000004933	Matk	protein_coding		ENSMUSG00000026872	Zeb2	protein_coding
ENSMUSG00000021540	Smad5	protein_coding		ENSMUSG00000021306	Gpr137b	protein_coding		ENSMUSG00000021209	Ppp4r4	protein_coding		ENSMUSG00000021997	Lrrc63	protein_coding		ENSMUSG00000021592	Arsk	protein_coding		ENSMUSG00000021120	Pigh	protein_coding		ENSMUSG00000007603	Dus3l	protein_coding		ENSMUSG00000005069	Pex5	protein_coding		ENSMUSG00000004934	Pias4	protein_coding		ENSMUSG00000026888	Grb14	protein_coding
ENSMUSG00000021541	Trpc7	protein_coding		ENSMUSG00000021313	Ryr2	protein_coding		ENSMUSG00000021215	Net1	protein_coding		ENSMUSG00000021998	Lcp1	protein_coding		ENSMUSG00000021596	Mctp1	protein_coding		ENSMUSG00000021144	Mta1	protein_coding		ENSMUSG00000007610	Gtpbp3	protein_coding		ENSMUSG00000005102	Eif2ak4	protein_coding		ENSMUSG00000004937	Sgta	protein_coding		ENSMUSG00000026893	Gca	protein_coding
ENSMUSG00000021565	Slc6a19	protein_coding		ENSMUSG00000021318	Gli3	protein_coding		ENSMUSG00000021216	Tubal3	protein_coding		ENSMUSG00000022012	Enox1	protein_coding		ENSMUSG00000021597	Slf1	protein_coding		ENSMUSG00000021147	Wdr37	protein_coding		ENSMUSG00000007617	Homer1	protein_coding		ENSMUSG00000005103	Wdr1	protein_coding		ENSMUSG00000004939	Nmrk2	protein_coding		ENSMUSG00000026896	Ifih1	protein_coding
ENSMUSG00000021566	Slc6a19os	lncRNA		ENSMUSG00000021319	Sfrp4	protein_coding		ENSMUSG00000021217	Tshz3	protein_coding		ENSMUSG00000022013	Dnajc15	protein_coding		ENSMUSG00000021613	Hapln1	protein_coding		ENSMUSG00000021156	Zmynd11	protein_coding		ENSMUSG00000007646	Rad51c	protein_coding		ENSMUSG00000005107	Slc2a9	protein_coding		ENSMUSG00000004945	Tmem242	protein_coding		ENSMUSG00000026904	Slc4a10	protein_coding
ENSMUSG00000021572	Cep72	protein_coding		ENSMUSG00000021335	Slc17a1	protein_coding		ENSMUSG00000021219	Rgs6	protein_coding		ENSMUSG00000022014	Epsti1	protein_coding		ENSMUSG00000021614	Vcan	protein_coding		ENSMUSG00000021171	Esyt2	protein_coding		ENSMUSG00000007656	Arpp19	protein_coding		ENSMUSG00000005124	Ccn4	protein_coding		ENSMUSG00000004947	Dtx2	protein_coding		ENSMUSG00000026971	Itgb6	protein_coding
ENSMUSG00000021573	Tppp	protein_coding		ENSMUSG00000021336	Slc17a4	protein_coding		ENSMUSG00000021221	Dpf3	protein_coding		ENSMUSG00000022015	Tnfsf11	protein_coding		ENSMUSG00000021615	Xrcc4	protein_coding		ENSMUSG00000021175	Cdca7l	protein_coding		ENSMUSG00000007659	Bcl2l1	protein_coding		ENSMUSG00000005125	Ndrg1	protein_coding		ENSMUSG00000004948	Zp3	protein_coding		ENSMUSG00000026983	Il36rn	protein_coding
ENSMUSG00000021575	Ahrr	protein_coding		ENSMUSG00000021337	Scgn	protein_coding		ENSMUSG00000021256	Vash1	protein_coding		ENSMUSG00000022016	Akap11	protein_coding		ENSMUSG00000021619	Atg10	protein_coding		ENSMUSG00000021180	Rps6ka5	protein_coding		ENSMUSG00000007670	Khsrp	protein_coding		ENSMUSG00000005142	Man2b1	protein_coding		ENSMUSG00000004951	Hspb1	protein_coding		ENSMUSG00000026984	Il36a	protein_coding
ENSMUSG00000021583	Erap1	protein_coding		ENSMUSG00000021338	Carmil1	protein_coding		ENSMUSG00000021257	Angel1	protein_coding		ENSMUSG00000022026	Olfm4	protein_coding		ENSMUSG00000021620	Acot12	protein_coding		ENSMUSG00000021182	Ccdc88c	protein_coding		ENSMUSG00000007721	Ccdc124	protein_coding		ENSMUSG00000005148	Klf5	protein_coding		ENSMUSG00000004952	Rasa4	protein_coding		ENSMUSG00000026985	Il36b	protein_coding
ENSMUSG00000021587	Pcsk1	protein_coding		ENSMUSG00000021340	Gpld1	protein_coding		ENSMUSG00000021290	Atp5mj	protein_coding		ENSMUSG00000022044	Stmn4	protein_coding		ENSMUSG00000021622	Ckmt2	protein_coding		ENSMUSG00000021185	Dglucy	protein_coding		ENSMUSG00000007739	Cct4	protein_coding		ENSMUSG00000005150	Wdr83	protein_coding		ENSMUSG00000004961	Syt5	protein_coding		ENSMUSG00000026986	Hnmt	protein_coding
ENSMUSG00000021598	Med10	protein_coding		ENSMUSG00000021342	Prl	protein_coding		ENSMUSG00000021294	Kif26a	protein_coding		ENSMUSG00000022053	Ebf2	protein_coding		ENSMUSG00000021624	Cd180	protein_coding		ENSMUSG00000021186	Fbln5	protein_coding		ENSMUSG00000007812	Zfp655	protein_coding		ENSMUSG00000005161	Prdx2	protein_coding		ENSMUSG00000004980	Hnrnpa2b1	protein_coding		ENSMUSG00000026994	Galnt3	protein_coding
ENSMUSG00000021600	8030423J24Rik	lncRNA		ENSMUSG00000021345	Prl8a6	protein_coding		ENSMUSG00000021298	Gpr132	protein_coding		ENSMUSG00000022054	Nefm	protein_coding		ENSMUSG00000021629	Slc30a5	protein_coding		ENSMUSG00000021187	Tc2n	protein_coding		ENSMUSG00000007815	Rhoa	protein_coding		ENSMUSG00000005198	Polr2a	protein_coding		ENSMUSG00000004988	Fxyd4	protein_coding		ENSMUSG00000027004	Frzb	protein_coding
ENSMUSG00000021604	Irx4	protein_coding		ENSMUSG00000021346	Prl8a8	protein_coding		ENSMUSG00000021301	Hecw1	protein_coding		ENSMUSG00000022055	Nefl	protein_coding		ENSMUSG00000021631	Mrps36-ps1	processed_pseudogene		ENSMUSG00000021189	Atxn3	protein_coding		ENSMUSG00000007827	Ankrd26	protein_coding		ENSMUSG00000005202	Shbg	protein_coding		ENSMUSG00000004994	Yju2b	protein_coding		ENSMUSG00000027009	Itga4	protein_coding
ENSMUSG00000021606	Ndufs6	protein_coding		ENSMUSG00000021347	Prl7b1	protein_coding		ENSMUSG00000021306	Gpr137b	protein_coding		ENSMUSG00000022056	Adam7	protein_coding		ENSMUSG00000021635	Rad17	protein_coding		ENSMUSG00000021190	Lgmn	protein_coding		ENSMUSG00000007867	Ift43	protein_coding		ENSMUSG00000005204	Senp3	protein_coding		ENSMUSG00000004996	Mri1	protein_coding		ENSMUSG00000027022	Xirp2	protein_coding
ENSMUSG00000021607	Mrpl36	protein_coding		ENSMUSG00000021348	Prl7d1	protein_coding		ENSMUSG00000021313	Ryr2	protein_coding		ENSMUSG00000022057	Adamdec1	protein_coding		ENSMUSG00000021636	Marveld2	protein_coding		ENSMUSG00000021192	Golga5	protein_coding		ENSMUSG00000007888	Crlf1	protein_coding		ENSMUSG00000005220	Corin	protein_coding		ENSMUSG00000005043	Sgsh	protein_coding		ENSMUSG00000027030	Stk39	protein_coding
ENSMUSG00000021609	Slc6a3	protein_coding		ENSMUSG00000021356	Irf4	protein_coding		ENSMUSG00000021318	Gli3	protein_coding		ENSMUSG00000022061	Nkx3-1	protein_coding		ENSMUSG00000021638	Ocln	protein_coding		ENSMUSG00000021193	Pitrm1	protein_coding		ENSMUSG00000007891	Ctsd	protein_coding		ENSMUSG00000005233	Spc25	protein_coding		ENSMUSG00000005045	Chd5	protein_coding		ENSMUSG00000027048	Abcb11	protein_coding
ENSMUSG00000021612	Slc6a18	protein_coding		ENSMUSG00000021357	Exoc2	protein_coding		ENSMUSG00000021335	Slc17a1	protein_coding		ENSMUSG00000022103	Gfra2	protein_coding		ENSMUSG00000021639	Gtf2h2	protein_coding		ENSMUSG00000021194	Chga	protein_coding		ENSMUSG00000007907	Cabs1	protein_coding		ENSMUSG00000005237	Dnah2	protein_coding		ENSMUSG00000005054	Cstb	protein_coding		ENSMUSG00000027068	Dhrs9	protein_coding
ENSMUSG00000021619	Atg10	protein_coding		ENSMUSG00000021362	Gcm2	protein_coding		ENSMUSG00000021336	Slc17a4	protein_coding		ENSMUSG00000022112	Gpc5	protein_coding		ENSMUSG00000021640	Naip1	protein_coding		ENSMUSG00000021196	Pfkp	protein_coding		ENSMUSG00000007946	Phox2a	protein_coding		ENSMUSG00000005251	Ripk4	protein_coding		ENSMUSG00000005057	Sh2b2	protein_coding		ENSMUSG00000027072	Prg3	protein_coding
ENSMUSG00000021620	Acot12	protein_coding		ENSMUSG00000021363	Mak	protein_coding		ENSMUSG00000021337	Scgn	protein_coding		ENSMUSG00000022113	Trim52	protein_coding		ENSMUSG00000021690	Jmy	protein_coding		ENSMUSG00000021207	Akr1c21	protein_coding		ENSMUSG00000007950	Abhd8	protein_coding		ENSMUSG00000005262	Ufd1	protein_coding		ENSMUSG00000005069	Pex5	protein_coding		ENSMUSG00000027073	Prg2	protein_coding
ENSMUSG00000021622	Ckmt2	protein_coding		ENSMUSG00000021364	Elovl2	protein_coding		ENSMUSG00000021338	Carmil1	protein_coding		ENSMUSG00000022114	Spry2	protein_coding		ENSMUSG00000021692	Dimt1	protein_coding		ENSMUSG00000021209	Ppp4r4	protein_coding		ENSMUSG00000007989	Fzd3	protein_coding		ENSMUSG00000005299	Letm1	protein_coding		ENSMUSG00000005078	Jkamp	protein_coding		ENSMUSG00000027074	Slc43a3	protein_coding
ENSMUSG00000021624	Cd180	protein_coding		ENSMUSG00000021365	Nedd9	protein_coding		ENSMUSG00000021340	Gpld1	protein_coding		ENSMUSG00000022116	4930449E01Rik	lncRNA		ENSMUSG00000021693	Kif2a	protein_coding		ENSMUSG00000021210	Akr1c6	protein_coding		ENSMUSG00000008090	Fgfrl1	protein_coding		ENSMUSG00000005320	Fgfr4	protein_coding		ENSMUSG00000005102	Eif2ak4	protein_coding		ENSMUSG00000027120	Fshb	protein_coding
ENSMUSG00000021631	Mrps36-ps1	processed_pseudogene		ENSMUSG00000021366	Hivep1	protein_coding		ENSMUSG00000021342	Prl	protein_coding		ENSMUSG00000022120	Obi1	protein_coding		ENSMUSG00000021694	Ercc8	protein_coding		ENSMUSG00000021211	Akr1c12	protein_coding		ENSMUSG00000008129	Brme1	protein_coding		ENSMUSG00000005338	Cadm3	protein_coding		ENSMUSG00000005103	Wdr1	protein_coding		ENSMUSG00000027122	Arl14ep	protein_coding
ENSMUSG00000021640	Naip1	protein_coding		ENSMUSG00000021367	Edn1	protein_coding		ENSMUSG00000021345	Prl8a6	protein_coding		ENSMUSG00000022122	Ednrb	protein_coding		ENSMUSG00000021696	Elovl7	protein_coding		ENSMUSG00000021213	Akr1c13	protein_coding		ENSMUSG00000008153	Clstn3	protein_coding		ENSMUSG00000005339	Fcer1a	protein_coding		ENSMUSG00000005131	4930550C14Rik	protein_coding		ENSMUSG00000027157	Potefam1	protein_coding
ENSMUSG00000021647	Cartpt	protein_coding		ENSMUSG00000021368	Tbc1d7	protein_coding		ENSMUSG00000021346	Prl8a8	protein_coding		ENSMUSG00000022123	Scel	protein_coding		ENSMUSG00000021697	Depdc1b	protein_coding		ENSMUSG00000021214	Akr1c18	protein_coding		ENSMUSG00000008167	Fbxw9	protein_coding		ENSMUSG00000005355	Casp14	protein_coding		ENSMUSG00000005142	Man2b1	protein_coding		ENSMUSG00000027164	Traf6	protein_coding
ENSMUSG00000021662	Arhgef28	protein_coding		ENSMUSG00000021379	Id4	protein_coding		ENSMUSG00000021347	Prl7b1	protein_coding		ENSMUSG00000022129	Dct	protein_coding		ENSMUSG00000021699	Pde4d	protein_coding		ENSMUSG00000021215	Net1	protein_coding		ENSMUSG00000008200	Fnbp4	protein_coding		ENSMUSG00000005357	Slc1a6	protein_coding		ENSMUSG00000005148	Klf5	protein_coding		ENSMUSG00000027165	Iftap	protein_coding
ENSMUSG00000021675	F2rl2	protein_coding		ENSMUSG00000021381	Barx1	protein_coding		ENSMUSG00000021348	Prl7d1	protein_coding		ENSMUSG00000022130	Tgds	protein_coding		ENSMUSG00000021700	Rab3c	protein_coding		ENSMUSG00000021216	Tubal3	protein_coding		ENSMUSG00000008226	Scrn3	protein_coding		ENSMUSG00000005360	Slc1a3	protein_coding		ENSMUSG00000005150	Wdr83	protein_coding		ENSMUSG00000027168	Pax6	protein_coding
ENSMUSG00000021676	Iqgap2	protein_coding		ENSMUSG00000021403	Serpinb9b	protein_coding		ENSMUSG00000021356	Irf4	protein_coding		ENSMUSG00000022132	Cldn10	protein_coding		ENSMUSG00000021701	Plk2	protein_coding		ENSMUSG00000021218	Gdi2	protein_coding		ENSMUSG00000008301	Phax	protein_coding		ENSMUSG00000005362	Crbn	protein_coding		ENSMUSG00000005161	Prdx2	protein_coding		ENSMUSG00000027189	Trim44	protein_coding
ENSMUSG00000021684	Pde8b	protein_coding		ENSMUSG00000021404	Serpinb9c	protein_coding		ENSMUSG00000021359	Tfap2a	protein_coding		ENSMUSG00000022139	Mbnl2	protein_coding		ENSMUSG00000021706	Zfyve16	protein_coding		ENSMUSG00000021301	Hecw1	protein_coding		ENSMUSG00000008305	Tle1	protein_coding		ENSMUSG00000005364	Il5ra	protein_coding		ENSMUSG00000005198	Polr2a	protein_coding		ENSMUSG00000027199	Gatm	protein_coding
ENSMUSG00000021700	Rab3c	protein_coding		ENSMUSG00000021411	Pxdc1	protein_coding		ENSMUSG00000021361	Tmem14c	protein_coding		ENSMUSG00000022146	Osmr	protein_coding		ENSMUSG00000021707	Dhfr	protein_coding		ENSMUSG00000021302	Ggps1	protein_coding		ENSMUSG00000008307	1700109H08Rik	protein_coding		ENSMUSG00000005370	Msh6	protein_coding		ENSMUSG00000005202	Shbg	protein_coding		ENSMUSG00000027200	Sema6d	protein_coding
ENSMUSG00000021701	Plk2	protein_coding		ENSMUSG00000021415	Tex56	protein_coding		ENSMUSG00000021362	Gcm2	protein_coding		ENSMUSG00000022148	Fyb1	protein_coding		ENSMUSG00000021708	Rasgrf2	protein_coding		ENSMUSG00000021303	Gng4	protein_coding		ENSMUSG00000008318	Relt	protein_coding		ENSMUSG00000005371	Fbxo11	protein_coding		ENSMUSG00000005204	Senp3	protein_coding		ENSMUSG00000027208	Fgf7	protein_coding
ENSMUSG00000021702	Thbs4	protein_coding		ENSMUSG00000021416	Eci3	protein_coding		ENSMUSG00000021363	Mak	protein_coding		ENSMUSG00000022149	C9	protein_coding		ENSMUSG00000021709	Erbin	protein_coding		ENSMUSG00000021306	Gpr137b	protein_coding		ENSMUSG00000008333	Snrpb2	protein_coding		ENSMUSG00000005373	Mlxipl	protein_coding		ENSMUSG00000005237	Dnah2	protein_coding		ENSMUSG00000027210	Meis2	protein_coding
ENSMUSG00000021703	Serinc5	protein_coding		ENSMUSG00000021418	Rpp40	protein_coding		ENSMUSG00000021364	Elovl2	protein_coding		ENSMUSG00000022150	Dab2	protein_coding		ENSMUSG00000021710	Nln	protein_coding		ENSMUSG00000021311	Mtr	protein_coding		ENSMUSG00000008348	Ubc	protein_coding		ENSMUSG00000005374	Tbl2	protein_coding		ENSMUSG00000005251	Ripk4	protein_coding		ENSMUSG00000027219	Slc28a2	protein_coding
ENSMUSG00000021704	Mtx3	protein_coding		ENSMUSG00000021420	Fars2	protein_coding		ENSMUSG00000021365	Nedd9	protein_coding		ENSMUSG00000022156	Gzme	protein_coding		ENSMUSG00000021711	Trappc13	protein_coding		ENSMUSG00000021313	Ryr2	protein_coding		ENSMUSG00000008373	Prpf31	protein_coding		ENSMUSG00000005378	Bud23	protein_coding		ENSMUSG00000005262	Ufd1	protein_coding		ENSMUSG00000027224	Duoxa1	protein_coding
ENSMUSG00000021708	Rasgrf2	protein_coding		ENSMUSG00000021423	Ly86	protein_coding		ENSMUSG00000021366	Hivep1	protein_coding		ENSMUSG00000022157	Mcpt8	protein_coding		ENSMUSG00000021712	Trim23	protein_coding		ENSMUSG00000021318	Gli3	protein_coding		ENSMUSG00000008398	Elk3	protein_coding		ENSMUSG00000005397	Nid1	protein_coding		ENSMUSG00000005267	Zfp287	protein_coding		ENSMUSG00000027225	Duoxa2	protein_coding
ENSMUSG00000021718	Nt5el	protein_coding		ENSMUSG00000021431	Snrnp48	protein_coding		ENSMUSG00000021367	Edn1	protein_coding		ENSMUSG00000022187	Gm5546	lncRNA		ENSMUSG00000021713	Ppwd1	protein_coding		ENSMUSG00000021319	Sfrp4	protein_coding		ENSMUSG00000008450	Nutf2	protein_coding		ENSMUSG00000005410	Mcm5	protein_coding		ENSMUSG00000005299	Letm1	protein_coding		ENSMUSG00000027261	Hao1	protein_coding
ENSMUSG00000021719	Rgs7bp	protein_coding		ENSMUSG00000021432	Slc35b3	protein_coding		ENSMUSG00000021368	Tbc1d7	protein_coding		ENSMUSG00000022206	Npr3	protein_coding		ENSMUSG00000021714	Cenpk	protein_coding		ENSMUSG00000021345	Prl8a6	protein_coding		ENSMUSG00000008475	Arpc5	protein_coding		ENSMUSG00000005413	Hmox1	protein_coding		ENSMUSG00000005312	Ubqln1	protein_coding		ENSMUSG00000027270	Lamp5	protein_coding
ENSMUSG00000021720	Rnf180	protein_coding		ENSMUSG00000021439	Ctsq	protein_coding		ENSMUSG00000021371	Mcur1	protein_coding		ENSMUSG00000022209	Dhrs2	protein_coding		ENSMUSG00000021715	Cwc27	protein_coding		ENSMUSG00000021346	Prl8a8	protein_coding		ENSMUSG00000008489	Elavl2	protein_coding		ENSMUSG00000005442	Cic	protein_coding		ENSMUSG00000005320	Fgfr4	protein_coding		ENSMUSG00000027273	Snap25	protein_coding
ENSMUSG00000021721	Htr1a	protein_coding		ENSMUSG00000021440	Cts7	protein_coding		ENSMUSG00000021373	Cap2	protein_coding		ENSMUSG00000022226	Mcpt2	protein_coding		ENSMUSG00000021716	Srek1ip1	protein_coding		ENSMUSG00000021347	Prl7b1	protein_coding		ENSMUSG00000008540	Mgst1	protein_coding		ENSMUSG00000005447	Pafah1b3	protein_coding		ENSMUSG00000005355	Casp14	protein_coding		ENSMUSG00000027345	4921508D12Rik	lncRNA
ENSMUSG00000021725	Parp8	protein_coding		ENSMUSG00000021448	Shc3	protein_coding		ENSMUSG00000021379	Id4	protein_coding		ENSMUSG00000022227	Mcpt1	protein_coding		ENSMUSG00000021718	Nt5el	protein_coding		ENSMUSG00000021348	Prl7d1	protein_coding		ENSMUSG00000008601	Rab25	protein_coding		ENSMUSG00000005465	Il27ra	protein_coding		ENSMUSG00000005360	Slc1a3	protein_coding		ENSMUSG00000027350	Chgb	protein_coding
ENSMUSG00000021730	Hcn1	protein_coding		ENSMUSG00000021453	Gadd45g	protein_coding		ENSMUSG00000021381	Barx1	protein_coding		ENSMUSG00000022231	Sema5a	protein_coding		ENSMUSG00000021719	Rgs7bp	protein_coding		ENSMUSG00000021400	Wrnip1	protein_coding		ENSMUSG00000008604	Ubqln4	protein_coding		ENSMUSG00000005469	Prkaca	protein_coding		ENSMUSG00000005370	Msh6	protein_coding		ENSMUSG00000027355	Tmco5	protein_coding
ENSMUSG00000021731	Mrps30	protein_coding		ENSMUSG00000021457	Syk	protein_coding		ENSMUSG00000021384	Susd3	protein_coding		ENSMUSG00000022237	Ankrd33b	protein_coding		ENSMUSG00000021720	Rnf180	protein_coding		ENSMUSG00000021403	Serpinb9b	protein_coding		ENSMUSG00000008683	Rps15a	protein_coding		ENSMUSG00000005470	Asf1b	protein_coding		ENSMUSG00000005371	Fbxo11	protein_coding		ENSMUSG00000027356	Fermt1	protein_coding
ENSMUSG00000021732	Fgf10	protein_coding		ENSMUSG00000021460	Auh	protein_coding		ENSMUSG00000021403	Serpinb9b	protein_coding		ENSMUSG00000022240	Ctnnd2	protein_coding		ENSMUSG00000021721	Htr1a	protein_coding		ENSMUSG00000021404	Serpinb9c	protein_coding		ENSMUSG00000008690	Ncaph2	protein_coding		ENSMUSG00000005481	Ddx39a	protein_coding		ENSMUSG00000005373	Mlxipl	protein_coding		ENSMUSG00000027358	Bmp2	protein_coding
ENSMUSG00000021741	Gm5457	processed_pseudogene		ENSMUSG00000021469	Msx2	protein_coding		ENSMUSG00000021404	Serpinb9c	protein_coding		ENSMUSG00000022241	Tars1	protein_coding		ENSMUSG00000021725	Parp8	protein_coding		ENSMUSG00000021408	Ripk1	protein_coding		ENSMUSG00000008730	Hipk1	protein_coding		ENSMUSG00000005483	Dnajb1	protein_coding		ENSMUSG00000005374	Tbl2	protein_coding		ENSMUSG00000027416	Otor	protein_coding
ENSMUSG00000021743	Fezf2	protein_coding		ENSMUSG00000021474	Sfxn1	protein_coding		ENSMUSG00000021411	Pxdc1	protein_coding		ENSMUSG00000022243	Slc45a2	protein_coding		ENSMUSG00000021728	Emb	protein_coding		ENSMUSG00000021537	Cetn3	protein_coding		ENSMUSG00000008734	Gprc5b	protein_coding		ENSMUSG00000005493	Msh4	protein_coding		ENSMUSG00000005378	Bud23	protein_coding		ENSMUSG00000027419	Pcsk2	protein_coding
ENSMUSG00000021747	Cfap20dc	protein_coding		ENSMUSG00000021478	Drd1	protein_coding		ENSMUSG00000021415	Tex56	protein_coding		ENSMUSG00000022244	Amacr	protein_coding		ENSMUSG00000021730	Hcn1	protein_coding		ENSMUSG00000021548	Ccnh	protein_coding		ENSMUSG00000008763	Man1a2	protein_coding		ENSMUSG00000005505	Kbtbd4	protein_coding		ENSMUSG00000005397	Nid1	protein_coding		ENSMUSG00000027431	Scp2d1	protein_coding
ENSMUSG00000021750	Fam107a	protein_coding		ENSMUSG00000021506	Pitx1	protein_coding		ENSMUSG00000021416	Eci3	protein_coding		ENSMUSG00000022249	Ttc23l	protein_coding		ENSMUSG00000021731	Mrps30	protein_coding		ENSMUSG00000021549	Rasa1	protein_coding		ENSMUSG00000008813	Tppp2	protein_coding		ENSMUSG00000005506	Celf1	protein_coding		ENSMUSG00000005410	Mcm5	protein_coding		ENSMUSG00000027434	Nkx2-2	protein_coding
ENSMUSG00000021758	Ddx4	protein_coding		ENSMUSG00000021508	Cxcl14	protein_coding		ENSMUSG00000021423	Ly86	protein_coding		ENSMUSG00000022262	Dnah5	protein_coding		ENSMUSG00000021732	Fgf10	protein_coding		ENSMUSG00000021575	Ahrr	protein_coding		ENSMUSG00000008822	Acyp1	protein_coding		ENSMUSG00000005510	Ndufs3	protein_coding		ENSMUSG00000005413	Hmox1	protein_coding		ENSMUSG00000027435	Cd93	protein_coding
ENSMUSG00000021764	Ndufs4	protein_coding		ENSMUSG00000021509	Slc25a48	protein_coding		ENSMUSG00000021431	Snrnp48	protein_coding		ENSMUSG00000022263	Trio	protein_coding		ENSMUSG00000021733	Slc4a7	protein_coding		ENSMUSG00000021576	Pdcd6	protein_coding		ENSMUSG00000008845	Cd163	protein_coding		ENSMUSG00000005514	Por	protein_coding		ENSMUSG00000005417	Mprip	protein_coding		ENSMUSG00000027442	Cst8	protein_coding
ENSMUSG00000021765	Fst	protein_coding		ENSMUSG00000021536	Adcy2	protein_coding		ENSMUSG00000021432	Slc35b3	protein_coding		ENSMUSG00000022265	Ank	protein_coding		ENSMUSG00000021737	Psmd6	protein_coding		ENSMUSG00000021577	Sdha	protein_coding		ENSMUSG00000008855	Hdac5	protein_coding		ENSMUSG00000005534	Insr	protein_coding		ENSMUSG00000005442	Cic	protein_coding		ENSMUSG00000027443	Cst12	protein_coding
ENSMUSG00000021779	Thrb	protein_coding		ENSMUSG00000021537	Cetn3	protein_coding		ENSMUSG00000021439	Ctsq	protein_coding		ENSMUSG00000022269	Marchf11	protein_coding		ENSMUSG00000021738	Atxn7	protein_coding		ENSMUSG00000021578	Ccdc127	protein_coding		ENSMUSG00000008874	Clec3a	protein_coding		ENSMUSG00000005540	Fcer2a	protein_coding		ENSMUSG00000005447	Pafah1b3	protein_coding		ENSMUSG00000027444	Cstdc1	protein_coding
ENSMUSG00000021782	Dlg5	protein_coding		ENSMUSG00000021538	Il9	protein_coding		ENSMUSG00000021440	Cts7	protein_coding		ENSMUSG00000022288	4930447A16Rik	lncRNA		ENSMUSG00000021741	Gm5457	processed_pseudogene		ENSMUSG00000021579	Lrrc14b	protein_coding		ENSMUSG00000008892	Vdac3	protein_coding		ENSMUSG00000005553	Atp4a	protein_coding		ENSMUSG00000005465	Il27ra	protein_coding		ENSMUSG00000027445	Cst9	protein_coding
ENSMUSG00000021789	Sftpa1	protein_coding		ENSMUSG00000021539	Lect2	protein_coding		ENSMUSG00000021441	Cts6	protein_coding		ENSMUSG00000022303	Dcstamp	protein_coding		ENSMUSG00000021747	Cfap20dc	protein_coding		ENSMUSG00000021583	Erap1	protein_coding		ENSMUSG00000008932	Slc1a7	protein_coding		ENSMUSG00000005566	Trim28	protein_coding		ENSMUSG00000005469	Prkaca	protein_coding		ENSMUSG00000027499	Pkia	protein_coding
ENSMUSG00000021790	Dydc1	protein_coding		ENSMUSG00000021541	Trpc7	protein_coding		ENSMUSG00000021448	Shc3	protein_coding		ENSMUSG00000022306	Zfpm2	protein_coding		ENSMUSG00000021764	Ndufs4	protein_coding		ENSMUSG00000021585	Cast	protein_coding		ENSMUSG00000008958	Vps72	protein_coding		ENSMUSG00000005575	Ube2m	protein_coding		ENSMUSG00000005470	Asf1b	protein_coding		ENSMUSG00000027556	Car1	protein_coding
ENSMUSG00000021795	Sftpd	protein_coding		ENSMUSG00000021557	Agtpbp1	protein_coding		ENSMUSG00000021453	Gadd45g	protein_coding		ENSMUSG00000022309	Angpt1	protein_coding		ENSMUSG00000021765	Fst	protein_coding		ENSMUSG00000021587	Pcsk1	protein_coding		ENSMUSG00000008976	Gabpa	protein_coding		ENSMUSG00000005583	Mef2c	protein_coding		ENSMUSG00000005474	Myl10	protein_coding		ENSMUSG00000027559	Car3	protein_coding
ENSMUSG00000021798	Ldb3	protein_coding		ENSMUSG00000021565	Slc6a19	protein_coding		ENSMUSG00000021460	Auh	protein_coding		ENSMUSG00000022314	Rad21	protein_coding		ENSMUSG00000021772	Nkiras1	protein_coding		ENSMUSG00000021589	Rhobtb3	protein_coding		ENSMUSG00000008999	Bmp7	protein_coding		ENSMUSG00000005609	Ctr9	protein_coding		ENSMUSG00000005481	Ddx39a	protein_coding		ENSMUSG00000027562	Car2	protein_coding
ENSMUSG00000021803	Cdhr1	protein_coding		ENSMUSG00000021566	Slc6a19os	lncRNA		ENSMUSG00000021469	Msx2	protein_coding		ENSMUSG00000022315	Slc30a8	protein_coding		ENSMUSG00000021774	Ube2e1	protein_coding		ENSMUSG00000021590	Spata9	protein_coding		ENSMUSG00000009073	Nf2	protein_coding		ENSMUSG00000005610	Eif4g2	protein_coding		ENSMUSG00000005483	Dnajb1	protein_coding		ENSMUSG00000027606	Dnajc5b	protein_coding
ENSMUSG00000021804	Rgr	protein_coding		ENSMUSG00000021572	Cep72	protein_coding		ENSMUSG00000021474	Sfxn1	protein_coding		ENSMUSG00000022321	Cdh10	protein_coding		ENSMUSG00000021779	Thrb	protein_coding		ENSMUSG00000021591	Glrx	protein_coding		ENSMUSG00000009075	Cabp7	protein_coding		ENSMUSG00000005615	Pcyt1a	protein_coding		ENSMUSG00000005493	Msh4	protein_coding		ENSMUSG00000027694	Gm8325	transcribed_processed_pseudogene
ENSMUSG00000021830	Txndc16	protein_coding		ENSMUSG00000021573	Tppp	protein_coding		ENSMUSG00000021478	Drd1	protein_coding		ENSMUSG00000022332	Khdrbs3	protein_coding		ENSMUSG00000021785	Ngly1	protein_coding		ENSMUSG00000021592	Arsk	protein_coding		ENSMUSG00000009076	Zmat5	protein_coding		ENSMUSG00000005621	Zfp592	protein_coding		ENSMUSG00000005503	Evx1	protein_coding		ENSMUSG00000027761	Aadac	protein_coding
ENSMUSG00000021835	Bmp4	protein_coding		ENSMUSG00000021575	Ahrr	protein_coding		ENSMUSG00000021506	Pitx1	protein_coding		ENSMUSG00000022335	Zfat	protein_coding		ENSMUSG00000021786	Oxsm	protein_coding		ENSMUSG00000021596	Mctp1	protein_coding		ENSMUSG00000009079	Ewsr1	protein_coding		ENSMUSG00000005625	Psmd4	protein_coding		ENSMUSG00000005505	Kbtbd4	protein_coding		ENSMUSG00000027762	Sucnr1	protein_coding
ENSMUSG00000021838	Samd4	protein_coding		ENSMUSG00000021587	Pcsk1	protein_coding		ENSMUSG00000021508	Cxcl14	protein_coding		ENSMUSG00000022339	Ebag9	protein_coding		ENSMUSG00000021789	Sftpa1	protein_coding		ENSMUSG00000021597	Slf1	protein_coding		ENSMUSG00000009090	Ap1b1	protein_coding		ENSMUSG00000005628	Tmod4	protein_coding		ENSMUSG00000005506	Celf1	protein_coding		ENSMUSG00000027765	P2ry1	protein_coding
ENSMUSG00000021846	Peli2	protein_coding		ENSMUSG00000021598	Med10	protein_coding		ENSMUSG00000021509	Slc25a48	protein_coding		ENSMUSG00000022342	Kcnv1	protein_coding		ENSMUSG00000021790	Dydc1	protein_coding		ENSMUSG00000021613	Hapln1	protein_coding		ENSMUSG00000009092	Derl3	protein_coding		ENSMUSG00000005640	Insrr	protein_coding		ENSMUSG00000005510	Ndufs3	protein_coding		ENSMUSG00000027775	Mfsd1	protein_coding
ENSMUSG00000021848	Otx2	protein_coding		ENSMUSG00000021600	8030423J24Rik	lncRNA		ENSMUSG00000021536	Adcy2	protein_coding		ENSMUSG00000022346	Myc	protein_coding		ENSMUSG00000021792	Prxl2a	protein_coding		ENSMUSG00000021614	Vcan	protein_coding		ENSMUSG00000009093	Gstt4	protein_coding		ENSMUSG00000005649	Cabp5	protein_coding		ENSMUSG00000005514	Por	protein_coding		ENSMUSG00000027788	Otol1	protein_coding
ENSMUSG00000021850	Ccdc198	protein_coding		ENSMUSG00000021604	Irx4	protein_coding		ENSMUSG00000021538	Il9	protein_coding		ENSMUSG00000022347	A1bg	protein_coding		ENSMUSG00000021795	Sftpd	protein_coding		ENSMUSG00000021615	Xrcc4	protein_coding		ENSMUSG00000009097	Tbx1	protein_coding		ENSMUSG00000005667	Mthfd2	protein_coding		ENSMUSG00000005540	Fcer2a	protein_coding		ENSMUSG00000027790	Sis	protein_coding
ENSMUSG00000021852	Slc35f4	protein_coding		ENSMUSG00000021606	Ndufs6	protein_coding		ENSMUSG00000021539	Lect2	protein_coding		ENSMUSG00000022357	Klhl38	protein_coding		ENSMUSG00000021803	Cdhr1	protein_coding		ENSMUSG00000021619	Atg10	protein_coding		ENSMUSG00000009108	Gnat2	protein_coding		ENSMUSG00000005674	Tomm40l	protein_coding		ENSMUSG00000005553	Atp4a	protein_coding		ENSMUSG00000027792	Bche	protein_coding
ENSMUSG00000021880	Rnase6	protein_coding		ENSMUSG00000021607	Mrpl36	protein_coding		ENSMUSG00000021541	Trpc7	protein_coding		ENSMUSG00000022366	Slc22a22	protein_coding		ENSMUSG00000021804	Rgr	protein_coding		ENSMUSG00000021620	Acot12	protein_coding		ENSMUSG00000009112	Bcl2l13	protein_coding		ENSMUSG00000005677	Nr1i3	protein_coding		ENSMUSG00000005566	Trim28	protein_coding		ENSMUSG00000027800	Tm4sf1	protein_coding
ENSMUSG00000021886	Gpr65	protein_coding		ENSMUSG00000021609	Slc6a3	protein_coding		ENSMUSG00000021545	1700067P10Rik	protein_coding		ENSMUSG00000022367	Has2	protein_coding		ENSMUSG00000021830	Txndc16	protein_coding		ENSMUSG00000021622	Ckmt2	protein_coding		ENSMUSG00000009114	2610028H24Rik	protein_coding		ENSMUSG00000005681	Apoa2	protein_coding		ENSMUSG00000005575	Ube2m	protein_coding		ENSMUSG00000027801	Tm4sf4	protein_coding
ENSMUSG00000021908	Ncoa4-ps	processed_pseudogene		ENSMUSG00000021610	Clptm1l	protein_coding		ENSMUSG00000021553	Slc28a3	protein_coding		ENSMUSG00000022371	Col14a1	protein_coding		ENSMUSG00000021831	Ero1a	protein_coding		ENSMUSG00000021624	Cd180	protein_coding		ENSMUSG00000009145	Dqx1	protein_coding		ENSMUSG00000005682	Pan2	protein_coding		ENSMUSG00000005609	Ctr9	protein_coding		ENSMUSG00000027803	Wwtr1	protein_coding
ENSMUSG00000021919	Chat	protein_coding		ENSMUSG00000021611	Tert	protein_coding		ENSMUSG00000021557	Agtpbp1	protein_coding		ENSMUSG00000022372	Sla	protein_coding		ENSMUSG00000021852	Slc35f4	protein_coding		ENSMUSG00000021629	Slc30a5	protein_coding		ENSMUSG00000009207	Lnpk	protein_coding		ENSMUSG00000005683	Cs	protein_coding		ENSMUSG00000005610	Eif4g2	protein_coding		ENSMUSG00000027824	Vmn2r1	protein_coding
ENSMUSG00000021922	Itih4	protein_coding		ENSMUSG00000021612	Slc6a18	protein_coding		ENSMUSG00000021565	Slc6a19	protein_coding		ENSMUSG00000022376	Adcy8	protein_coding		ENSMUSG00000021871	Gm49342	protein_coding		ENSMUSG00000021631	Mrps36-ps1	processed_pseudogene		ENSMUSG00000009210	Prr29	protein_coding		ENSMUSG00000005687	Bcas2	protein_coding		ENSMUSG00000005611	Irag1	protein_coding		ENSMUSG00000027827	Kcnab1	protein_coding
ENSMUSG00000021927	Hnrnpa1l2-ps2	processed_pseudogene		ENSMUSG00000021614	Vcan	protein_coding		ENSMUSG00000021566	Slc6a19os	lncRNA		ENSMUSG00000022425	Enpp2	protein_coding		ENSMUSG00000021872	Rnase10	protein_coding		ENSMUSG00000021635	Rad17	protein_coding		ENSMUSG00000009246	Trpm5	protein_coding		ENSMUSG00000005698	Ctcf	protein_coding		ENSMUSG00000005615	Pcyt1a	protein_coding		ENSMUSG00000027828	Ssr3	protein_coding
ENSMUSG00000021932	Rnaseh2b	protein_coding		ENSMUSG00000021619	Atg10	protein_coding		ENSMUSG00000021572	Cep72	protein_coding		ENSMUSG00000022439	Parvg	protein_coding		ENSMUSG00000021876	Rnase4	protein_coding		ENSMUSG00000021636	Marveld2	protein_coding		ENSMUSG00000009248	Ascl2	protein_coding		ENSMUSG00000005699	Pard6a	protein_coding		ENSMUSG00000005621	Zfp592	protein_coding		ENSMUSG00000027831	Veph1	protein_coding
ENSMUSG00000021933	Gucy1b2	protein_coding		ENSMUSG00000021620	Acot12	protein_coding		ENSMUSG00000021573	Tppp	protein_coding		ENSMUSG00000022445	Cyp2d26	protein_coding		ENSMUSG00000021880	Rnase6	protein_coding		ENSMUSG00000021638	Ocln	protein_coding		ENSMUSG00000009281	Rarres2	protein_coding		ENSMUSG00000005705	Agrp	protein_coding		ENSMUSG00000005625	Psmd4	protein_coding		ENSMUSG00000027832	Ptx3	protein_coding
ENSMUSG00000021936	Mapk8	protein_coding		ENSMUSG00000021622	Ckmt2	protein_coding		ENSMUSG00000021575	Ahrr	protein_coding		ENSMUSG00000022449	Adamts20	protein_coding		ENSMUSG00000021886	Gpr65	protein_coding		ENSMUSG00000021639	Gtf2h2	protein_coding		ENSMUSG00000009291	Pttg1ip	protein_coding		ENSMUSG00000005718	Tfap4	protein_coding		ENSMUSG00000005628	Tmod4	protein_coding		ENSMUSG00000027868	Tbx15	protein_coding
ENSMUSG00000021940	Ptpn20	protein_coding		ENSMUSG00000021624	Cd180	protein_coding		ENSMUSG00000021583	Erap1	protein_coding		ENSMUSG00000022464	Slc38a4	protein_coding		ENSMUSG00000021908	Ncoa4-ps	processed_pseudogene		ENSMUSG00000021640	Naip1	protein_coding		ENSMUSG00000009350	Mpo	protein_coding		ENSMUSG00000005732	Ranbp1	protein_coding		ENSMUSG00000005640	Insrr	protein_coding		ENSMUSG00000027869	Hsd3b6	protein_coding
ENSMUSG00000021943	Gdf10	protein_coding		ENSMUSG00000021631	Mrps36-ps1	processed_pseudogene		ENSMUSG00000021587	Pcsk1	protein_coding		ENSMUSG00000022494	Shisa9	protein_coding		ENSMUSG00000021927	Hnrnpa1l2-ps2	processed_pseudogene		ENSMUSG00000021690	Jmy	protein_coding		ENSMUSG00000009356	Lpo	protein_coding		ENSMUSG00000005763	Cd247	protein_coding		ENSMUSG00000005667	Mthfd2	protein_coding		ENSMUSG00000027870	Hao2	protein_coding
ENSMUSG00000021950	Anxa8	protein_coding		ENSMUSG00000021640	Naip1	protein_coding		ENSMUSG00000021589	Rhobtb3	protein_coding		ENSMUSG00000022508	Bcl6	protein_coding		ENSMUSG00000021996	Esd	protein_coding		ENSMUSG00000021692	Dimt1	protein_coding		ENSMUSG00000009376	Met	protein_coding		ENSMUSG00000005774	Rfx5	protein_coding		ENSMUSG00000005672	Kit	protein_coding		ENSMUSG00000027871	Hsd3b1	protein_coding
ENSMUSG00000021961	4930578I06Rik	protein_coding		ENSMUSG00000021647	Cartpt	protein_coding		ENSMUSG00000021591	Glrx	protein_coding		ENSMUSG00000022510	Trp63	protein_coding		ENSMUSG00000022019	Tdrd3	protein_coding		ENSMUSG00000021693	Kif2a	protein_coding		ENSMUSG00000009378	Slc16a12	protein_coding		ENSMUSG00000005779	Psmb4	protein_coding		ENSMUSG00000005674	Tomm40l	protein_coding		ENSMUSG00000027880	Slc25a54	protein_coding
ENSMUSG00000021966	Prss52	protein_coding		ENSMUSG00000021662	Arhgef28	protein_coding		ENSMUSG00000021598	Med10	protein_coding		ENSMUSG00000022512	Cldn1	protein_coding		ENSMUSG00000022021	Diaph3	protein_coding		ENSMUSG00000021694	Ercc8	protein_coding		ENSMUSG00000009394	Syn2	protein_coding		ENSMUSG00000005800	Mmp8	protein_coding		ENSMUSG00000005677	Nr1i3	protein_coding		ENSMUSG00000027901	Dennd2d	protein_coding
ENSMUSG00000021974	Fgf9	protein_coding		ENSMUSG00000021675	F2rl2	protein_coding		ENSMUSG00000021600	8030423J24Rik	lncRNA		ENSMUSG00000022514	Il1rap	protein_coding		ENSMUSG00000022022	Mtrf1	protein_coding		ENSMUSG00000021696	Elovl7	protein_coding		ENSMUSG00000009418	Nav1	protein_coding		ENSMUSG00000005803	Sqor	protein_coding		ENSMUSG00000005681	Apoa2	protein_coding		ENSMUSG00000027902	Chil6	protein_coding
ENSMUSG00000021977	1700129C05Rik	protein_coding		ENSMUSG00000021676	Iqgap2	protein_coding		ENSMUSG00000021604	Irx4	protein_coding		ENSMUSG00000022523	Fgf12	protein_coding		ENSMUSG00000022023	Wbp4	protein_coding		ENSMUSG00000021697	Depdc1b	protein_coding		ENSMUSG00000009470	Tnpo1	protein_coding		ENSMUSG00000005804	Bloc1s6	protein_coding		ENSMUSG00000005682	Pan2	protein_coding		ENSMUSG00000027912	Lce1m	protein_coding
ENSMUSG00000021983	Atp8a2	protein_coding		ENSMUSG00000021684	Pde8b	protein_coding		ENSMUSG00000021606	Ndufs6	protein_coding		ENSMUSG00000022525	Plaat1	protein_coding		ENSMUSG00000022026	Olfm4	protein_coding		ENSMUSG00000021699	Pde4d	protein_coding		ENSMUSG00000009535	Rnmt	protein_coding		ENSMUSG00000005813	Metap1	protein_coding		ENSMUSG00000005683	Cs	protein_coding		ENSMUSG00000027913	Crct1	protein_coding
ENSMUSG00000021986	Amer2	protein_coding		ENSMUSG00000021696	Elovl7	protein_coding		ENSMUSG00000021607	Mrpl36	protein_coding		ENSMUSG00000022582	Ly6g	protein_coding		ENSMUSG00000022056	Adam7	protein_coding		ENSMUSG00000021700	Rab3c	protein_coding		ENSMUSG00000009549	Srp14	protein_coding		ENSMUSG00000005823	Gpr108	protein_coding		ENSMUSG00000005686	Ampd3	protein_coding		ENSMUSG00000027919	Lce1g	protein_coding
ENSMUSG00000021991	Cacna2d3	protein_coding		ENSMUSG00000021697	Depdc1b	protein_coding		ENSMUSG00000021609	Slc6a3	protein_coding		ENSMUSG00000022583	Ly6f	protein_coding		ENSMUSG00000022057	Adamdec1	protein_coding		ENSMUSG00000021701	Plk2	protein_coding		ENSMUSG00000009569	Mrtfb	protein_coding		ENSMUSG00000005824	Tnfsf14	protein_coding		ENSMUSG00000005687	Bcas2	protein_coding		ENSMUSG00000027923	Lce1b	protein_coding
ENSMUSG00000021994	Wnt5a	protein_coding		ENSMUSG00000021700	Rab3c	protein_coding		ENSMUSG00000021610	Clptm1l	protein_coding		ENSMUSG00000022586	Ly6i	protein_coding		ENSMUSG00000022064	Pibf1	protein_coding		ENSMUSG00000021703	Serinc5	protein_coding		ENSMUSG00000009575	Cbx5	protein_coding		ENSMUSG00000005846	Rsl1d1	protein_coding		ENSMUSG00000005698	Ctcf	protein_coding		ENSMUSG00000027925	Sprr2j-ps	protein_coding
ENSMUSG00000021997	Lrrc63	protein_coding		ENSMUSG00000021701	Plk2	protein_coding		ENSMUSG00000021611	Tert	protein_coding		ENSMUSG00000022587	Ly6e	protein_coding		ENSMUSG00000022070	Bora	protein_coding		ENSMUSG00000021706	Zfyve16	protein_coding		ENSMUSG00000009580	Odam	protein_coding		ENSMUSG00000005871	Apc	protein_coding		ENSMUSG00000005699	Pard6a	protein_coding		ENSMUSG00000027927	Lelp1	protein_coding
ENSMUSG00000021998	Lcp1	protein_coding		ENSMUSG00000021702	Thbs4	protein_coding		ENSMUSG00000021612	Slc6a18	protein_coding		ENSMUSG00000022589	Cyp11b2	protein_coding		ENSMUSG00000022076	Klhl1	protein_coding		ENSMUSG00000021707	Dhfr	protein_coding		ENSMUSG00000009596	Taf7l	protein_coding		ENSMUSG00000005873	Reep5	protein_coding		ENSMUSG00000005705	Agrp	protein_coding		ENSMUSG00000027955	Gask1b	protein_coding
ENSMUSG00000022002	Erich6b	protein_coding		ENSMUSG00000021703	Serinc5	protein_coding		ENSMUSG00000021619	Atg10	protein_coding		ENSMUSG00000022594	Lynx1	protein_coding		ENSMUSG00000022103	Gfra2	protein_coding		ENSMUSG00000021708	Rasgrf2	protein_coding		ENSMUSG00000009628	Tex15	protein_coding		ENSMUSG00000005881	Ergic3	protein_coding		ENSMUSG00000005716	Pvalb	protein_coding		ENSMUSG00000027956	Tmem144	protein_coding
ENSMUSG00000022012	Enox1	protein_coding		ENSMUSG00000021704	Mtx3	protein_coding		ENSMUSG00000021620	Acot12	protein_coding		ENSMUSG00000022595	Lypd2	protein_coding		ENSMUSG00000022105	Rb1	protein_coding		ENSMUSG00000021709	Erbin	protein_coding		ENSMUSG00000009630	Ppp2cb	protein_coding		ENSMUSG00000005882	Uqcc1	protein_coding		ENSMUSG00000005718	Tfap4	protein_coding		ENSMUSG00000027962	Vcam1	protein_coding
ENSMUSG00000022013	Dnajc15	protein_coding		ENSMUSG00000021708	Rasgrf2	protein_coding		ENSMUSG00000021622	Ckmt2	protein_coding		ENSMUSG00000022596	Slurp1	protein_coding		ENSMUSG00000022106	Rcbtb2	protein_coding		ENSMUSG00000021710	Nln	protein_coding		ENSMUSG00000009633	G0s2	protein_coding		ENSMUSG00000005886	Ncoa2	protein_coding		ENSMUSG00000005732	Ranbp1	protein_coding		ENSMUSG00000027965	Olfm3	protein_coding
ENSMUSG00000022014	Epsti1	protein_coding		ENSMUSG00000021718	Nt5el	protein_coding		ENSMUSG00000021624	Cd180	protein_coding		ENSMUSG00000022598	Psca	protein_coding		ENSMUSG00000022108	Itm2b	protein_coding		ENSMUSG00000021711	Trappc13	protein_coding		ENSMUSG00000009646	Pla2g12b	protein_coding		ENSMUSG00000005892	Trh	protein_coding		ENSMUSG00000005763	Cd247	protein_coding		ENSMUSG00000027966	Col11a1	protein_coding
ENSMUSG00000022015	Tnfsf11	protein_coding		ENSMUSG00000021719	Rgs7bp	protein_coding		ENSMUSG00000021631	Mrps36-ps1	processed_pseudogene		ENSMUSG00000022602	Arc	protein_coding		ENSMUSG00000022109	Med4	protein_coding		ENSMUSG00000021712	Trim23	protein_coding		ENSMUSG00000009647	Mcu	protein_coding		ENSMUSG00000005899	Smpd4	protein_coding		ENSMUSG00000005774	Rfx5	protein_coding		ENSMUSG00000027971	Ndst4	protein_coding
ENSMUSG00000022016	Akap11	protein_coding		ENSMUSG00000021720	Rnf180	protein_coding		ENSMUSG00000021640	Naip1	protein_coding		ENSMUSG00000022603	Mroh4	protein_coding		ENSMUSG00000022110	Sucla2	protein_coding		ENSMUSG00000021713	Ppwd1	protein_coding		ENSMUSG00000009654	Oit3	protein_coding		ENSMUSG00000005907	Pex1	protein_coding		ENSMUSG00000005779	Psmb4	protein_coding		ENSMUSG00000027973	1700006A11Rik	protein_coding
ENSMUSG00000022025	Cnmd	protein_coding		ENSMUSG00000021721	Htr1a	protein_coding		ENSMUSG00000021647	Cartpt	protein_coding		ENSMUSG00000022621	Rabl2	protein_coding		ENSMUSG00000022111	Uchl3	protein_coding		ENSMUSG00000021714	Cenpk	protein_coding		ENSMUSG00000009681	Bcr	protein_coding		ENSMUSG00000005917	Otx1	protein_coding		ENSMUSG00000005813	Metap1	protein_coding		ENSMUSG00000027977	Ndst3	protein_coding
ENSMUSG00000022026	Olfm4	protein_coding		ENSMUSG00000021725	Parp8	protein_coding		ENSMUSG00000021662	Arhgef28	protein_coding		ENSMUSG00000022622	Acr	protein_coding		ENSMUSG00000022112	Gpc5	protein_coding		ENSMUSG00000021715	Cwc27	protein_coding		ENSMUSG00000009734	Pou6f2	protein_coding		ENSMUSG00000005936	Kctd20	protein_coding		ENSMUSG00000005823	Gpr108	protein_coding		ENSMUSG00000027978	Prss12	protein_coding
ENSMUSG00000022032	Scara5	protein_coding		ENSMUSG00000021728	Emb	protein_coding		ENSMUSG00000021675	F2rl2	protein_coding		ENSMUSG00000022629	Kif21a	protein_coding		ENSMUSG00000022113	Trim52	protein_coding		ENSMUSG00000021716	Srek1ip1	protein_coding		ENSMUSG00000009741	Ubp1	protein_coding		ENSMUSG00000005947	Itgae	protein_coding		ENSMUSG00000005824	Tnfsf14	protein_coding		ENSMUSG00000028004	Npy2r	protein_coding
ENSMUSG00000022037	Clu	protein_coding		ENSMUSG00000021730	Hcn1	protein_coding		ENSMUSG00000021676	Iqgap2	protein_coding		ENSMUSG00000022636	Alcam	protein_coding		ENSMUSG00000022114	Spry2	protein_coding		ENSMUSG00000021718	Nt5el	protein_coding		ENSMUSG00000009772	Nuak2	protein_coding		ENSMUSG00000005949	Ctns	protein_coding		ENSMUSG00000005846	Rsl1d1	protein_coding		ENSMUSG00000028005	Gucy1b1	protein_coding
ENSMUSG00000022039	Adam2	protein_coding		ENSMUSG00000021731	Mrps30	protein_coding		ENSMUSG00000021678	F2rl1	protein_coding		ENSMUSG00000022637	Cblb	protein_coding		ENSMUSG00000022116	4930449E01Rik	lncRNA		ENSMUSG00000021719	Rgs7bp	protein_coding		ENSMUSG00000009828	Cilk1	protein_coding		ENSMUSG00000005950	P2rx5	protein_coding		ENSMUSG00000005871	Apc	protein_coding		ENSMUSG00000028007	Snx7	protein_coding
ENSMUSG00000022040	Ephx2	protein_coding		ENSMUSG00000021732	Fgf10	protein_coding		ENSMUSG00000021679	S100z	protein_coding		ENSMUSG00000022639	Dubr	lncRNA		ENSMUSG00000022119	Rbm26	protein_coding		ENSMUSG00000021720	Rnf180	protein_coding		ENSMUSG00000009876	Cox4i2	protein_coding		ENSMUSG00000005951	Shpk	protein_coding		ENSMUSG00000005873	Reep5	protein_coding		ENSMUSG00000028008	Asic5	protein_coding
ENSMUSG00000022041	Chrna2	protein_coding		ENSMUSG00000021741	Gm5457	processed_pseudogene		ENSMUSG00000021680	Crhbp	protein_coding		ENSMUSG00000022650	Retnlb	protein_coding		ENSMUSG00000022122	Ednrb	protein_coding		ENSMUSG00000021721	Htr1a	protein_coding		ENSMUSG00000009894	Snap47	protein_coding		ENSMUSG00000005952	Trpv1	protein_coding		ENSMUSG00000005881	Ergic3	protein_coding		ENSMUSG00000028009	1700061I17Rik	lncRNA
ENSMUSG00000022043	Trim35	protein_coding		ENSMUSG00000021743	Fezf2	protein_coding		ENSMUSG00000021684	Pde8b	protein_coding		ENSMUSG00000022651	Retnlg	protein_coding		ENSMUSG00000022123	Scel	protein_coding		ENSMUSG00000021725	Parp8	protein_coding		ENSMUSG00000009900	Wnt3a	protein_coding		ENSMUSG00000005958	Ephb3	protein_coding		ENSMUSG00000005882	Uqcc1	protein_coding		ENSMUSG00000028011	Tdo2	protein_coding
ENSMUSG00000022044	Stmn4	protein_coding		ENSMUSG00000021747	Cfap20dc	protein_coding		ENSMUSG00000021700	Rab3c	protein_coding		ENSMUSG00000022657	Cd96	protein_coding		ENSMUSG00000022124	Fbxl3	protein_coding		ENSMUSG00000021728	Emb	protein_coding		ENSMUSG00000009907	Vps4b	protein_coding		ENSMUSG00000005973	Rcn1	protein_coding		ENSMUSG00000005883	Spo11	protein_coding		ENSMUSG00000028015	Ctso	protein_coding
ENSMUSG00000022053	Ebf2	protein_coding		ENSMUSG00000021750	Fam107a	protein_coding		ENSMUSG00000021701	Plk2	protein_coding		ENSMUSG00000022659	Gcsam	protein_coding		ENSMUSG00000022125	Cln5	protein_coding		ENSMUSG00000021730	Hcn1	protein_coding		ENSMUSG00000010021	Kif19a	protein_coding		ENSMUSG00000005980	Dnase1	protein_coding		ENSMUSG00000005886	Ncoa2	protein_coding		ENSMUSG00000028019	Pdgfc	protein_coding
ENSMUSG00000022054	Nefm	protein_coding		ENSMUSG00000021758	Ddx4	protein_coding		ENSMUSG00000021702	Thbs4	protein_coding		ENSMUSG00000022661	Cd200	protein_coding		ENSMUSG00000022126	Acod1	protein_coding		ENSMUSG00000021731	Mrps30	protein_coding		ENSMUSG00000010025	Aldh3a2	protein_coding		ENSMUSG00000005981	Trap1	protein_coding		ENSMUSG00000005892	Trh	protein_coding		ENSMUSG00000028020	Glrb	protein_coding
ENSMUSG00000022055	Nefl	protein_coding		ENSMUSG00000021764	Ndufs4	protein_coding		ENSMUSG00000021703	Serinc5	protein_coding		ENSMUSG00000022665	Ccdc80	protein_coding		ENSMUSG00000022136	Dnajc3	protein_coding		ENSMUSG00000021732	Fgf10	protein_coding		ENSMUSG00000010044	Zmynd10	protein_coding		ENSMUSG00000005982	Naa60	protein_coding		ENSMUSG00000005893	Nr2c2	protein_coding		ENSMUSG00000028028	Alpk1	protein_coding
ENSMUSG00000022056	Adam7	protein_coding		ENSMUSG00000021765	Fst	protein_coding		ENSMUSG00000021704	Mtx3	protein_coding		ENSMUSG00000022676	Snai2	protein_coding		ENSMUSG00000022151	Ttc33	protein_coding		ENSMUSG00000021733	Slc4a7	protein_coding		ENSMUSG00000010045	Tmem115	protein_coding		ENSMUSG00000005983	1700037C18Rik	protein_coding		ENSMUSG00000005899	Smpd4	protein_coding		ENSMUSG00000028031	Dkk2	protein_coding
ENSMUSG00000022057	Adamdec1	protein_coding		ENSMUSG00000021779	Thrb	protein_coding		ENSMUSG00000021706	Zfyve16	protein_coding		ENSMUSG00000022687	Boc	protein_coding		ENSMUSG00000022184	Fbxo4	protein_coding		ENSMUSG00000021737	Psmd6	protein_coding		ENSMUSG00000010047	Hyal2	protein_coding		ENSMUSG00000005986	Ankrd13d	protein_coding		ENSMUSG00000005907	Pex1	protein_coding		ENSMUSG00000028033	Kcnq5	protein_coding
ENSMUSG00000022061	Nkx3-1	protein_coding		ENSMUSG00000021782	Dlg5	protein_coding		ENSMUSG00000021708	Rasgrf2	protein_coding		ENSMUSG00000022715	Tmem114	protein_coding		ENSMUSG00000022186	Oxct1	protein_coding		ENSMUSG00000021738	Atxn7	protein_coding		ENSMUSG00000010048	Ifrd2	protein_coding		ENSMUSG00000005994	Tyrp1	protein_coding		ENSMUSG00000005917	Otx1	protein_coding		ENSMUSG00000028036	Ptgfr	protein_coding
ENSMUSG00000022076	Klhl1	protein_coding		ENSMUSG00000021789	Sftpa1	protein_coding		ENSMUSG00000021718	Nt5el	protein_coding		ENSMUSG00000022722	Arl6	protein_coding		ENSMUSG00000022255	Mtdh	protein_coding		ENSMUSG00000021741	Gm5457	processed_pseudogene		ENSMUSG00000010051	Hyal1	protein_coding		ENSMUSG00000006005	Tpr	protein_coding		ENSMUSG00000005936	Kctd20	protein_coding		ENSMUSG00000028037	Ifi44	protein_coding
ENSMUSG00000022098	Bmp1	protein_coding		ENSMUSG00000021790	Dydc1	protein_coding		ENSMUSG00000021719	Rgs7bp	protein_coding		ENSMUSG00000022723	Crybg3	protein_coding		ENSMUSG00000022269	Marchf11	protein_coding		ENSMUSG00000021743	Fezf2	protein_coding		ENSMUSG00000010054	Tusc2	protein_coding		ENSMUSG00000006007	Pdc	protein_coding		ENSMUSG00000005947	Itgae	protein_coding		ENSMUSG00000028116	Myoz2	protein_coding
ENSMUSG00000022103	Gfra2	protein_coding		ENSMUSG00000021795	Sftpd	protein_coding		ENSMUSG00000021720	Rnf180	protein_coding		ENSMUSG00000022724	Riox2	protein_coding		ENSMUSG00000022303	Dcstamp	protein_coding		ENSMUSG00000021747	Cfap20dc	protein_coding		ENSMUSG00000010057	Nprl2	protein_coding		ENSMUSG00000006010	Odr4	protein_coding		ENSMUSG00000005949	Ctns	protein_coding		ENSMUSG00000028133	Rwdd3	protein_coding
ENSMUSG00000022106	Rcbtb2	protein_coding		ENSMUSG00000021803	Cdhr1	protein_coding		ENSMUSG00000021721	Htr1a	protein_coding		ENSMUSG00000022744	Cldnd1	protein_coding		ENSMUSG00000022305	Lrp12	protein_coding		ENSMUSG00000021764	Ndufs4	protein_coding		ENSMUSG00000010064	Slc38a3	protein_coding		ENSMUSG00000006014	Prg4	protein_coding		ENSMUSG00000005950	P2rx5	protein_coding		ENSMUSG00000028134	Ptbp2	protein_coding
ENSMUSG00000022108	Itm2b	protein_coding		ENSMUSG00000021804	Rgr	protein_coding		ENSMUSG00000021725	Parp8	protein_coding		ENSMUSG00000022754	Tmem45a	protein_coding		ENSMUSG00000022306	Zfpm2	protein_coding		ENSMUSG00000021765	Fst	protein_coding		ENSMUSG00000010066	Cacna2d2	protein_coding		ENSMUSG00000006019	Dhx34	protein_coding		ENSMUSG00000005951	Shpk	protein_coding		ENSMUSG00000028149	Rap1gds1	protein_coding
ENSMUSG00000022111	Uchl3	protein_coding		ENSMUSG00000021830	Txndc16	protein_coding		ENSMUSG00000021732	Fgf10	protein_coding		ENSMUSG00000022755	Adgrg7	protein_coding		ENSMUSG00000022307	Oxr1	protein_coding		ENSMUSG00000021779	Thrb	protein_coding		ENSMUSG00000010067	Rassf1	protein_coding		ENSMUSG00000006021	Kptn	protein_coding		ENSMUSG00000005952	Trpv1	protein_coding		ENSMUSG00000028152	Tspan5	protein_coding
ENSMUSG00000022112	Gpc5	protein_coding		ENSMUSG00000021835	Bmp4	protein_coding		ENSMUSG00000021741	Gm5457	processed_pseudogene		ENSMUSG00000022783	Spag6l	protein_coding		ENSMUSG00000022309	Angpt1	protein_coding		ENSMUSG00000021785	Ngly1	protein_coding		ENSMUSG00000010080	Epn3	protein_coding		ENSMUSG00000006024	Napa	protein_coding		ENSMUSG00000005958	Ephb3	protein_coding		ENSMUSG00000028158	Mttp	protein_coding
ENSMUSG00000022113	Trim52	protein_coding		ENSMUSG00000021838	Samd4	protein_coding		ENSMUSG00000021743	Fezf2	protein_coding		ENSMUSG00000022790	Igsf11	protein_coding		ENSMUSG00000022311	Csmd3	protein_coding		ENSMUSG00000021786	Oxsm	protein_coding		ENSMUSG00000010122	Slc47a1	protein_coding		ENSMUSG00000006050	Sra1	protein_coding		ENSMUSG00000005980	Dnase1	protein_coding		ENSMUSG00000028161	Ppp3ca	protein_coding
ENSMUSG00000022114	Spry2	protein_coding		ENSMUSG00000021846	Peli2	protein_coding		ENSMUSG00000021747	Cfap20dc	protein_coding		ENSMUSG00000022793	B4galt4	protein_coding		ENSMUSG00000022312	Eif3h	protein_coding		ENSMUSG00000021789	Sftpa1	protein_coding		ENSMUSG00000010142	Tnfrsf13b	protein_coding		ENSMUSG00000006056	Calcoco2	protein_coding		ENSMUSG00000005981	Trap1	protein_coding		ENSMUSG00000028172	Tacr3	protein_coding
ENSMUSG00000022116	4930449E01Rik	lncRNA		ENSMUSG00000021850	Ccdc198	protein_coding		ENSMUSG00000021750	Fam107a	protein_coding		ENSMUSG00000022798	Tex55	protein_coding		ENSMUSG00000022315	Slc30a8	protein_coding		ENSMUSG00000021790	Dydc1	protein_coding		ENSMUSG00000010154	Spire2	protein_coding		ENSMUSG00000006058	Snf8	protein_coding		ENSMUSG00000005982	Naa60	protein_coding		ENSMUSG00000028173	Wls	protein_coding
ENSMUSG00000022120	Obi1	protein_coding		ENSMUSG00000021852	Slc35f4	protein_coding		ENSMUSG00000021758	Ddx4	protein_coding		ENSMUSG00000022860	Chodl	protein_coding		ENSMUSG00000022321	Cdh10	protein_coding		ENSMUSG00000021792	Prxl2a	protein_coding		ENSMUSG00000010277	Bltp2	protein_coding		ENSMUSG00000006095	Tbcb	protein_coding		ENSMUSG00000005983	1700037C18Rik	protein_coding		ENSMUSG00000028174	Rpe65	protein_coding
ENSMUSG00000022122	Ednrb	protein_coding		ENSMUSG00000021880	Rnase6	protein_coding		ENSMUSG00000021765	Fst	protein_coding		ENSMUSG00000022863	Btg3	protein_coding		ENSMUSG00000022322	Shcbp1	protein_coding		ENSMUSG00000021795	Sftpd	protein_coding		ENSMUSG00000010342	Tex14	protein_coding		ENSMUSG00000006127	Inpp5k	protein_coding		ENSMUSG00000005986	Ankrd13d	protein_coding		ENSMUSG00000028175	Depdc1a	protein_coding
ENSMUSG00000022123	Scel	protein_coding		ENSMUSG00000021886	Gpr65	protein_coding		ENSMUSG00000021779	Thrb	protein_coding		ENSMUSG00000022865	Cxadr	protein_coding		ENSMUSG00000022332	Khdrbs3	protein_coding		ENSMUSG00000021803	Cdhr1	protein_coding		ENSMUSG00000010376	Nedd8	protein_coding		ENSMUSG00000006134	Crkl	protein_coding		ENSMUSG00000006005	Tpr	protein_coding		ENSMUSG00000028176	Lrrc7	protein_coding
ENSMUSG00000022124	Fbxl3	protein_coding		ENSMUSG00000021908	Ncoa4-ps	processed_pseudogene		ENSMUSG00000021789	Sftpa1	protein_coding		ENSMUSG00000022867	Usp25	protein_coding		ENSMUSG00000022335	Zfat	protein_coding		ENSMUSG00000021804	Rgr	protein_coding		ENSMUSG00000010392	Gosr1	protein_coding		ENSMUSG00000006143	Upk3bl	protein_coding		ENSMUSG00000006014	Prg4	protein_coding		ENSMUSG00000028180	Zranb2	protein_coding
ENSMUSG00000022125	Cln5	protein_coding		ENSMUSG00000021919	Chat	protein_coding		ENSMUSG00000021790	Dydc1	protein_coding		ENSMUSG00000022876	Samsn1	protein_coding		ENSMUSG00000022336	Eif3e	protein_coding		ENSMUSG00000021830	Txndc16	protein_coding		ENSMUSG00000010406	Mrpl52	protein_coding		ENSMUSG00000006154	Eps8l1	protein_coding		ENSMUSG00000006019	Dhx34	protein_coding		ENSMUSG00000028182	Lrriq3	protein_coding
ENSMUSG00000022126	Acod1	protein_coding		ENSMUSG00000021922	Itih4	protein_coding		ENSMUSG00000021792	Prxl2a	protein_coding		ENSMUSG00000022878	Adipoq	protein_coding		ENSMUSG00000022338	Eny2	protein_coding		ENSMUSG00000021852	Slc35f4	protein_coding		ENSMUSG00000010492	Uckl1os	lncRNA		ENSMUSG00000006169	Clint1	protein_coding		ENSMUSG00000006021	Kptn	protein_coding		ENSMUSG00000028194	Ddah1	protein_coding
ENSMUSG00000022129	Dct	protein_coding		ENSMUSG00000021927	Hnrnpa1l2-ps2	processed_pseudogene		ENSMUSG00000021795	Sftpd	protein_coding		ENSMUSG00000022883	Robo1	protein_coding		ENSMUSG00000022339	Ebag9	protein_coding		ENSMUSG00000021871	Gm49342	protein_coding		ENSMUSG00000010505	Myt1	protein_coding		ENSMUSG00000006179	Prss16	protein_coding		ENSMUSG00000006024	Napa	protein_coding		ENSMUSG00000028197	Col24a1	protein_coding
ENSMUSG00000022132	Cldn10	protein_coding		ENSMUSG00000021932	Rnaseh2b	protein_coding		ENSMUSG00000021799	Opn4	protein_coding		ENSMUSG00000022885	St6gal1	protein_coding		ENSMUSG00000022342	Kcnv1	protein_coding		ENSMUSG00000021872	Rnase10	protein_coding		ENSMUSG00000010517	Faf1	protein_coding		ENSMUSG00000006215	Zbtb17	protein_coding		ENSMUSG00000006050	Sra1	protein_coding		ENSMUSG00000028199	Cryz	protein_coding
ENSMUSG00000022139	Mbnl2	protein_coding		ENSMUSG00000021933	Gucy1b2	protein_coding		ENSMUSG00000021804	Rgr	protein_coding		ENSMUSG00000022886	Prl2a1	protein_coding		ENSMUSG00000022346	Myc	protein_coding		ENSMUSG00000021876	Rnase4	protein_coding		ENSMUSG00000010554	Mettl16	protein_coding		ENSMUSG00000006216	Clcnkb	protein_coding		ENSMUSG00000006056	Calcoco2	protein_coding		ENSMUSG00000028222	Calb1	protein_coding
ENSMUSG00000022148	Fyb1	protein_coding		ENSMUSG00000021936	Mapk8	protein_coding		ENSMUSG00000021830	Txndc16	protein_coding		ENSMUSG00000022887	Masp1	protein_coding		ENSMUSG00000022347	A1bg	protein_coding		ENSMUSG00000021880	Rnase6	protein_coding		ENSMUSG00000010608	Rbm25	protein_coding		ENSMUSG00000006218	Fam131c	protein_coding		ENSMUSG00000006058	Snf8	protein_coding		ENSMUSG00000028226	Mmp16	protein_coding
ENSMUSG00000022149	C9	protein_coding		ENSMUSG00000021940	Ptpn20	protein_coding		ENSMUSG00000021835	Bmp4	protein_coding		ENSMUSG00000022889	Mrpl39	protein_coding		ENSMUSG00000022366	Slc22a22	protein_coding		ENSMUSG00000021886	Gpr65	protein_coding		ENSMUSG00000010609	Psen2	protein_coding		ENSMUSG00000006219	Fblim1	protein_coding		ENSMUSG00000006095	Tbcb	protein_coding		ENSMUSG00000028236	Sdr16c5	protein_coding
ENSMUSG00000022150	Dab2	protein_coding		ENSMUSG00000021943	Gdf10	protein_coding		ENSMUSG00000021838	Samd4	protein_coding		ENSMUSG00000022892	App	protein_coding		ENSMUSG00000022367	Has2	protein_coding		ENSMUSG00000021908	Ncoa4-ps	processed_pseudogene		ENSMUSG00000010660	Plcd1	protein_coding		ENSMUSG00000006221	Hspb7	protein_coding		ENSMUSG00000006127	Inpp5k	protein_coding		ENSMUSG00000028238	Atp6v0d2	protein_coding
ENSMUSG00000022156	Gzme	protein_coding		ENSMUSG00000021950	Anxa8	protein_coding		ENSMUSG00000021846	Peli2	protein_coding		ENSMUSG00000022893	Adamts1	protein_coding		ENSMUSG00000022369	Mtbp	protein_coding		ENSMUSG00000021927	Hnrnpa1l2-ps2	processed_pseudogene		ENSMUSG00000010663	Fads1	protein_coding		ENSMUSG00000006235	Epor	protein_coding		ENSMUSG00000006134	Crkl	protein_coding		ENSMUSG00000028240	Cyp7a1	protein_coding
ENSMUSG00000022157	Mcpt8	protein_coding		ENSMUSG00000021961	4930578I06Rik	protein_coding		ENSMUSG00000021848	Otx2	protein_coding		ENSMUSG00000022894	Adamts5	protein_coding		ENSMUSG00000022370	Mrpl13	protein_coding		ENSMUSG00000021996	Esd	protein_coding		ENSMUSG00000010721	Lmbr1	protein_coding		ENSMUSG00000006262	Mob1b	protein_coding		ENSMUSG00000006143	Upk3bl	protein_coding		ENSMUSG00000028246	Faxc	protein_coding
ENSMUSG00000022187	Gm5546	lncRNA		ENSMUSG00000021966	Prss52	protein_coding		ENSMUSG00000021852	Slc35f4	protein_coding		ENSMUSG00000022902	Stfa2	protein_coding		ENSMUSG00000022371	Col14a1	protein_coding		ENSMUSG00000022019	Tdrd3	protein_coding		ENSMUSG00000010751	Tnfrsf22	protein_coding		ENSMUSG00000006269	Atp6v1b1	protein_coding		ENSMUSG00000006154	Eps8l1	protein_coding		ENSMUSG00000028255	Clca1	protein_coding
ENSMUSG00000022206	Npr3	protein_coding		ENSMUSG00000021974	Fgf9	protein_coding		ENSMUSG00000021880	Rnase6	protein_coding		ENSMUSG00000022931	Krtap15	protein_coding		ENSMUSG00000022372	Sla	protein_coding		ENSMUSG00000022021	Diaph3	protein_coding		ENSMUSG00000010755	Cars1	protein_coding		ENSMUSG00000006273	Atp6v1b2	protein_coding		ENSMUSG00000006179	Prss16	protein_coding		ENSMUSG00000028259	Fhl5	protein_coding
ENSMUSG00000022209	Dhrs2	protein_coding		ENSMUSG00000021977	1700129C05Rik	protein_coding		ENSMUSG00000021886	Gpr65	protein_coding		ENSMUSG00000022938	Fam3b	protein_coding		ENSMUSG00000022376	Adcy8	protein_coding		ENSMUSG00000022026	Olfm4	protein_coding		ENSMUSG00000010796	Asz1	protein_coding		ENSMUSG00000006276	Eps15l1	protein_coding		ENSMUSG00000006205	Htra1	protein_coding		ENSMUSG00000028261	Ndufaf4	protein_coding
ENSMUSG00000022226	Mcpt2	protein_coding		ENSMUSG00000021982	Cdadc1	protein_coding		ENSMUSG00000021903	Galnt15	protein_coding		ENSMUSG00000022952	Runx1	protein_coding		ENSMUSG00000022377	Asap1	protein_coding		ENSMUSG00000022064	Pibf1	protein_coding		ENSMUSG00000010797	Wnt2	protein_coding		ENSMUSG00000006281	Tep1	protein_coding		ENSMUSG00000006215	Zbtb17	protein_coding		ENSMUSG00000028262	Clca3a2	protein_coding
ENSMUSG00000022227	Mcpt1	protein_coding		ENSMUSG00000021983	Atp8a2	protein_coding		ENSMUSG00000021919	Chat	protein_coding		ENSMUSG00000022986	Krt75	protein_coding		ENSMUSG00000022378	Cyrib	protein_coding		ENSMUSG00000022070	Bora	protein_coding		ENSMUSG00000010825	Grid2ip	protein_coding		ENSMUSG00000006288	Ttc5	protein_coding		ENSMUSG00000006216	Clcnkb	protein_coding		ENSMUSG00000028268	Gbp3	protein_coding
ENSMUSG00000022229	Atp12a	protein_coding		ENSMUSG00000021986	Amer2	protein_coding		ENSMUSG00000021922	Itih4	protein_coding		ENSMUSG00000022987	Zfp641	protein_coding		ENSMUSG00000022419	Deptor	protein_coding		ENSMUSG00000022076	Klhl1	protein_coding		ENSMUSG00000010911	Apip	protein_coding		ENSMUSG00000006289	Osgep	protein_coding		ENSMUSG00000006218	Fam131c	protein_coding		ENSMUSG00000028270	Gbp2	protein_coding
ENSMUSG00000022231	Sema5a	protein_coding		ENSMUSG00000021990	Spata13	protein_coding		ENSMUSG00000021927	Hnrnpa1l2-ps2	processed_pseudogene		ENSMUSG00000023039	Krt7	protein_coding		ENSMUSG00000022422	Dscc1	protein_coding		ENSMUSG00000022102	Dok2	protein_coding		ENSMUSG00000010914	Pdhx	protein_coding		ENSMUSG00000006299	Aamp	protein_coding		ENSMUSG00000006219	Fblim1	protein_coding		ENSMUSG00000028287	1700009N14Rik	protein_coding
ENSMUSG00000022237	Ankrd33b	protein_coding		ENSMUSG00000021991	Cacna2d3	protein_coding		ENSMUSG00000021933	Gucy1b2	protein_coding		ENSMUSG00000023057	Fabp2	protein_coding		ENSMUSG00000022425	Enpp2	protein_coding		ENSMUSG00000022103	Gfra2	protein_coding		ENSMUSG00000010936	Vac14	protein_coding		ENSMUSG00000006301	Tmbim1	protein_coding		ENSMUSG00000006221	Hspb7	protein_coding		ENSMUSG00000028300	C9orf72	protein_coding
ENSMUSG00000022240	Ctnnd2	protein_coding		ENSMUSG00000021993	Mipep	protein_coding		ENSMUSG00000021940	Ptpn20	protein_coding		ENSMUSG00000023068	Nus1	protein_coding		ENSMUSG00000022451	Twf1	protein_coding		ENSMUSG00000022105	Rb1	protein_coding		ENSMUSG00000011114	Tbrg1	protein_coding		ENSMUSG00000006304	Arpc2	protein_coding		ENSMUSG00000006235	Epor	protein_coding		ENSMUSG00000028307	Aldob	protein_coding
ENSMUSG00000022241	Tars1	protein_coding		ENSMUSG00000021994	Wnt5a	protein_coding		ENSMUSG00000021943	Gdf10	protein_coding		ENSMUSG00000023073	Slc10a2	protein_coding		ENSMUSG00000022488	Nckap1l	protein_coding		ENSMUSG00000022106	Rcbtb2	protein_coding		ENSMUSG00000011118	Panx3	protein_coding		ENSMUSG00000006307	Kmt2b	protein_coding		ENSMUSG00000006262	Mob1b	protein_coding		ENSMUSG00000028310	Ppp3r2	protein_coding
ENSMUSG00000022243	Slc45a2	protein_coding		ENSMUSG00000021997	Lrrc63	protein_coding		ENSMUSG00000021950	Anxa8	protein_coding		ENSMUSG00000023078	Cxcl13	protein_coding		ENSMUSG00000022489	Pde1b	protein_coding		ENSMUSG00000022108	Itm2b	protein_coding		ENSMUSG00000011148	Adss1	protein_coding		ENSMUSG00000006310	Zbtb32	protein_coding		ENSMUSG00000006269	Atp6v1b1	protein_coding		ENSMUSG00000028314	Toporsl	protein_coding
ENSMUSG00000022244	Amacr	protein_coding		ENSMUSG00000021998	Lcp1	protein_coding		ENSMUSG00000021961	4930578I06Rik	protein_coding		ENSMUSG00000023083	H2-M10.2	protein_coding		ENSMUSG00000022490	Ppp1r1a	protein_coding		ENSMUSG00000022109	Med4	protein_coding		ENSMUSG00000011154	Cfap161	protein_coding		ENSMUSG00000006311	Etv2	protein_coding		ENSMUSG00000006273	Atp6v1b2	protein_coding		ENSMUSG00000028351	Brinp1	protein_coding
ENSMUSG00000022262	Dnah5	protein_coding		ENSMUSG00000022002	Erich6b	protein_coding		ENSMUSG00000021966	Prss52	protein_coding		ENSMUSG00000023093	Pate12	protein_coding		ENSMUSG00000022491	Glycam1	protein_coding		ENSMUSG00000022110	Sucla2	protein_coding		ENSMUSG00000011158	Brf1	protein_coding		ENSMUSG00000006313	Upk1a	protein_coding		ENSMUSG00000006276	Eps15l1	protein_coding		ENSMUSG00000028370	Pappa	protein_coding
ENSMUSG00000022263	Trio	protein_coding		ENSMUSG00000022012	Enox1	protein_coding		ENSMUSG00000021974	Fgf9	protein_coding		ENSMUSG00000023122	Sult1c2	protein_coding		ENSMUSG00000022512	Cldn1	protein_coding		ENSMUSG00000022111	Uchl3	protein_coding		ENSMUSG00000011171	Vipr2	protein_coding		ENSMUSG00000006315	Tmem147	protein_coding		ENSMUSG00000006281	Tep1	protein_coding		ENSMUSG00000028373	Astn2	protein_coding
ENSMUSG00000022265	Ank	protein_coding		ENSMUSG00000022013	Dnajc15	protein_coding		ENSMUSG00000021977	1700129C05Rik	protein_coding		ENSMUSG00000023132	Gzma	protein_coding		ENSMUSG00000022514	Il1rap	protein_coding		ENSMUSG00000022112	Gpc5	protein_coding		ENSMUSG00000011254	Thg1l	protein_coding		ENSMUSG00000006333	Rps9	protein_coding		ENSMUSG00000006288	Ttc5	protein_coding		ENSMUSG00000028393	Alad	protein_coding
ENSMUSG00000022269	Marchf11	protein_coding		ENSMUSG00000022014	Epsti1	protein_coding		ENSMUSG00000021983	Atp8a2	protein_coding		ENSMUSG00000023140	Reg2	protein_coding		ENSMUSG00000022601	Zbtb11	protein_coding		ENSMUSG00000022113	Trim52	protein_coding		ENSMUSG00000011256	Adam19	protein_coding		ENSMUSG00000006335	Tfpt	protein_coding		ENSMUSG00000006289	Osgep	protein_coding		ENSMUSG00000028396	2310002L09Rik	protein_coding
ENSMUSG00000022270	Retreg1	protein_coding		ENSMUSG00000022015	Tnfsf11	protein_coding		ENSMUSG00000021986	Amer2	protein_coding		ENSMUSG00000023151	Lrrc69	protein_coding		ENSMUSG00000022604	Cep97	protein_coding		ENSMUSG00000022114	Spry2	protein_coding		ENSMUSG00000011257	Pabpc4	protein_coding		ENSMUSG00000006342	Susd2	protein_coding		ENSMUSG00000006299	Aamp	protein_coding		ENSMUSG00000028398	Dmac1	protein_coding
ENSMUSG00000022288	4930447A16Rik	lncRNA		ENSMUSG00000022016	Akap11	protein_coding		ENSMUSG00000021991	Cacna2d3	protein_coding		ENSMUSG00000023159	Psg29	protein_coding		ENSMUSG00000022636	Alcam	protein_coding		ENSMUSG00000022116	4930449E01Rik	lncRNA		ENSMUSG00000011305	Plin5	protein_coding		ENSMUSG00000006344	Ggt5	protein_coding		ENSMUSG00000006301	Tmbim1	protein_coding		ENSMUSG00000028402	Mpdz	protein_coding
ENSMUSG00000022303	Dcstamp	protein_coding		ENSMUSG00000022019	Tdrd3	protein_coding		ENSMUSG00000021993	Mipep	protein_coding		ENSMUSG00000023165	Ssxb2	protein_coding		ENSMUSG00000022637	Cblb	protein_coding		ENSMUSG00000022122	Ednrb	protein_coding		ENSMUSG00000011306	Sugp1	protein_coding		ENSMUSG00000006345	Ggt1	protein_coding		ENSMUSG00000006304	Arpc2	protein_coding		ENSMUSG00000028487	Bnc2	protein_coding
ENSMUSG00000022306	Zfpm2	protein_coding		ENSMUSG00000022026	Olfm4	protein_coding		ENSMUSG00000021994	Wnt5a	protein_coding		ENSMUSG00000023210	Lcn9	protein_coding		ENSMUSG00000022639	Dubr	lncRNA		ENSMUSG00000022123	Scel	protein_coding		ENSMUSG00000011486	Slc25a41	protein_coding		ENSMUSG00000006356	Crip2	protein_coding		ENSMUSG00000006307	Kmt2b	protein_coding		ENSMUSG00000028496	Mllt3	protein_coding
ENSMUSG00000022309	Angpt1	protein_coding		ENSMUSG00000022032	Scara5	protein_coding		ENSMUSG00000021997	Lrrc63	protein_coding		ENSMUSG00000023263	9530002B09Rik	protein_coding		ENSMUSG00000022641	Bbx	protein_coding		ENSMUSG00000022124	Fbxl3	protein_coding		ENSMUSG00000011589	Fsd1	protein_coding		ENSMUSG00000006360	Crip1	protein_coding		ENSMUSG00000006310	Zbtb32	protein_coding		ENSMUSG00000028497	Hacd4	protein_coding
ENSMUSG00000022313	Utp23	protein_coding		ENSMUSG00000022037	Clu	protein_coding		ENSMUSG00000021998	Lcp1	protein_coding		ENSMUSG00000023289	Sva	protein_coding		ENSMUSG00000022650	Retnlb	protein_coding		ENSMUSG00000022125	Cln5	protein_coding		ENSMUSG00000011752	Pgam1	protein_coding		ENSMUSG00000006362	Cbfa2t3	protein_coding		ENSMUSG00000006311	Etv2	protein_coding		ENSMUSG00000028517	Plpp3	protein_coding
ENSMUSG00000022315	Slc30a8	protein_coding		ENSMUSG00000022039	Adam2	protein_coding		ENSMUSG00000022002	Erich6b	protein_coding		ENSMUSG00000023330	Dtwd1	protein_coding		ENSMUSG00000022651	Retnlg	protein_coding		ENSMUSG00000022126	Acod1	protein_coding		ENSMUSG00000011831	Evi5	protein_coding		ENSMUSG00000006378	Gcat	protein_coding		ENSMUSG00000006313	Upk1a	protein_coding		ENSMUSG00000028518	Prkaa2	protein_coding
ENSMUSG00000022321	Cdh10	protein_coding		ENSMUSG00000022040	Ephx2	protein_coding		ENSMUSG00000022012	Enox1	protein_coding		ENSMUSG00000023333	Gcm1	protein_coding		ENSMUSG00000022656	Nectin3	protein_coding		ENSMUSG00000022129	Dct	protein_coding		ENSMUSG00000011832	Evi5l	protein_coding		ENSMUSG00000006386	Tek	protein_coding		ENSMUSG00000006315	Tmem147	protein_coding		ENSMUSG00000028520	4921539E11Rik	protein_coding
ENSMUSG00000022332	Khdrbs3	protein_coding		ENSMUSG00000022041	Chrna2	protein_coding		ENSMUSG00000022013	Dnajc15	protein_coding		ENSMUSG00000023336	Wfdc1	protein_coding		ENSMUSG00000022657	Cd96	protein_coding		ENSMUSG00000022151	Ttc33	protein_coding		ENSMUSG00000011837	Snapc2	protein_coding		ENSMUSG00000006403	Adamts4	protein_coding		ENSMUSG00000006333	Rps9	protein_coding		ENSMUSG00000028523	Dynlt5	protein_coding
ENSMUSG00000022335	Zfat	protein_coding		ENSMUSG00000022043	Trim35	protein_coding		ENSMUSG00000022014	Epsti1	protein_coding		ENSMUSG00000023341	Mx2	protein_coding		ENSMUSG00000022658	Tagln3	protein_coding		ENSMUSG00000022184	Fbxo4	protein_coding		ENSMUSG00000011877	Git1	protein_coding		ENSMUSG00000006411	Nectin4	protein_coding		ENSMUSG00000006335	Tfpt	protein_coding		ENSMUSG00000028524	Sgip1	protein_coding
ENSMUSG00000022339	Ebag9	protein_coding		ENSMUSG00000022044	Stmn4	protein_coding		ENSMUSG00000022015	Tnfsf11	protein_coding		ENSMUSG00000023349	Clec4n	protein_coding		ENSMUSG00000022659	Gcsam	protein_coding		ENSMUSG00000022186	Oxct1	protein_coding		ENSMUSG00000011958	Bnip2	protein_coding		ENSMUSG00000006412	Pfdn2	protein_coding		ENSMUSG00000006342	Susd2	protein_coding		ENSMUSG00000028525	Pde4b	protein_coding
ENSMUSG00000022342	Kcnv1	protein_coding		ENSMUSG00000022048	Dpysl2	protein_coding		ENSMUSG00000022016	Akap11	protein_coding		ENSMUSG00000023367	Tmem176a	protein_coding		ENSMUSG00000022661	Cd200	protein_coding		ENSMUSG00000022255	Mtdh	protein_coding		ENSMUSG00000012017	Scarf2	protein_coding		ENSMUSG00000006418	Rnf114	protein_coding		ENSMUSG00000006344	Ggt5	protein_coding		ENSMUSG00000028530	Jak1	protein_coding
ENSMUSG00000022346	Myc	protein_coding		ENSMUSG00000022053	Ebf2	protein_coding		ENSMUSG00000022026	Olfm4	protein_coding		ENSMUSG00000023737	1700082M22Rik	lncRNA		ENSMUSG00000022663	Atg3	protein_coding		ENSMUSG00000022257	Laptm4b	protein_coding		ENSMUSG00000012042	4930579F01Rik	protein_coding		ENSMUSG00000006435	Neurl1a	protein_coding		ENSMUSG00000006345	Ggt1	protein_coding		ENSMUSG00000028533	Izumo3	protein_coding
ENSMUSG00000022347	A1bg	protein_coding		ENSMUSG00000022056	Adam7	protein_coding		ENSMUSG00000022032	Scara5	protein_coding		ENSMUSG00000023802	Nox3	protein_coding		ENSMUSG00000022664	Slc35a5	protein_coding		ENSMUSG00000022269	Marchf11	protein_coding		ENSMUSG00000012076	Brms1l	protein_coding		ENSMUSG00000006442	Srm	protein_coding		ENSMUSG00000006356	Crip2	protein_coding		ENSMUSG00000028544	Slc5a9	protein_coding
ENSMUSG00000022357	Klhl38	protein_coding		ENSMUSG00000022057	Adamdec1	protein_coding		ENSMUSG00000022037	Clu	protein_coding		ENSMUSG00000023826	Prkn	protein_coding		ENSMUSG00000022665	Ccdc80	protein_coding		ENSMUSG00000022303	Dcstamp	protein_coding		ENSMUSG00000012114	Med15	protein_coding		ENSMUSG00000006445	Epha2	protein_coding		ENSMUSG00000006360	Crip1	protein_coding		ENSMUSG00000028545	Bend5	protein_coding
ENSMUSG00000022358	Fbxo32	protein_coding		ENSMUSG00000022061	Nkx3-1	protein_coding		ENSMUSG00000022039	Adam2	protein_coding		ENSMUSG00000023828	Slc22a3	protein_coding		ENSMUSG00000022667	Cd200r1	protein_coding		ENSMUSG00000022304	Dpys	protein_coding		ENSMUSG00000012187	Mogat1	protein_coding		ENSMUSG00000006456	Rbm14	protein_coding		ENSMUSG00000006362	Cbfa2t3	protein_coding		ENSMUSG00000028546	Elavl4	protein_coding
ENSMUSG00000022366	Slc22a22	protein_coding		ENSMUSG00000022076	Klhl1	protein_coding		ENSMUSG00000022040	Ephx2	protein_coding		ENSMUSG00000023829	Slc22a1	protein_coding		ENSMUSG00000022668	Gtpbp8	protein_coding		ENSMUSG00000022305	Lrp12	protein_coding		ENSMUSG00000012211	Tex22	protein_coding		ENSMUSG00000006457	Actn3	protein_coding		ENSMUSG00000006369	Fbln1	protein_coding		ENSMUSG00000028563	Tm2d1	protein_coding
ENSMUSG00000022367	Has2	protein_coding		ENSMUSG00000022097	Sftpc	protein_coding		ENSMUSG00000022041	Chrna2	protein_coding		ENSMUSG00000023868	Pde10a	protein_coding		ENSMUSG00000022671	Mzt2	protein_coding		ENSMUSG00000022306	Zfpm2	protein_coding		ENSMUSG00000012282	Wnt8a	protein_coding		ENSMUSG00000006463	Zdhhc24	protein_coding		ENSMUSG00000006378	Gcat	protein_coding		ENSMUSG00000028571	Cyp2j13	protein_coding
ENSMUSG00000022371	Col14a1	protein_coding		ENSMUSG00000022098	Bmp1	protein_coding		ENSMUSG00000022043	Trim35	protein_coding		ENSMUSG00000023873	1700010I14Rik	protein_coding		ENSMUSG00000022672	Prkdc	protein_coding		ENSMUSG00000022307	Oxr1	protein_coding		ENSMUSG00000012350	Ehf	protein_coding		ENSMUSG00000006464	Bbs1	protein_coding		ENSMUSG00000006389	Mpl	protein_coding		ENSMUSG00000028572	Hook1	protein_coding
ENSMUSG00000022372	Sla	protein_coding		ENSMUSG00000022103	Gfra2	protein_coding		ENSMUSG00000022044	Stmn4	protein_coding		ENSMUSG00000023883	Phf10	protein_coding		ENSMUSG00000022673	Mcm4	protein_coding		ENSMUSG00000022309	Angpt1	protein_coding		ENSMUSG00000012396	Nanog	protein_coding		ENSMUSG00000006469	Slc34a3	protein_coding		ENSMUSG00000006390	Elovl1	protein_coding		ENSMUSG00000028573	Fggy	protein_coding
ENSMUSG00000022376	Adcy8	protein_coding		ENSMUSG00000022106	Rcbtb2	protein_coding		ENSMUSG00000022053	Ebf2	protein_coding		ENSMUSG00000023885	Thbs2	protein_coding		ENSMUSG00000022674	Ube2v2	protein_coding		ENSMUSG00000022311	Csmd3	protein_coding		ENSMUSG00000012422	Tmem167	protein_coding		ENSMUSG00000006471	Ndor1	protein_coding		ENSMUSG00000006392	Med8	protein_coding		ENSMUSG00000028593	Aadacl4fm1	protein_coding
ENSMUSG00000022425	Enpp2	protein_coding		ENSMUSG00000022111	Uchl3	protein_coding		ENSMUSG00000022054	Nefm	protein_coding		ENSMUSG00000023886	Smoc2	protein_coding		ENSMUSG00000022676	Snai2	protein_coding		ENSMUSG00000022312	Eif3h	protein_coding		ENSMUSG00000012429	Mplkip	protein_coding		ENSMUSG00000006476	Nsmf	protein_coding		ENSMUSG00000006395	Hyi	protein_coding		ENSMUSG00000028712	Cyp4a31	protein_coding
ENSMUSG00000022439	Parvg	protein_coding		ENSMUSG00000022112	Gpc5	protein_coding		ENSMUSG00000022055	Nefl	protein_coding		ENSMUSG00000023912	Slc25a27	protein_coding		ENSMUSG00000022687	Boc	protein_coding		ENSMUSG00000022315	Slc30a8	protein_coding		ENSMUSG00000012443	Kif11	protein_coding		ENSMUSG00000006498	Ptbp1	protein_coding		ENSMUSG00000006398	Cdc20	protein_coding		ENSMUSG00000028713	Cyp4b1	protein_coding
ENSMUSG00000022445	Cyp2d26	protein_coding		ENSMUSG00000022113	Trim52	protein_coding		ENSMUSG00000022056	Adam7	protein_coding		ENSMUSG00000023913	Pla2g7	protein_coding		ENSMUSG00000022696	Sidt1	protein_coding		ENSMUSG00000022321	Cdh10	protein_coding		ENSMUSG00000012519	Mlkl	protein_coding		ENSMUSG00000006517	Mvd	protein_coding		ENSMUSG00000006403	Adamts4	protein_coding		ENSMUSG00000028715	Cyp4a14	protein_coding
ENSMUSG00000022449	Adamts20	protein_coding		ENSMUSG00000022116	4930449E01Rik	lncRNA		ENSMUSG00000022057	Adamdec1	protein_coding		ENSMUSG00000023914	Mep1a	protein_coding		ENSMUSG00000022704	Qtrt2	protein_coding		ENSMUSG00000022322	Shcbp1	protein_coding		ENSMUSG00000012535	Tnpo3	protein_coding		ENSMUSG00000006519	Cyba	protein_coding		ENSMUSG00000006411	Nectin4	protein_coding		ENSMUSG00000028777	Gnat3	protein_coding
ENSMUSG00000022451	Twf1	protein_coding		ENSMUSG00000022120	Obi1	protein_coding		ENSMUSG00000022061	Nkx3-1	protein_coding		ENSMUSG00000023918	Adgrf4	protein_coding		ENSMUSG00000022708	Zbtb20	protein_coding		ENSMUSG00000022332	Khdrbs3	protein_coding		ENSMUSG00000012609	Ttll5	protein_coding		ENSMUSG00000006522	Itih3	protein_coding		ENSMUSG00000006412	Pfdn2	protein_coding		ENSMUSG00000028780	Sema3c	protein_coding
ENSMUSG00000022464	Slc38a4	protein_coding		ENSMUSG00000022122	Ednrb	protein_coding		ENSMUSG00000022085	Pebp4	protein_coding		ENSMUSG00000023923	Tbc1d5	protein_coding		ENSMUSG00000022722	Arl6	protein_coding		ENSMUSG00000022335	Zfat	protein_coding		ENSMUSG00000012640	Zfp715	protein_coding		ENSMUSG00000006538	Ihh	protein_coding		ENSMUSG00000006418	Rnf114	protein_coding		ENSMUSG00000028864	Hgf	protein_coding
ENSMUSG00000022483	Col2a1	protein_coding		ENSMUSG00000022123	Scel	protein_coding		ENSMUSG00000022097	Sftpc	protein_coding		ENSMUSG00000023927	Satb1	protein_coding		ENSMUSG00000022723	Crybg3	protein_coding		ENSMUSG00000022336	Eif3e	protein_coding		ENSMUSG00000012705	Retn	protein_coding		ENSMUSG00000006542	Prkag3	protein_coding		ENSMUSG00000006435	Neurl1a	protein_coding		ENSMUSG00000028883	Sema3a	protein_coding
ENSMUSG00000022491	Glycam1	protein_coding		ENSMUSG00000022126	Acod1	protein_coding		ENSMUSG00000022098	Bmp1	protein_coding		ENSMUSG00000023943	Sult1c1	protein_coding		ENSMUSG00000022724	Riox2	protein_coding		ENSMUSG00000022338	Eny2	protein_coding		ENSMUSG00000012848	Rps5	protein_coding		ENSMUSG00000006546	Cryba2	protein_coding		ENSMUSG00000006442	Srm	protein_coding		ENSMUSG00000028926	Cdk14	protein_coding
ENSMUSG00000022494	Shisa9	protein_coding		ENSMUSG00000022129	Dct	protein_coding		ENSMUSG00000022103	Gfra2	protein_coding		ENSMUSG00000023945	Slc5a7	protein_coding		ENSMUSG00000022744	Cldnd1	protein_coding		ENSMUSG00000022339	Ebag9	protein_coding		ENSMUSG00000012889	Podnl1	protein_coding		ENSMUSG00000006567	Atp7b	protein_coding		ENSMUSG00000006445	Epha2	protein_coding		ENSMUSG00000029086	Prom1	protein_coding
ENSMUSG00000022508	Bcl6	protein_coding		ENSMUSG00000022132	Cldn10	protein_coding		ENSMUSG00000022111	Uchl3	protein_coding		ENSMUSG00000023959	Clic5	protein_coding		ENSMUSG00000022747	St3gal6	protein_coding		ENSMUSG00000022342	Kcnv1	protein_coding		ENSMUSG00000013033	Adgrl1	protein_coding		ENSMUSG00000006570	Defb2	protein_coding		ENSMUSG00000006456	Rbm14	protein_coding		ENSMUSG00000029088	Kcnip4	protein_coding
ENSMUSG00000022510	Trp63	protein_coding		ENSMUSG00000022136	Dnajc3	protein_coding		ENSMUSG00000022113	Trim52	protein_coding		ENSMUSG00000023960	Enpp5	protein_coding		ENSMUSG00000022748	Cmss1	protein_coding		ENSMUSG00000022346	Myc	protein_coding		ENSMUSG00000013076	Amotl1	protein_coding		ENSMUSG00000006574	Slc4a1	protein_coding		ENSMUSG00000006457	Actn3	protein_coding		ENSMUSG00000029089	5730480H06Rik	protein_coding
ENSMUSG00000022512	Cldn1	protein_coding		ENSMUSG00000022139	Mbnl2	protein_coding		ENSMUSG00000022116	4930449E01Rik	lncRNA		ENSMUSG00000023961	Enpp4	protein_coding		ENSMUSG00000022752	Tomm70a	protein_coding		ENSMUSG00000022347	A1bg	protein_coding		ENSMUSG00000013150	Gfod2	protein_coding		ENSMUSG00000006575	Rundc3a	protein_coding		ENSMUSG00000006462	A530013C23Rik	lncRNA		ENSMUSG00000029092	D5Ertd615e	lncRNA
ENSMUSG00000022514	Il1rap	protein_coding		ENSMUSG00000022149	C9	protein_coding		ENSMUSG00000022120	Obi1	protein_coding		ENSMUSG00000023963	Cyp39a1	protein_coding		ENSMUSG00000022753	Tmem30c	protein_coding		ENSMUSG00000022366	Slc22a22	protein_coding		ENSMUSG00000013155	Enkd1	protein_coding		ENSMUSG00000006576	Slc4a3	protein_coding		ENSMUSG00000006463	Zdhhc24	protein_coding		ENSMUSG00000029108	Pcdh7	protein_coding
ENSMUSG00000022523	Fgf12	protein_coding		ENSMUSG00000022150	Dab2	protein_coding		ENSMUSG00000022122	Ednrb	protein_coding		ENSMUSG00000023999	Kif6	protein_coding		ENSMUSG00000022754	Tmem45a	protein_coding		ENSMUSG00000022367	Has2	protein_coding		ENSMUSG00000013158	4933405L10Rik	protein_coding		ENSMUSG00000006585	Cdt1	protein_coding		ENSMUSG00000006464	Bbs1	protein_coding		ENSMUSG00000029158	Yipf7	protein_coding
ENSMUSG00000022525	Plaat1	protein_coding		ENSMUSG00000022156	Gzme	protein_coding		ENSMUSG00000022123	Scel	protein_coding		ENSMUSG00000024042	Sik1	protein_coding		ENSMUSG00000022755	Adgrg7	protein_coding		ENSMUSG00000022369	Mtbp	protein_coding		ENSMUSG00000013160	Atp6v0d1	protein_coding		ENSMUSG00000006587	Snai3	protein_coding		ENSMUSG00000006469	Slc34a3	protein_coding		ENSMUSG00000029167	Ppargc1a	protein_coding
ENSMUSG00000022534	Mefv	protein_coding		ENSMUSG00000022157	Mcpt8	protein_coding		ENSMUSG00000022126	Acod1	protein_coding		ENSMUSG00000024043	Arhgap28	protein_coding		ENSMUSG00000022757	Tfg	protein_coding		ENSMUSG00000022370	Mrpl13	protein_coding		ENSMUSG00000013275	Slc41a1	protein_coding		ENSMUSG00000006589	Aprt	protein_coding		ENSMUSG00000006471	Ndor1	protein_coding		ENSMUSG00000029184	Or12d17	protein_coding
ENSMUSG00000022582	Ly6g	protein_coding		ENSMUSG00000022187	Gm5546	lncRNA		ENSMUSG00000022129	Dct	protein_coding		ENSMUSG00000024044	Epb41l3	protein_coding		ENSMUSG00000022762	Ncam2	protein_coding		ENSMUSG00000022371	Col14a1	protein_coding		ENSMUSG00000013338	Fer1l4	protein_coding		ENSMUSG00000006599	Gtf2h1	protein_coding		ENSMUSG00000006476	Nsmf	protein_coding		ENSMUSG00000029211	Gabra4	protein_coding
ENSMUSG00000022583	Ly6f	protein_coding		ENSMUSG00000022206	Npr3	protein_coding		ENSMUSG00000022130	Tgds	protein_coding		ENSMUSG00000024053	Emilin2	protein_coding		ENSMUSG00000022783	Spag6l	protein_coding		ENSMUSG00000022372	Sla	protein_coding		ENSMUSG00000013367	Iglon5	protein_coding		ENSMUSG00000006611	Hfe	protein_coding		ENSMUSG00000006494	Pdk1	protein_coding		ENSMUSG00000029212	Gabrb1	protein_coding
ENSMUSG00000022586	Ly6i	protein_coding		ENSMUSG00000022209	Dhrs2	protein_coding		ENSMUSG00000022132	Cldn10	protein_coding		ENSMUSG00000024059	Clip4	protein_coding		ENSMUSG00000022788	Fgd4	protein_coding		ENSMUSG00000022376	Adcy8	protein_coding		ENSMUSG00000013415	Igf2bp1	protein_coding		ENSMUSG00000006638	Abhd1	protein_coding		ENSMUSG00000006498	Ptbp1	protein_coding		ENSMUSG00000029213	Commd8	protein_coding
ENSMUSG00000022587	Ly6e	protein_coding		ENSMUSG00000022225	Cma1	protein_coding		ENSMUSG00000022139	Mbnl2	protein_coding		ENSMUSG00000024063	Lbh	protein_coding		ENSMUSG00000022789	Dnm1l	protein_coding		ENSMUSG00000022377	Asap1	protein_coding		ENSMUSG00000013418	B4galnt2	protein_coding		ENSMUSG00000006641	Slc5a6	protein_coding		ENSMUSG00000006517	Mvd	protein_coding		ENSMUSG00000029245	Epha5	protein_coding
ENSMUSG00000022589	Cyp11b2	protein_coding		ENSMUSG00000022226	Mcpt2	protein_coding		ENSMUSG00000022149	C9	protein_coding		ENSMUSG00000024064	Galnt14	protein_coding		ENSMUSG00000022792	Yars2	protein_coding		ENSMUSG00000022378	Cyrib	protein_coding		ENSMUSG00000013419	Zbtb47	protein_coding		ENSMUSG00000006642	Tcf23	protein_coding		ENSMUSG00000006519	Cyba	protein_coding		ENSMUSG00000029268	Ugt2a2	protein_coding
ENSMUSG00000022594	Lynx1	protein_coding		ENSMUSG00000022227	Mcpt1	protein_coding		ENSMUSG00000022150	Dab2	protein_coding		ENSMUSG00000024065	Ehd3	protein_coding		ENSMUSG00000022820	Ndufb4	protein_coding		ENSMUSG00000022419	Deptor	protein_coding		ENSMUSG00000013495	Tmem175	protein_coding		ENSMUSG00000006649	Nphs1	protein_coding		ENSMUSG00000006522	Itih3	protein_coding		ENSMUSG00000029269	Sult1b1	protein_coding
ENSMUSG00000022595	Lypd2	protein_coding		ENSMUSG00000022229	Atp12a	protein_coding		ENSMUSG00000022156	Gzme	protein_coding		ENSMUSG00000024066	Xdh	protein_coding		ENSMUSG00000022821	Hgd	protein_coding		ENSMUSG00000022422	Dscc1	protein_coding		ENSMUSG00000013523	Bcas1	protein_coding		ENSMUSG00000006651	Aplp1	protein_coding		ENSMUSG00000006526	Stimate	protein_coding		ENSMUSG00000029272	Sult1e1	protein_coding
ENSMUSG00000022596	Slurp1	protein_coding		ENSMUSG00000022231	Sema5a	protein_coding		ENSMUSG00000022157	Mcpt8	protein_coding		ENSMUSG00000024074	Crim1	protein_coding		ENSMUSG00000022827	Rabl3	protein_coding		ENSMUSG00000022425	Enpp2	protein_coding		ENSMUSG00000013539	Tango2	protein_coding		ENSMUSG00000006673	Qrich1	protein_coding		ENSMUSG00000006527	Sfmbt1	protein_coding		ENSMUSG00000029273	Sult1d1	protein_coding
ENSMUSG00000022598	Psca	protein_coding		ENSMUSG00000022234	Cct5	protein_coding		ENSMUSG00000022187	Gm5546	lncRNA		ENSMUSG00000024076	Vit	protein_coding		ENSMUSG00000022828	Gtf2e1	protein_coding		ENSMUSG00000022451	Twf1	protein_coding		ENSMUSG00000013584	Aldh1a2	protein_coding		ENSMUSG00000006675	P4htm	protein_coding		ENSMUSG00000006529	Itih1	protein_coding		ENSMUSG00000029280	Smr3a	protein_coding
ENSMUSG00000022602	Arc	protein_coding		ENSMUSG00000022235	Cmbl	protein_coding		ENSMUSG00000022206	Npr3	protein_coding		ENSMUSG00000024083	Pja2	protein_coding		ENSMUSG00000022829	Stxbp5l	protein_coding		ENSMUSG00000022488	Nckap1l	protein_coding		ENSMUSG00000013593	Ndufs2	protein_coding		ENSMUSG00000006676	Usp19	protein_coding		ENSMUSG00000006538	Ihh	protein_coding		ENSMUSG00000029281	Smr2	protein_coding
ENSMUSG00000022603	Mroh4	protein_coding		ENSMUSG00000022237	Ankrd33b	protein_coding		ENSMUSG00000022209	Dhrs2	protein_coding		ENSMUSG00000024084	Qpct	protein_coding		ENSMUSG00000022831	Hcls1	protein_coding		ENSMUSG00000022489	Pde1b	protein_coding		ENSMUSG00000013611	Snx31	protein_coding		ENSMUSG00000006705	Pknox1	protein_coding		ENSMUSG00000006542	Prkag3	protein_coding		ENSMUSG00000029282	Amtn	protein_coding
ENSMUSG00000022621	Rabl2	protein_coding		ENSMUSG00000022240	Ctnnd2	protein_coding		ENSMUSG00000022210	Dhrs4	protein_coding		ENSMUSG00000024085	Man2a1	protein_coding		ENSMUSG00000022837	Iqcb1	protein_coding		ENSMUSG00000022490	Ppp1r1a	protein_coding		ENSMUSG00000013622	Atraid	protein_coding		ENSMUSG00000006711	D130043K22Rik	protein_coding		ENSMUSG00000006546	Cryba2	protein_coding		ENSMUSG00000029286	Enam	protein_coding
ENSMUSG00000022622	Acr	protein_coding		ENSMUSG00000022241	Tars1	protein_coding		ENSMUSG00000022211	Carmil3	protein_coding		ENSMUSG00000024087	Cyp1b1	protein_coding		ENSMUSG00000022838	Eaf2	protein_coding		ENSMUSG00000022491	Glycam1	protein_coding		ENSMUSG00000013629	Cad	protein_coding		ENSMUSG00000006715	Gmnn	protein_coding		ENSMUSG00000006567	Atp7b	protein_coding		ENSMUSG00000029288	Ambn	protein_coding
ENSMUSG00000022629	Kif21a	protein_coding		ENSMUSG00000022243	Slc45a2	protein_coding		ENSMUSG00000022212	Cpne6	protein_coding		ENSMUSG00000024088	4930583I09Rik	protein_coding		ENSMUSG00000022860	Chodl	protein_coding		ENSMUSG00000022512	Cldn1	protein_coding		ENSMUSG00000013662	Atad1	protein_coding		ENSMUSG00000006717	Acot13	protein_coding		ENSMUSG00000006574	Slc4a1	protein_coding		ENSMUSG00000029298	Gbp9	protein_coding
ENSMUSG00000022636	Alcam	protein_coding		ENSMUSG00000022244	Amacr	protein_coding		ENSMUSG00000022226	Mcpt2	protein_coding		ENSMUSG00000024105	Themis3	protein_coding		ENSMUSG00000022863	Btg3	protein_coding		ENSMUSG00000022514	Il1rap	protein_coding		ENSMUSG00000013668	4933402N03Rik	protein_coding		ENSMUSG00000006720	Zfp184	protein_coding		ENSMUSG00000006575	Rundc3a	protein_coding		ENSMUSG00000029306	Ibsp	protein_coding
ENSMUSG00000022637	Cblb	protein_coding		ENSMUSG00000022262	Dnah5	protein_coding		ENSMUSG00000022227	Mcpt1	protein_coding		ENSMUSG00000024107	Lhcgr	protein_coding		ENSMUSG00000022865	Cxadr	protein_coding		ENSMUSG00000022525	Plaat1	protein_coding		ENSMUSG00000013698	Pea15a	protein_coding		ENSMUSG00000006724	Cyp27b1	protein_coding		ENSMUSG00000006576	Slc4a3	protein_coding		ENSMUSG00000029307	Dmp1	protein_coding
ENSMUSG00000022639	Dubr	lncRNA		ENSMUSG00000022263	Trio	protein_coding		ENSMUSG00000022231	Sema5a	protein_coding		ENSMUSG00000024134	Six2	protein_coding		ENSMUSG00000022867	Usp25	protein_coding		ENSMUSG00000022601	Zbtb11	protein_coding		ENSMUSG00000013701	Timm23	protein_coding		ENSMUSG00000006728	Cdk4	protein_coding		ENSMUSG00000006585	Cdt1	protein_coding		ENSMUSG00000029309	Sparcl1	protein_coding
ENSMUSG00000022650	Retnlb	protein_coding		ENSMUSG00000022265	Ank	protein_coding		ENSMUSG00000022234	Cct5	protein_coding		ENSMUSG00000024140	Epas1	protein_coding		ENSMUSG00000022876	Samsn1	protein_coding		ENSMUSG00000022604	Cep97	protein_coding		ENSMUSG00000013707	Tnfaip8l2	protein_coding		ENSMUSG00000006731	B4galnt1	protein_coding		ENSMUSG00000006587	Snai3	protein_coding		ENSMUSG00000029334	Prkg2	protein_coding
ENSMUSG00000022651	Retnlg	protein_coding		ENSMUSG00000022269	Marchf11	protein_coding		ENSMUSG00000022235	Cmbl	protein_coding		ENSMUSG00000024154	Gtf2a1l	protein_coding		ENSMUSG00000022883	Robo1	protein_coding		ENSMUSG00000022621	Rabl2	protein_coding		ENSMUSG00000013736	Trnt1	protein_coding		ENSMUSG00000006732	Mettl1	protein_coding		ENSMUSG00000006589	Aprt	protein_coding		ENSMUSG00000029335	Bmp3	protein_coding
ENSMUSG00000022656	Nectin3	protein_coding		ENSMUSG00000022270	Retreg1	protein_coding		ENSMUSG00000022237	Ankrd33b	protein_coding		ENSMUSG00000024172	St6gal2	protein_coding		ENSMUSG00000022886	Prl2a1	protein_coding		ENSMUSG00000022622	Acr	protein_coding		ENSMUSG00000013846	St3gal1	protein_coding		ENSMUSG00000006736	Tspan31	protein_coding		ENSMUSG00000006599	Gtf2h1	protein_coding		ENSMUSG00000029337	Fgf5	protein_coding
ENSMUSG00000022657	Cd96	protein_coding		ENSMUSG00000022288	4930447A16Rik	lncRNA		ENSMUSG00000022240	Ctnnd2	protein_coding		ENSMUSG00000024211	Grm8	protein_coding		ENSMUSG00000022889	Mrpl39	protein_coding		ENSMUSG00000022636	Alcam	protein_coding		ENSMUSG00000013878	Rnf170	protein_coding		ENSMUSG00000006740	Kif5b	protein_coding		ENSMUSG00000006611	Hfe	protein_coding		ENSMUSG00000029338	Antxr2	protein_coding
ENSMUSG00000022658	Tagln3	protein_coding		ENSMUSG00000022296	Baalc	protein_coding		ENSMUSG00000022241	Tars1	protein_coding		ENSMUSG00000024227	Pdzph1	protein_coding		ENSMUSG00000022890	Atp5pf	protein_coding		ENSMUSG00000022637	Cblb	protein_coding		ENSMUSG00000013973	Dedd	protein_coding		ENSMUSG00000006763	Saal1	protein_coding		ENSMUSG00000006638	Abhd1	protein_coding		ENSMUSG00000029368	Alb	protein_coding
ENSMUSG00000022659	Gcsam	protein_coding		ENSMUSG00000022303	Dcstamp	protein_coding		ENSMUSG00000022243	Slc45a2	protein_coding		ENSMUSG00000024228	Nudt12	protein_coding		ENSMUSG00000022892	App	protein_coding		ENSMUSG00000022639	Dubr	lncRNA		ENSMUSG00000013974	Mcemp1	protein_coding		ENSMUSG00000006764	Tph2	protein_coding		ENSMUSG00000006641	Slc5a6	protein_coding		ENSMUSG00000029369	Afm	protein_coding
ENSMUSG00000022661	Cd200	protein_coding		ENSMUSG00000022304	Dpys	protein_coding		ENSMUSG00000022244	Amacr	protein_coding		ENSMUSG00000024245	Tmem178	protein_coding		ENSMUSG00000022893	Adamts1	protein_coding		ENSMUSG00000022641	Bbx	protein_coding		ENSMUSG00000013997	Nit1	protein_coding		ENSMUSG00000006782	Cnp	protein_coding		ENSMUSG00000006642	Tcf23	protein_coding		ENSMUSG00000029370	Rassf6	protein_coding
ENSMUSG00000022665	Ccdc80	protein_coding		ENSMUSG00000022305	Lrp12	protein_coding		ENSMUSG00000022249	Ttc23l	protein_coding		ENSMUSG00000024246	Thumpd2	protein_coding		ENSMUSG00000022894	Adamts5	protein_coding		ENSMUSG00000022650	Retnlb	protein_coding		ENSMUSG00000014039	Prdm15	protein_coding		ENSMUSG00000006784	Odad4	protein_coding		ENSMUSG00000006649	Nphs1	protein_coding		ENSMUSG00000029371	Cxcl5	protein_coding
ENSMUSG00000022667	Cd200r1	protein_coding		ENSMUSG00000022306	Zfpm2	protein_coding		ENSMUSG00000022262	Dnah5	protein_coding		ENSMUSG00000024247	Pkdcc	protein_coding		ENSMUSG00000022899	Slc15a2	protein_coding		ENSMUSG00000022651	Retnlg	protein_coding		ENSMUSG00000014074	Rnf168	protein_coding		ENSMUSG00000006800	Sulf2	protein_coding		ENSMUSG00000006651	Aplp1	protein_coding		ENSMUSG00000029372	Ppbp	protein_coding
ENSMUSG00000022676	Snai2	protein_coding		ENSMUSG00000022309	Angpt1	protein_coding		ENSMUSG00000022263	Trio	protein_coding		ENSMUSG00000024261	Syt4	protein_coding		ENSMUSG00000022900	Ildr1	protein_coding		ENSMUSG00000022656	Nectin3	protein_coding		ENSMUSG00000014075	Dynlt2b	protein_coding		ENSMUSG00000006850	Tmco6	protein_coding		ENSMUSG00000006673	Qrich1	protein_coding		ENSMUSG00000029373	Pf4	protein_coding
ENSMUSG00000022687	Boc	protein_coding		ENSMUSG00000022313	Utp23	protein_coding		ENSMUSG00000022265	Ank	protein_coding		ENSMUSG00000024268	Celf4	protein_coding		ENSMUSG00000022901	Cd86	protein_coding		ENSMUSG00000022657	Cd96	protein_coding		ENSMUSG00000014077	Chp1	protein_coding		ENSMUSG00000006920	Ezh1	protein_coding		ENSMUSG00000006675	P4htm	protein_coding		ENSMUSG00000029375	Cxcl15	protein_coding
ENSMUSG00000022701	Ccdc191	protein_coding		ENSMUSG00000022315	Slc30a8	protein_coding		ENSMUSG00000022269	Marchf11	protein_coding		ENSMUSG00000024277	Mapre2	protein_coding		ENSMUSG00000022902	Stfa2	protein_coding		ENSMUSG00000022658	Tagln3	protein_coding		ENSMUSG00000014226	Cacybp	protein_coding		ENSMUSG00000006930	Hap1	protein_coding		ENSMUSG00000006676	Usp19	protein_coding		ENSMUSG00000029377	Ereg	protein_coding
ENSMUSG00000022704	Qtrt2	protein_coding		ENSMUSG00000022321	Cdh10	protein_coding		ENSMUSG00000022288	4930447A16Rik	lncRNA		ENSMUSG00000024302	Dtna	protein_coding		ENSMUSG00000022911	Arl13b	protein_coding		ENSMUSG00000022659	Gcsam	protein_coding		ENSMUSG00000014243	Zswim7	protein_coding		ENSMUSG00000006931	P3h4	protein_coding		ENSMUSG00000006699	Cdc42	protein_coding		ENSMUSG00000029378	Areg	protein_coding
ENSMUSG00000022715	Tmem114	protein_coding		ENSMUSG00000022332	Khdrbs3	protein_coding		ENSMUSG00000022303	Dcstamp	protein_coding		ENSMUSG00000024304	Cdh2	protein_coding		ENSMUSG00000022931	Krtap15	protein_coding		ENSMUSG00000022661	Cd200	protein_coding		ENSMUSG00000014245	Pigl	protein_coding		ENSMUSG00000006958	Chrd	protein_coding		ENSMUSG00000006705	Pknox1	protein_coding		ENSMUSG00000029379	Cxcl3	protein_coding
ENSMUSG00000022722	Arl6	protein_coding		ENSMUSG00000022335	Zfat	protein_coding		ENSMUSG00000022306	Zfpm2	protein_coding		ENSMUSG00000024306	Ccdc178	protein_coding		ENSMUSG00000022938	Fam3b	protein_coding		ENSMUSG00000022663	Atg3	protein_coding		ENSMUSG00000014294	Ndufa2	protein_coding		ENSMUSG00000006998	Psmd2	protein_coding		ENSMUSG00000006711	D130043K22Rik	protein_coding		ENSMUSG00000029380	Cxcl1	protein_coding
ENSMUSG00000022723	Crybg3	protein_coding		ENSMUSG00000022342	Kcnv1	protein_coding		ENSMUSG00000022309	Angpt1	protein_coding		ENSMUSG00000024331	Dsc2	protein_coding		ENSMUSG00000023057	Fabp2	protein_coding		ENSMUSG00000022664	Slc35a5	protein_coding		ENSMUSG00000014303	Glis2	protein_coding		ENSMUSG00000007021	Syngr3	protein_coding		ENSMUSG00000006715	Gmnn	protein_coding		ENSMUSG00000029385	Ccng2	protein_coding
ENSMUSG00000022724	Riox2	protein_coding		ENSMUSG00000022346	Myc	protein_coding		ENSMUSG00000022313	Utp23	protein_coding		ENSMUSG00000024378	Stard4	protein_coding		ENSMUSG00000023066	Rttn	protein_coding		ENSMUSG00000022665	Ccdc80	protein_coding		ENSMUSG00000014313	Cox6c	protein_coding		ENSMUSG00000007029	Vars1	protein_coding		ENSMUSG00000006717	Acot13	protein_coding		ENSMUSG00000029451	Pramel27	protein_coding
ENSMUSG00000022744	Cldnd1	protein_coding		ENSMUSG00000022347	A1bg	protein_coding		ENSMUSG00000022314	Rad21	protein_coding		ENSMUSG00000024381	Bin1	protein_coding		ENSMUSG00000023068	Nus1	protein_coding		ENSMUSG00000022667	Cd200r1	protein_coding		ENSMUSG00000014351	Gip	protein_coding		ENSMUSG00000007030	Vwa7	protein_coding		ENSMUSG00000006720	Zfp184	protein_coding		ENSMUSG00000029484	Anxa3	protein_coding
ENSMUSG00000022748	Cmss1	protein_coding		ENSMUSG00000022357	Klhl38	protein_coding		ENSMUSG00000022315	Slc30a8	protein_coding		ENSMUSG00000024388	Myo7b	protein_coding		ENSMUSG00000023073	Slc10a2	protein_coding		ENSMUSG00000022668	Gtpbp8	protein_coding		ENSMUSG00000014353	Tmem87b	protein_coding		ENSMUSG00000007033	Hspa1l	protein_coding		ENSMUSG00000006724	Cyp27b1	protein_coding		ENSMUSG00000029517	Ankrd7	protein_coding
ENSMUSG00000022754	Tmem45a	protein_coding		ENSMUSG00000022358	Fbxo32	protein_coding		ENSMUSG00000022332	Khdrbs3	protein_coding		ENSMUSG00000024411	Aqp4	protein_coding		ENSMUSG00000023078	Cxcl13	protein_coding		ENSMUSG00000022671	Mzt2	protein_coding		ENSMUSG00000014355	Anapc1	protein_coding		ENSMUSG00000007034	Slc44a4	protein_coding		ENSMUSG00000006728	Cdk4	protein_coding		ENSMUSG00000029534	St7	protein_coding
ENSMUSG00000022755	Adgrg7	protein_coding		ENSMUSG00000022366	Slc22a22	protein_coding		ENSMUSG00000022335	Zfat	protein_coding		ENSMUSG00000024420	Zfp521	protein_coding		ENSMUSG00000023088	Abcc1	protein_coding		ENSMUSG00000022676	Snai2	protein_coding		ENSMUSG00000014361	Mertk	protein_coding		ENSMUSG00000007035	Msh5	protein_coding		ENSMUSG00000006731	B4galnt1	protein_coding		ENSMUSG00000029552	Tes	protein_coding
ENSMUSG00000022757	Tfg	protein_coding		ENSMUSG00000022367	Has2	protein_coding		ENSMUSG00000022342	Kcnv1	protein_coding		ENSMUSG00000024431	Nr3c1	protein_coding		ENSMUSG00000023093	Pate12	protein_coding		ENSMUSG00000022687	Boc	protein_coding		ENSMUSG00000014402	Tsg101	protein_coding		ENSMUSG00000007036	Abhd16a	protein_coding		ENSMUSG00000006732	Mettl1	protein_coding		ENSMUSG00000029553	Tfec	protein_coding
ENSMUSG00000022762	Ncam2	protein_coding		ENSMUSG00000022371	Col14a1	protein_coding		ENSMUSG00000022346	Myc	protein_coding		ENSMUSG00000024448	H2-M10.1	protein_coding		ENSMUSG00000023122	Sult1c2	protein_coding		ENSMUSG00000022701	Ccdc191	protein_coding		ENSMUSG00000014418	Hps5	protein_coding		ENSMUSG00000007038	Neu1	protein_coding		ENSMUSG00000006736	Tspan31	protein_coding		ENSMUSG00000029563	Foxp2	protein_coding
ENSMUSG00000022783	Spag6l	protein_coding		ENSMUSG00000022372	Sla	protein_coding		ENSMUSG00000022347	A1bg	protein_coding		ENSMUSG00000024471	Myot	protein_coding		ENSMUSG00000023140	Reg2	protein_coding		ENSMUSG00000022704	Qtrt2	protein_coding		ENSMUSG00000014444	Piezo1	protein_coding		ENSMUSG00000007039	Ddah2	protein_coding		ENSMUSG00000006740	Kif5b	protein_coding		ENSMUSG00000029569	Tmem168	protein_coding
ENSMUSG00000022790	Igsf11	protein_coding		ENSMUSG00000022376	Adcy8	protein_coding		ENSMUSG00000022357	Klhl38	protein_coding		ENSMUSG00000024479	Mal2	protein_coding		ENSMUSG00000023150	Ivns1abp	protein_coding		ENSMUSG00000022708	Zbtb20	protein_coding		ENSMUSG00000014470	Rnf166	protein_coding		ENSMUSG00000007041	Clic1	protein_coding		ENSMUSG00000006763	Saal1	protein_coding		ENSMUSG00000029571	Tmem106b	protein_coding
ENSMUSG00000022793	B4galt4	protein_coding		ENSMUSG00000022377	Asap1	protein_coding		ENSMUSG00000022358	Fbxo32	protein_coding		ENSMUSG00000024481	Lvrn	protein_coding		ENSMUSG00000023151	Lrrc69	protein_coding		ENSMUSG00000022722	Arl6	protein_coding		ENSMUSG00000014496	Ankrd28	protein_coding		ENSMUSG00000007050	Lsm2	protein_coding		ENSMUSG00000006782	Cnp	protein_coding		ENSMUSG00000029633	Gm5578	processed_pseudogene
ENSMUSG00000022798	Tex55	protein_coding		ENSMUSG00000022425	Enpp2	protein_coding		ENSMUSG00000022366	Slc22a22	protein_coding		ENSMUSG00000024487	Yipf5	protein_coding		ENSMUSG00000023159	Psg29	protein_coding		ENSMUSG00000022723	Crybg3	protein_coding		ENSMUSG00000014498	Ankrd52	protein_coding		ENSMUSG00000007080	Pole	protein_coding		ENSMUSG00000006784	Odad4	protein_coding		ENSMUSG00000029638	Glcci1	protein_coding
ENSMUSG00000022803	Popdc2	protein_coding		ENSMUSG00000022439	Parvg	protein_coding		ENSMUSG00000022367	Has2	protein_coding		ENSMUSG00000024497	Pou4f3	protein_coding		ENSMUSG00000023186	Vwa5a	protein_coding		ENSMUSG00000022724	Riox2	protein_coding		ENSMUSG00000014504	Srp19	protein_coding		ENSMUSG00000007097	Atp1a2	protein_coding		ENSMUSG00000006800	Sulf2	protein_coding		ENSMUSG00000029663	Gngt1	protein_coding
ENSMUSG00000022816	Fstl1	protein_coding		ENSMUSG00000022441	Efcab6	protein_coding		ENSMUSG00000022371	Col14a1	protein_coding		ENSMUSG00000024500	Ppp2r2b	protein_coding		ENSMUSG00000023206	Il15ra	protein_coding		ENSMUSG00000022744	Cldnd1	protein_coding		ENSMUSG00000014529	Tmbim7	protein_coding		ENSMUSG00000007107	Atp1a4	protein_coding		ENSMUSG00000006850	Tmco6	protein_coding		ENSMUSG00000029664	Tfpi2	protein_coding
ENSMUSG00000022820	Ndufb4	protein_coding		ENSMUSG00000022445	Cyp2d26	protein_coding		ENSMUSG00000022372	Sla	protein_coding		ENSMUSG00000024501	Dpysl3	protein_coding		ENSMUSG00000023224	Serping1	protein_coding		ENSMUSG00000022747	St3gal6	protein_coding		ENSMUSG00000014547	Wdfy2	protein_coding		ENSMUSG00000007122	Casq1	protein_coding		ENSMUSG00000006906	Stambp	protein_coding		ENSMUSG00000029670	Ing3	protein_coding
ENSMUSG00000022821	Hgd	protein_coding		ENSMUSG00000022449	Adamts20	protein_coding		ENSMUSG00000022376	Adcy8	protein_coding		ENSMUSG00000024502	Jakmip2	protein_coding		ENSMUSG00000023235	Ccl25	protein_coding		ENSMUSG00000022748	Cmss1	protein_coding		ENSMUSG00000014550	Rbsn	protein_coding		ENSMUSG00000007207	Stx1a	protein_coding		ENSMUSG00000006920	Ezh1	protein_coding		ENSMUSG00000029671	Wnt16	protein_coding
ENSMUSG00000022829	Stxbp5l	protein_coding		ENSMUSG00000022464	Slc38a4	protein_coding		ENSMUSG00000022377	Asap1	protein_coding		ENSMUSG00000024503	Spink1	protein_coding		ENSMUSG00000023263	9530002B09Rik	protein_coding		ENSMUSG00000022752	Tomm70a	protein_coding		ENSMUSG00000014551	Mrps25	protein_coding		ENSMUSG00000007209	Ceacam9	protein_coding		ENSMUSG00000006930	Hap1	protein_coding		ENSMUSG00000029672	Fam3c	protein_coding
ENSMUSG00000022831	Hcls1	protein_coding		ENSMUSG00000022479	Vdr	protein_coding		ENSMUSG00000022383	Ppara	protein_coding		ENSMUSG00000024507	Hsd17b4	protein_coding		ENSMUSG00000023289	Sva	protein_coding		ENSMUSG00000022753	Tmem30c	protein_coding		ENSMUSG00000014599	Csf1	protein_coding		ENSMUSG00000007216	Zfp775	protein_coding		ENSMUSG00000006931	P3h4	protein_coding		ENSMUSG00000029678	Hyal5	protein_coding
ENSMUSG00000022836	Mylk	protein_coding		ENSMUSG00000022483	Col2a1	protein_coding		ENSMUSG00000022388	Ttll8	protein_coding		ENSMUSG00000024510	Ftmt	protein_coding		ENSMUSG00000023330	Dtwd1	protein_coding		ENSMUSG00000022754	Tmem45a	protein_coding		ENSMUSG00000014601	Strip1	protein_coding		ENSMUSG00000007279	Scube2	protein_coding		ENSMUSG00000006932	Ctnnb1	protein_coding		ENSMUSG00000029679	Hyal6	protein_coding
ENSMUSG00000022840	Adcy5	protein_coding		ENSMUSG00000022491	Glycam1	protein_coding		ENSMUSG00000022416	Cacna1i	protein_coding		ENSMUSG00000024511	Rab27b	protein_coding		ENSMUSG00000023333	Gcm1	protein_coding		ENSMUSG00000022755	Adgrg7	protein_coding		ENSMUSG00000014602	Kif1a	protein_coding		ENSMUSG00000007338	Mrpl49	protein_coding		ENSMUSG00000006941	Eif1b	protein_coding		ENSMUSG00000029680	Hyal4	protein_coding
ENSMUSG00000022860	Chodl	protein_coding		ENSMUSG00000022494	Shisa9	protein_coding		ENSMUSG00000022419	Deptor	protein_coding		ENSMUSG00000024512	Dynap	protein_coding		ENSMUSG00000023341	Mx2	protein_coding		ENSMUSG00000022757	Tfg	protein_coding		ENSMUSG00000014603	Alx3	protein_coding		ENSMUSG00000007379	Dennd2c	protein_coding		ENSMUSG00000006948	Klk4	protein_coding		ENSMUSG00000029682	Spam1	protein_coding
ENSMUSG00000022861	Dgkg	protein_coding		ENSMUSG00000022508	Bcl6	protein_coding		ENSMUSG00000022425	Enpp2	protein_coding		ENSMUSG00000024513	Mbd2	protein_coding		ENSMUSG00000023349	Clec4n	protein_coding		ENSMUSG00000022762	Ncam2	protein_coding		ENSMUSG00000014606	Slc25a11	protein_coding		ENSMUSG00000007411	Mark3	protein_coding		ENSMUSG00000006958	Chrd	protein_coding		ENSMUSG00000029683	Lmod2	protein_coding
ENSMUSG00000022863	Btg3	protein_coding		ENSMUSG00000022510	Trp63	protein_coding		ENSMUSG00000022439	Parvg	protein_coding		ENSMUSG00000024528	Srfbp1	protein_coding		ENSMUSG00000023737	1700082M22Rik	lncRNA		ENSMUSG00000022779	Top3b	protein_coding		ENSMUSG00000014609	Chrne	protein_coding		ENSMUSG00000007415	Gatad1	protein_coding		ENSMUSG00000006998	Psmd2	protein_coding		ENSMUSG00000029685	Asb15	protein_coding
ENSMUSG00000022865	Cxadr	protein_coding		ENSMUSG00000022512	Cldn1	protein_coding		ENSMUSG00000022440	C1qtnf6	protein_coding		ENSMUSG00000024529	Lox	protein_coding		ENSMUSG00000023802	Nox3	protein_coding		ENSMUSG00000022783	Spag6l	protein_coding		ENSMUSG00000014668	Chfr	protein_coding		ENSMUSG00000007457	2310003L06Rik	protein_coding		ENSMUSG00000007021	Syngr3	protein_coding		ENSMUSG00000029695	Aass	protein_coding
ENSMUSG00000022867	Usp25	protein_coding		ENSMUSG00000022514	Il1rap	protein_coding		ENSMUSG00000022441	Efcab6	protein_coding		ENSMUSG00000024532	1700034E13Rik	protein_coding		ENSMUSG00000023845	Lnpep	protein_coding		ENSMUSG00000022788	Fgd4	protein_coding		ENSMUSG00000014704	Hoxa2	protein_coding		ENSMUSG00000007458	M6pr	protein_coding		ENSMUSG00000007029	Vars1	protein_coding		ENSMUSG00000029697	Fezf1	protein_coding
ENSMUSG00000022876	Samsn1	protein_coding		ENSMUSG00000022523	Fgf12	protein_coding		ENSMUSG00000022445	Cyp2d26	protein_coding		ENSMUSG00000024534	Sncaip	protein_coding		ENSMUSG00000023852	Chd1	protein_coding		ENSMUSG00000022789	Dnm1l	protein_coding		ENSMUSG00000014747	Ankrd53	protein_coding		ENSMUSG00000007476	Lrrc8a	protein_coding		ENSMUSG00000007030	Vwa7	protein_coding		ENSMUSG00000029700	Slc13a1	protein_coding
ENSMUSG00000022883	Robo1	protein_coding		ENSMUSG00000022525	Plaat1	protein_coding		ENSMUSG00000022449	Adamts20	protein_coding		ENSMUSG00000024535	Snx24	protein_coding		ENSMUSG00000023882	Zfp54	protein_coding		ENSMUSG00000022792	Yars2	protein_coding		ENSMUSG00000014748	Tex261	protein_coding		ENSMUSG00000007480	Mc5r	protein_coding		ENSMUSG00000007033	Hspa1l	protein_coding		ENSMUSG00000029735	Tpk1	protein_coding
ENSMUSG00000022885	St6gal1	protein_coding		ENSMUSG00000022534	Mefv	protein_coding		ENSMUSG00000022451	Twf1	protein_coding		ENSMUSG00000024538	Ppic	protein_coding		ENSMUSG00000023892	Zfp51	protein_coding		ENSMUSG00000022799	Arhgap31	protein_coding		ENSMUSG00000014767	Tbp	protein_coding		ENSMUSG00000007564	Ppp2r1a	protein_coding		ENSMUSG00000007034	Slc44a4	protein_coding		ENSMUSG00000029736	Nobox	protein_coding
ENSMUSG00000022886	Prl2a1	protein_coding		ENSMUSG00000022577	Ly6h	protein_coding		ENSMUSG00000022464	Slc38a4	protein_coding		ENSMUSG00000024546	4930546C10Rik	lncRNA		ENSMUSG00000023915	Tnfrsf21	protein_coding		ENSMUSG00000022803	Popdc2	protein_coding		ENSMUSG00000014769	Psmb1	protein_coding		ENSMUSG00000007570	Fance	protein_coding		ENSMUSG00000007035	Msh5	protein_coding		ENSMUSG00000029759	Pon3	protein_coding
ENSMUSG00000022887	Masp1	protein_coding		ENSMUSG00000022579	Gpihbp1	protein_coding		ENSMUSG00000022468	Endou	protein_coding		ENSMUSG00000024548	Setbp1	protein_coding		ENSMUSG00000023918	Adgrf4	protein_coding		ENSMUSG00000022805	Cfap91	protein_coding		ENSMUSG00000014771	Pdcd2	protein_coding		ENSMUSG00000007589	Tinf2	protein_coding		ENSMUSG00000007036	Abhd16a	protein_coding		ENSMUSG00000029798	Herc6	protein_coding
ENSMUSG00000022889	Mrpl39	protein_coding		ENSMUSG00000022582	Ly6g	protein_coding		ENSMUSG00000022469	Rapgef3	protein_coding		ENSMUSG00000024552	Slc14a2	protein_coding		ENSMUSG00000023919	Cenpq	protein_coding		ENSMUSG00000022809	Nr1i2	protein_coding		ENSMUSG00000014776	Nol3	protein_coding		ENSMUSG00000007591	Tssk4	protein_coding		ENSMUSG00000007038	Neu1	protein_coding		ENSMUSG00000029804	Herc3	protein_coding
ENSMUSG00000022892	App	protein_coding		ENSMUSG00000022583	Ly6f	protein_coding		ENSMUSG00000022479	Vdr	protein_coding		ENSMUSG00000024553	Galr1	protein_coding		ENSMUSG00000023921	Mmut	protein_coding		ENSMUSG00000022812	Gsk3b	protein_coding		ENSMUSG00000014778	Fhod1	protein_coding		ENSMUSG00000007594	Hapln4	protein_coding		ENSMUSG00000007039	Ddah2	protein_coding		ENSMUSG00000029840	Mtpn	protein_coding
ENSMUSG00000022893	Adamts1	protein_coding		ENSMUSG00000022586	Ly6i	protein_coding		ENSMUSG00000022483	Col2a1	protein_coding		ENSMUSG00000024558	Mapk4	protein_coding		ENSMUSG00000023923	Tbc1d5	protein_coding		ENSMUSG00000022820	Ndufb4	protein_coding		ENSMUSG00000014782	Plekhg4	protein_coding		ENSMUSG00000007603	Dus3l	protein_coding		ENSMUSG00000007041	Clic1	protein_coding		ENSMUSG00000029851	Tcaf2	protein_coding
ENSMUSG00000022894	Adamts5	protein_coding		ENSMUSG00000022587	Ly6e	protein_coding		ENSMUSG00000022491	Glycam1	protein_coding		ENSMUSG00000024565	Sall3	protein_coding		ENSMUSG00000023926	Rhag	protein_coding		ENSMUSG00000022821	Hgd	protein_coding		ENSMUSG00000014786	Slc9a5	protein_coding		ENSMUSG00000007610	Gtpbp3	protein_coding		ENSMUSG00000007050	Lsm2	protein_coding		ENSMUSG00000029859	Epha1	protein_coding
ENSMUSG00000022895	Ets2	protein_coding		ENSMUSG00000022589	Cyp11b2	protein_coding		ENSMUSG00000022494	Shisa9	protein_coding		ENSMUSG00000024581	Napg	protein_coding		ENSMUSG00000023927	Satb1	protein_coding		ENSMUSG00000022827	Rabl3	protein_coding		ENSMUSG00000014791	Elmo3	protein_coding		ENSMUSG00000007655	Cav1	protein_coding		ENSMUSG00000007080	Pole	protein_coding		ENSMUSG00000029860	Zyx	protein_coding
ENSMUSG00000022901	Cd86	protein_coding		ENSMUSG00000022594	Lynx1	protein_coding		ENSMUSG00000022501	Prm1	protein_coding		ENSMUSG00000024592	C330018D20Rik	protein_coding		ENSMUSG00000023930	Crisp2	protein_coding		ENSMUSG00000022828	Gtf2e1	protein_coding		ENSMUSG00000014837	Matcap1	protein_coding		ENSMUSG00000007656	Arpp19	protein_coding		ENSMUSG00000007097	Atp1a2	protein_coding		ENSMUSG00000029861	Fam131b	protein_coding
ENSMUSG00000022902	Stfa2	protein_coding		ENSMUSG00000022595	Lypd2	protein_coding		ENSMUSG00000022508	Bcl6	protein_coding		ENSMUSG00000024593	Megf10	protein_coding		ENSMUSG00000023931	Efhb	protein_coding		ENSMUSG00000022829	Stxbp5l	protein_coding		ENSMUSG00000014846	Tppp3	protein_coding		ENSMUSG00000007659	Bcl2l1	protein_coding		ENSMUSG00000007107	Atp1a4	protein_coding		ENSMUSG00000029862	Clcn1	protein_coding
ENSMUSG00000022931	Krtap15	protein_coding		ENSMUSG00000022596	Slurp1	protein_coding		ENSMUSG00000022510	Trp63	protein_coding		ENSMUSG00000024594	Prrc1	protein_coding		ENSMUSG00000023940	Sgo1	protein_coding		ENSMUSG00000022831	Hcls1	protein_coding		ENSMUSG00000014850	Msh3	protein_coding		ENSMUSG00000007670	Khsrp	protein_coding		ENSMUSG00000007122	Casq1	protein_coding		ENSMUSG00000029863	Casp2	protein_coding
ENSMUSG00000022938	Fam3b	protein_coding		ENSMUSG00000022598	Psca	protein_coding		ENSMUSG00000022512	Cldn1	protein_coding		ENSMUSG00000024598	Fbn2	protein_coding		ENSMUSG00000023943	Sult1c1	protein_coding		ENSMUSG00000022837	Iqcb1	protein_coding		ENSMUSG00000014856	Tmem208	protein_coding		ENSMUSG00000007682	Dio2	protein_coding		ENSMUSG00000007207	Stx1a	protein_coding		ENSMUSG00000029864	Gstk1	protein_coding
ENSMUSG00000022952	Runx1	protein_coding		ENSMUSG00000022602	Arc	protein_coding		ENSMUSG00000022514	Il1rap	protein_coding		ENSMUSG00000024600	Slc27a6	protein_coding		ENSMUSG00000023945	Slc5a7	protein_coding		ENSMUSG00000022838	Eaf2	protein_coding		ENSMUSG00000014859	E2f4	protein_coding		ENSMUSG00000007721	Ccdc124	protein_coding		ENSMUSG00000007209	Ceacam9	protein_coding		ENSMUSG00000029865	Sval1	protein_coding
ENSMUSG00000022986	Krt75	protein_coding		ENSMUSG00000022603	Mroh4	protein_coding		ENSMUSG00000022523	Fgf12	protein_coding		ENSMUSG00000024601	Isoc1	protein_coding		ENSMUSG00000023964	Calcr	protein_coding		ENSMUSG00000022860	Chodl	protein_coding		ENSMUSG00000014907	Naf1	protein_coding		ENSMUSG00000007739	Cct4	protein_coding		ENSMUSG00000007216	Zfp775	protein_coding		ENSMUSG00000029866	Kel	protein_coding
ENSMUSG00000022987	Zfp641	protein_coding		ENSMUSG00000022621	Rabl2	protein_coding		ENSMUSG00000022525	Plaat1	protein_coding		ENSMUSG00000024650	Slc22a6	protein_coding		ENSMUSG00000023965	Fbxl17	protein_coding		ENSMUSG00000022863	Btg3	protein_coding		ENSMUSG00000014932	Yes1	protein_coding		ENSMUSG00000007783	Cpt1c	protein_coding		ENSMUSG00000007279	Scube2	protein_coding		ENSMUSG00000029867	Llcfc1	protein_coding
ENSMUSG00000023039	Krt7	protein_coding		ENSMUSG00000022622	Acr	protein_coding		ENSMUSG00000022528	Hes1	protein_coding		ENSMUSG00000024658	Gm9750	lncRNA		ENSMUSG00000024052	Lpin2	protein_coding		ENSMUSG00000022865	Cxadr	protein_coding		ENSMUSG00000014959	Gorasp2	protein_coding		ENSMUSG00000007812	Zfp655	protein_coding		ENSMUSG00000007338	Mrpl49	protein_coding		ENSMUSG00000029868	Trpv6	protein_coding
ENSMUSG00000023057	Fabp2	protein_coding		ENSMUSG00000022629	Kif21a	protein_coding		ENSMUSG00000022577	Ly6h	protein_coding		ENSMUSG00000024670	Cd6	protein_coding		ENSMUSG00000024053	Emilin2	protein_coding		ENSMUSG00000022867	Usp25	protein_coding		ENSMUSG00000015001	Oc90	protein_coding		ENSMUSG00000007815	Rhoa	protein_coding		ENSMUSG00000007379	Dennd2c	protein_coding		ENSMUSG00000029869	Ephb6	protein_coding
ENSMUSG00000023068	Nus1	protein_coding		ENSMUSG00000022636	Alcam	protein_coding		ENSMUSG00000022579	Gpihbp1	protein_coding		ENSMUSG00000024672	Ms4a7	protein_coding		ENSMUSG00000024054	Smchd1	protein_coding		ENSMUSG00000022876	Samsn1	protein_coding		ENSMUSG00000015023	Ddx19a	protein_coding		ENSMUSG00000007833	Aldh16a1	protein_coding		ENSMUSG00000007411	Mark3	protein_coding		ENSMUSG00000029882	Prss3b	protein_coding
ENSMUSG00000023073	Slc10a2	protein_coding		ENSMUSG00000022637	Cblb	protein_coding		ENSMUSG00000022580	Rhpn1	protein_coding		ENSMUSG00000024673	Ms4a1	protein_coding		ENSMUSG00000024056	Ndc80	protein_coding		ENSMUSG00000022883	Robo1	protein_coding		ENSMUSG00000015053	Gata2	protein_coding		ENSMUSG00000007837	Prrg2	protein_coding		ENSMUSG00000007415	Gatad1	protein_coding		ENSMUSG00000029883	Prss59	protein_coding
ENSMUSG00000023078	Cxcl13	protein_coding		ENSMUSG00000022639	Dubr	lncRNA		ENSMUSG00000022582	Ly6g	protein_coding		ENSMUSG00000024677	Ms4a6b	protein_coding		ENSMUSG00000024064	Galnt14	protein_coding		ENSMUSG00000022886	Prl2a1	protein_coding		ENSMUSG00000015112	Slc25a13	protein_coding		ENSMUSG00000007850	Hnrnph1	protein_coding		ENSMUSG00000007457	2310003L06Rik	protein_coding		ENSMUSG00000029885	Moxd2	protein_coding
ENSMUSG00000023093	Pate12	protein_coding		ENSMUSG00000022641	Bbx	protein_coding		ENSMUSG00000022583	Ly6f	protein_coding		ENSMUSG00000024678	Ms4a4d	protein_coding		ENSMUSG00000024065	Ehd3	protein_coding		ENSMUSG00000022889	Mrpl39	protein_coding		ENSMUSG00000015143	Actn1	protein_coding		ENSMUSG00000007872	Id3	protein_coding		ENSMUSG00000007458	M6pr	protein_coding		ENSMUSG00000029909	Prss37	protein_coding
ENSMUSG00000023122	Sult1c2	protein_coding		ENSMUSG00000022650	Retnlb	protein_coding		ENSMUSG00000022586	Ly6i	protein_coding		ENSMUSG00000024679	Ms4a6d	protein_coding		ENSMUSG00000024066	Xdh	protein_coding		ENSMUSG00000022890	Atp5pf	protein_coding		ENSMUSG00000015176	Nolc1	protein_coding		ENSMUSG00000007877	Tcap	protein_coding		ENSMUSG00000007476	Lrrc8a	protein_coding		ENSMUSG00000029910	Mad2l1	protein_coding
ENSMUSG00000023132	Gzma	protein_coding		ENSMUSG00000022651	Retnlg	protein_coding		ENSMUSG00000022587	Ly6e	protein_coding		ENSMUSG00000024680	Ms4a2	protein_coding		ENSMUSG00000024067	Dpy30	protein_coding		ENSMUSG00000022892	App	protein_coding		ENSMUSG00000015189	Casd1	protein_coding		ENSMUSG00000007880	Arid1a	protein_coding		ENSMUSG00000007480	Mc5r	protein_coding		ENSMUSG00000029911	Ssbp1	protein_coding
ENSMUSG00000023140	Reg2	protein_coding		ENSMUSG00000022656	Nectin3	protein_coding		ENSMUSG00000022589	Cyp11b2	protein_coding		ENSMUSG00000024681	Ms4a3	protein_coding		ENSMUSG00000024068	Spast	protein_coding		ENSMUSG00000022893	Adamts1	protein_coding		ENSMUSG00000015341	Golga7	protein_coding		ENSMUSG00000007888	Crlf1	protein_coding		ENSMUSG00000007564	Ppp2r1a	protein_coding		ENSMUSG00000029913	Prdm5	protein_coding
ENSMUSG00000023151	Lrrc69	protein_coding		ENSMUSG00000022657	Cd96	protein_coding		ENSMUSG00000022594	Lynx1	protein_coding		ENSMUSG00000024694	Keg1	protein_coding		ENSMUSG00000024069	Slc30a6	protein_coding		ENSMUSG00000022894	Adamts5	protein_coding		ENSMUSG00000015354	Pcolce2	protein_coding		ENSMUSG00000007907	Cabs1	protein_coding		ENSMUSG00000007570	Fance	protein_coding		ENSMUSG00000029915	Clec5a	protein_coding
ENSMUSG00000023159	Psg29	protein_coding		ENSMUSG00000022658	Tagln3	protein_coding		ENSMUSG00000022595	Lypd2	protein_coding		ENSMUSG00000024713	Pcsk5	protein_coding		ENSMUSG00000024070	Prkd3	protein_coding		ENSMUSG00000022899	Slc15a2	protein_coding		ENSMUSG00000015355	Cd48	protein_coding		ENSMUSG00000007908	Hmgcll1	protein_coding		ENSMUSG00000007589	Tinf2	protein_coding		ENSMUSG00000029916	Agk	protein_coding
ENSMUSG00000023165	Ssxb2	protein_coding		ENSMUSG00000022659	Gcsam	protein_coding		ENSMUSG00000022596	Slurp1	protein_coding		ENSMUSG00000024727	Trpm6	protein_coding		ENSMUSG00000024072	Yipf4	protein_coding		ENSMUSG00000022900	Ildr1	protein_coding		ENSMUSG00000015377	Dennd6b	protein_coding		ENSMUSG00000007944	Ttc9b	protein_coding		ENSMUSG00000007591	Tssk4	protein_coding		ENSMUSG00000029917	Qrfprl	protein_coding
ENSMUSG00000023186	Vwa5a	protein_coding		ENSMUSG00000022661	Cd200	protein_coding		ENSMUSG00000022598	Psca	protein_coding		ENSMUSG00000024728	Ms4a19	protein_coding		ENSMUSG00000024073	Birc6	protein_coding		ENSMUSG00000022901	Cd86	protein_coding		ENSMUSG00000015401	Cltrn	protein_coding		ENSMUSG00000007946	Phox2a	protein_coding		ENSMUSG00000007594	Hapln4	protein_coding		ENSMUSG00000030017	Reg3g	protein_coding
ENSMUSG00000023206	Il15ra	protein_coding		ENSMUSG00000022665	Ccdc80	protein_coding		ENSMUSG00000022602	Arc	protein_coding		ENSMUSG00000024729	Ms4a20	protein_coding		ENSMUSG00000024074	Crim1	protein_coding		ENSMUSG00000022902	Stfa2	protein_coding		ENSMUSG00000015405	Ace2	protein_coding		ENSMUSG00000007950	Abhd8	protein_coding		ENSMUSG00000007603	Dus3l	protein_coding		ENSMUSG00000030031	Kbtbd8	protein_coding
ENSMUSG00000023210	Lcn9	protein_coding		ENSMUSG00000022667	Cd200r1	protein_coding		ENSMUSG00000022603	Mroh4	protein_coding		ENSMUSG00000024730	Ms4a8a	protein_coding		ENSMUSG00000024076	Vit	protein_coding		ENSMUSG00000022911	Arl13b	protein_coding		ENSMUSG00000015484	Fam163a	protein_coding		ENSMUSG00000008028	1700008O03Rik	protein_coding		ENSMUSG00000007610	Gtpbp3	protein_coding		ENSMUSG00000030075	Cntn3	protein_coding
ENSMUSG00000023289	Sva	protein_coding		ENSMUSG00000022687	Boc	protein_coding		ENSMUSG00000022621	Rabl2	protein_coding		ENSMUSG00000024747	Aldh1a7	protein_coding		ENSMUSG00000024077	Strn	protein_coding		ENSMUSG00000022931	Krtap15	protein_coding		ENSMUSG00000015519	2310057J18Rik	protein_coding		ENSMUSG00000008036	Ap2s1	protein_coding		ENSMUSG00000007617	Homer1	protein_coding		ENSMUSG00000030077	Chl1	protein_coding
ENSMUSG00000023330	Dtwd1	protein_coding		ENSMUSG00000022708	Zbtb20	protein_coding		ENSMUSG00000022622	Acr	protein_coding		ENSMUSG00000024749	Tmc1	protein_coding		ENSMUSG00000024078	Ttc27	protein_coding		ENSMUSG00000022938	Fam3b	protein_coding		ENSMUSG00000015542	Nat9	protein_coding		ENSMUSG00000008090	Fgfrl1	protein_coding		ENSMUSG00000007646	Rad51c	protein_coding		ENSMUSG00000030092	Cntn6	protein_coding
ENSMUSG00000023336	Wfdc1	protein_coding		ENSMUSG00000022715	Tmem114	protein_coding		ENSMUSG00000022623	Shank3	protein_coding		ENSMUSG00000024750	Zfand5	protein_coding		ENSMUSG00000024079	Eif2ak2	protein_coding		ENSMUSG00000023057	Fabp2	protein_coding		ENSMUSG00000015568	Lpl	protein_coding		ENSMUSG00000008129	Brme1	protein_coding		ENSMUSG00000007656	Arpp19	protein_coding		ENSMUSG00000030101	Sumf1	protein_coding
ENSMUSG00000023341	Mx2	protein_coding		ENSMUSG00000022722	Arl6	protein_coding		ENSMUSG00000022629	Kif21a	protein_coding		ENSMUSG00000024757	Slc22a19	protein_coding		ENSMUSG00000024081	Cebpz	protein_coding		ENSMUSG00000023066	Rttn	protein_coding		ENSMUSG00000015619	Gata3	protein_coding		ENSMUSG00000008140	Emc10	protein_coding		ENSMUSG00000007659	Bcl2l1	protein_coding		ENSMUSG00000030102	Itpr1	protein_coding
ENSMUSG00000023349	Clec4n	protein_coding		ENSMUSG00000022723	Crybg3	protein_coding		ENSMUSG00000022634	Yaf2	protein_coding		ENSMUSG00000024761	Gm16437	processed_pseudogene		ENSMUSG00000024082	Ndufaf7	protein_coding		ENSMUSG00000023068	Nus1	protein_coding		ENSMUSG00000015627	Gata5	protein_coding		ENSMUSG00000008153	Clstn3	protein_coding		ENSMUSG00000007670	Khsrp	protein_coding		ENSMUSG00000030103	Bhlhe40	protein_coding
ENSMUSG00000023367	Tmem176a	protein_coding		ENSMUSG00000022724	Riox2	protein_coding		ENSMUSG00000022636	Alcam	protein_coding		ENSMUSG00000024768	Lipf	protein_coding		ENSMUSG00000024083	Pja2	protein_coding		ENSMUSG00000023073	Slc10a2	protein_coding		ENSMUSG00000015647	Lama5	protein_coding		ENSMUSG00000008167	Fbxw9	protein_coding		ENSMUSG00000007721	Ccdc124	protein_coding		ENSMUSG00000030109	Slc6a12	protein_coding
ENSMUSG00000023737	1700082M22Rik	lncRNA		ENSMUSG00000022744	Cldnd1	protein_coding		ENSMUSG00000022637	Cblb	protein_coding		ENSMUSG00000024770	Lipn	protein_coding		ENSMUSG00000024084	Qpct	protein_coding		ENSMUSG00000023078	Cxcl13	protein_coding		ENSMUSG00000015653	Steap2	protein_coding		ENSMUSG00000008193	Spib	protein_coding		ENSMUSG00000007739	Cct4	protein_coding		ENSMUSG00000030111	A2m	protein_coding
ENSMUSG00000023800	Tiam2	protein_coding		ENSMUSG00000022747	St3gal6	protein_coding		ENSMUSG00000022639	Dubr	lncRNA		ENSMUSG00000024771	Lipk	protein_coding		ENSMUSG00000024085	Man2a1	protein_coding		ENSMUSG00000023088	Abcc1	protein_coding		ENSMUSG00000015668	Pdzd11	protein_coding		ENSMUSG00000008200	Fnbp4	protein_coding		ENSMUSG00000007783	Cpt1c	protein_coding		ENSMUSG00000030114	Klrg1	protein_coding
ENSMUSG00000023802	Nox3	protein_coding		ENSMUSG00000022748	Cmss1	protein_coding		ENSMUSG00000022650	Retnlb	protein_coding		ENSMUSG00000024781	Lipa	protein_coding		ENSMUSG00000024088	4930583I09Rik	protein_coding		ENSMUSG00000023093	Pate12	protein_coding		ENSMUSG00000015672	Mrpl32	protein_coding		ENSMUSG00000008206	Cers4	protein_coding		ENSMUSG00000007812	Zfp655	protein_coding		ENSMUSG00000030123	Plxnd1	protein_coding
ENSMUSG00000023826	Prkn	protein_coding		ENSMUSG00000022754	Tmem45a	protein_coding		ENSMUSG00000022651	Retnlg	protein_coding		ENSMUSG00000024798	Htr7	protein_coding		ENSMUSG00000024091	Vapa	protein_coding		ENSMUSG00000023122	Sult1c2	protein_coding		ENSMUSG00000015697	Setdb1	protein_coding		ENSMUSG00000008301	Phax	protein_coding		ENSMUSG00000007815	Rhoa	protein_coding		ENSMUSG00000030131	Mug2	protein_coding
ENSMUSG00000023828	Slc22a3	protein_coding		ENSMUSG00000022755	Adgrg7	protein_coding		ENSMUSG00000022657	Cd96	protein_coding		ENSMUSG00000024803	Ankrd1	protein_coding		ENSMUSG00000024107	Lhcgr	protein_coding		ENSMUSG00000023140	Reg2	protein_coding		ENSMUSG00000015702	Anxa9	protein_coding		ENSMUSG00000008305	Tle1	protein_coding		ENSMUSG00000007817	Zmiz1	protein_coding		ENSMUSG00000030142	Clec4e	protein_coding
ENSMUSG00000023829	Slc22a1	protein_coding		ENSMUSG00000022757	Tfg	protein_coding		ENSMUSG00000022659	Gcsam	protein_coding		ENSMUSG00000024805	Pcgf5	protein_coding		ENSMUSG00000024109	Nrxn1	protein_coding		ENSMUSG00000023150	Ivns1abp	protein_coding		ENSMUSG00000015709	Arnt2	protein_coding		ENSMUSG00000008307	1700109H08Rik	protein_coding		ENSMUSG00000007833	Aldh16a1	protein_coding		ENSMUSG00000030143	Prb1c	protein_coding
ENSMUSG00000023830	Igf2r	protein_coding		ENSMUSG00000022762	Ncam2	protein_coding		ENSMUSG00000022661	Cd200	protein_coding		ENSMUSG00000024810	Il33	protein_coding		ENSMUSG00000024154	Gtf2a1l	protein_coding		ENSMUSG00000023151	Lrrc69	protein_coding		ENSMUSG00000015711	Prune1	protein_coding		ENSMUSG00000008318	Relt	protein_coding		ENSMUSG00000007836	Hnrnpa0	protein_coding		ENSMUSG00000030144	Clec4d	protein_coding
ENSMUSG00000023868	Pde10a	protein_coding		ENSMUSG00000022790	Igsf11	protein_coding		ENSMUSG00000022665	Ccdc80	protein_coding		ENSMUSG00000024815	Trpd52l3	protein_coding		ENSMUSG00000024172	St6gal2	protein_coding		ENSMUSG00000023159	Psg29	protein_coding		ENSMUSG00000015714	Cers2	protein_coding		ENSMUSG00000008333	Snrpb2	protein_coding		ENSMUSG00000007837	Prrg2	protein_coding		ENSMUSG00000030148	Clec4a2	protein_coding
ENSMUSG00000023873	1700010I14Rik	protein_coding		ENSMUSG00000022793	B4galt4	protein_coding		ENSMUSG00000022667	Cd200r1	protein_coding		ENSMUSG00000024837	Dmrt1	protein_coding		ENSMUSG00000024174	Pot1b	protein_coding		ENSMUSG00000023186	Vwa5a	protein_coding		ENSMUSG00000015733	Capza2	protein_coding		ENSMUSG00000008348	Ubc	protein_coding		ENSMUSG00000007850	Hnrnph1	protein_coding		ENSMUSG00000030149	Klrk1	protein_coding
ENSMUSG00000023883	Phf10	protein_coding		ENSMUSG00000022798	Tex55	protein_coding		ENSMUSG00000022676	Snai2	protein_coding		ENSMUSG00000024868	Dkk1	protein_coding		ENSMUSG00000024211	Grm8	protein_coding		ENSMUSG00000023206	Il15ra	protein_coding		ENSMUSG00000015745	Plekho1	protein_coding		ENSMUSG00000008373	Prpf31	protein_coding		ENSMUSG00000007867	Ift43	protein_coding		ENSMUSG00000030158	Clec12b	protein_coding
ENSMUSG00000023885	Thbs2	protein_coding		ENSMUSG00000022821	Hgd	protein_coding		ENSMUSG00000022687	Boc	protein_coding		ENSMUSG00000024887	Asah2	protein_coding		ENSMUSG00000024227	Pdzph1	protein_coding		ENSMUSG00000023224	Serping1	protein_coding		ENSMUSG00000015748	Prpf3	protein_coding		ENSMUSG00000008384	Sertad1	protein_coding		ENSMUSG00000007872	Id3	protein_coding		ENSMUSG00000030159	Clec1b	protein_coding
ENSMUSG00000023886	Smoc2	protein_coding		ENSMUSG00000022831	Hcls1	protein_coding		ENSMUSG00000022701	Ccdc191	protein_coding		ENSMUSG00000024903	Lao1	protein_coding		ENSMUSG00000024228	Nudt12	protein_coding		ENSMUSG00000023235	Ccl25	protein_coding		ENSMUSG00000015749	Anp32e	protein_coding		ENSMUSG00000008393	Carhsp1	protein_coding		ENSMUSG00000007877	Tcap	protein_coding		ENSMUSG00000030160	Tmem52b	protein_coding
ENSMUSG00000023912	Slc25a27	protein_coding		ENSMUSG00000022836	Mylk	protein_coding		ENSMUSG00000022704	Qtrt2	protein_coding		ENSMUSG00000024921	Smarca2	protein_coding		ENSMUSG00000024241	Sos1	protein_coding		ENSMUSG00000023263	9530002B09Rik	protein_coding		ENSMUSG00000015750	Aph1a	protein_coding		ENSMUSG00000008398	Elk3	protein_coding		ENSMUSG00000007880	Arid1a	protein_coding		ENSMUSG00000030161	Gabarapl1	protein_coding
ENSMUSG00000023913	Pla2g7	protein_coding		ENSMUSG00000022840	Adcy5	protein_coding		ENSMUSG00000022715	Tmem114	protein_coding		ENSMUSG00000024924	Vldlr	protein_coding		ENSMUSG00000024242	Map4k3	protein_coding		ENSMUSG00000023289	Sva	protein_coding		ENSMUSG00000015766	Eps8	protein_coding		ENSMUSG00000008450	Nutf2	protein_coding		ENSMUSG00000007888	Crlf1	protein_coding		ENSMUSG00000030162	Olr1	protein_coding
ENSMUSG00000023914	Mep1a	protein_coding		ENSMUSG00000022860	Chodl	protein_coding		ENSMUSG00000022722	Arl6	protein_coding		ENSMUSG00000024935	Slc1a1	protein_coding		ENSMUSG00000024245	Tmem178	protein_coding		ENSMUSG00000023330	Dtwd1	protein_coding		ENSMUSG00000015812	Gnrh1	protein_coding		ENSMUSG00000008461	Fut1	protein_coding		ENSMUSG00000007891	Ctsd	protein_coding		ENSMUSG00000030165	Klrd1	protein_coding
ENSMUSG00000023915	Tnfrsf21	protein_coding		ENSMUSG00000022861	Dgkg	protein_coding		ENSMUSG00000022723	Crybg3	protein_coding		ENSMUSG00000024978	Gpam	protein_coding		ENSMUSG00000024246	Thumpd2	protein_coding		ENSMUSG00000023333	Gcm1	protein_coding		ENSMUSG00000015837	Sqstm1	protein_coding		ENSMUSG00000008482	Rnf151	protein_coding		ENSMUSG00000007892	Rplp1	protein_coding		ENSMUSG00000030167	Klrc1	protein_coding
ENSMUSG00000023918	Adgrf4	protein_coding		ENSMUSG00000022867	Usp25	protein_coding		ENSMUSG00000022724	Riox2	protein_coding		ENSMUSG00000024979	Tectb	protein_coding		ENSMUSG00000024256	Adcyap1	protein_coding		ENSMUSG00000023341	Mx2	protein_coding		ENSMUSG00000015843	Rxrg	protein_coding		ENSMUSG00000008489	Elavl2	protein_coding		ENSMUSG00000007907	Cabs1	protein_coding		ENSMUSG00000030173	Klra5	protein_coding
ENSMUSG00000023923	Tbc1d5	protein_coding		ENSMUSG00000022876	Samsn1	protein_coding		ENSMUSG00000022744	Cldnd1	protein_coding		ENSMUSG00000024985	Tcf7l2	protein_coding		ENSMUSG00000024259	Slc25a46	protein_coding		ENSMUSG00000023349	Clec4n	protein_coding		ENSMUSG00000015850	Adamtsl4	protein_coding		ENSMUSG00000008496	Pou2f2	protein_coding		ENSMUSG00000007944	Ttc9b	protein_coding		ENSMUSG00000030178	Klra13-ps	transcribed_unprocessed_pseudogene
ENSMUSG00000023927	Satb1	protein_coding		ENSMUSG00000022878	Adipoq	protein_coding		ENSMUSG00000022747	St3gal6	protein_coding		ENSMUSG00000024987	Cyp26a1	protein_coding		ENSMUSG00000024260	Sap130	protein_coding		ENSMUSG00000023737	1700082M22Rik	lncRNA		ENSMUSG00000015852	Fcrl2	protein_coding		ENSMUSG00000008575	Nfib	protein_coding		ENSMUSG00000007946	Phox2a	protein_coding		ENSMUSG00000030187	Klra2	protein_coding
ENSMUSG00000023930	Crisp2	protein_coding		ENSMUSG00000022883	Robo1	protein_coding		ENSMUSG00000022748	Cmss1	protein_coding		ENSMUSG00000024990	Rbp4	protein_coding		ENSMUSG00000024261	Syt4	protein_coding		ENSMUSG00000023800	Tiam2	protein_coding		ENSMUSG00000015854	Cd5l	protein_coding		ENSMUSG00000008601	Rab25	protein_coding		ENSMUSG00000007950	Abhd8	protein_coding		ENSMUSG00000030188	Magohb	protein_coding
ENSMUSG00000023943	Sult1c1	protein_coding		ENSMUSG00000022885	St6gal1	protein_coding		ENSMUSG00000022754	Tmem45a	protein_coding		ENSMUSG00000025003	Cyp2c39	protein_coding		ENSMUSG00000024277	Mapre2	protein_coding		ENSMUSG00000023802	Nox3	protein_coding		ENSMUSG00000015889	Lta4h	protein_coding		ENSMUSG00000008604	Ubqln4	protein_coding		ENSMUSG00000007987	Ift22	protein_coding		ENSMUSG00000030194	Tas2r116	protein_coding
ENSMUSG00000023945	Slc5a7	protein_coding		ENSMUSG00000022886	Prl2a1	protein_coding		ENSMUSG00000022755	Adgrg7	protein_coding		ENSMUSG00000025006	Sorbs1	protein_coding		ENSMUSG00000024286	Ccny	protein_coding		ENSMUSG00000023845	Lnpep	protein_coding		ENSMUSG00000015890	Amdhd1	protein_coding		ENSMUSG00000008668	Rps18	protein_coding		ENSMUSG00000008028	1700008O03Rik	protein_coding		ENSMUSG00000030196	Tas2r103	protein_coding
ENSMUSG00000023959	Clic5	protein_coding		ENSMUSG00000022887	Masp1	protein_coding		ENSMUSG00000022757	Tfg	protein_coding		ENSMUSG00000025010	Ccnj	protein_coding		ENSMUSG00000024287	Thoc1	protein_coding		ENSMUSG00000023852	Chd1	protein_coding		ENSMUSG00000015932	Dstn	protein_coding		ENSMUSG00000008682	Rpl10	protein_coding		ENSMUSG00000008036	Ap2s1	protein_coding		ENSMUSG00000030199	Etv6	protein_coding
ENSMUSG00000023960	Enpp5	protein_coding		ENSMUSG00000022892	App	protein_coding		ENSMUSG00000022783	Spag6l	protein_coding		ENSMUSG00000025014	Dntt	protein_coding		ENSMUSG00000024290	Rock1	protein_coding		ENSMUSG00000023882	Zfp54	protein_coding		ENSMUSG00000015942	Gtf2ird2	protein_coding		ENSMUSG00000008683	Rps15a	protein_coding		ENSMUSG00000008090	Fgfrl1	protein_coding		ENSMUSG00000030205	Gprc5d	protein_coding
ENSMUSG00000023961	Enpp4	protein_coding		ENSMUSG00000022893	Adamts1	protein_coding		ENSMUSG00000022790	Igsf11	protein_coding		ENSMUSG00000025044	Msr1	protein_coding		ENSMUSG00000024293	Esco1	protein_coding		ENSMUSG00000023892	Zfp51	protein_coding		ENSMUSG00000015944	Castor2	protein_coding		ENSMUSG00000008690	Ncaph2	protein_coding		ENSMUSG00000008129	Brme1	protein_coding		ENSMUSG00000030206	Gsg1	protein_coding
ENSMUSG00000023963	Cyp39a1	protein_coding		ENSMUSG00000022894	Adamts5	protein_coding		ENSMUSG00000022793	B4galt4	protein_coding		ENSMUSG00000025066	Sfr1	protein_coding		ENSMUSG00000024302	Dtna	protein_coding		ENSMUSG00000023902	Zscan10	protein_coding		ENSMUSG00000015947	Fcgr1	protein_coding		ENSMUSG00000008730	Hipk1	protein_coding		ENSMUSG00000008140	Emc10	protein_coding		ENSMUSG00000030207	Fam234b	protein_coding
ENSMUSG00000023992	Trem2	protein_coding		ENSMUSG00000022895	Ets2	protein_coding		ENSMUSG00000022798	Tex55	protein_coding		ENSMUSG00000025068	Gsto1	protein_coding		ENSMUSG00000024306	Ccdc178	protein_coding		ENSMUSG00000023915	Tnfrsf21	protein_coding		ENSMUSG00000015950	Ncf1	protein_coding		ENSMUSG00000008734	Gprc5b	protein_coding		ENSMUSG00000008153	Clstn3	protein_coding		ENSMUSG00000030208	Emp1	protein_coding
ENSMUSG00000023993	Treml1	protein_coding		ENSMUSG00000022902	Stfa2	protein_coding		ENSMUSG00000022799	Arhgap31	protein_coding		ENSMUSG00000025075	Habp2	protein_coding		ENSMUSG00000024313	Mep1b	protein_coding		ENSMUSG00000023918	Adgrf4	protein_coding		ENSMUSG00000015957	Wnt11	protein_coding		ENSMUSG00000008763	Man1a2	protein_coding		ENSMUSG00000008167	Fbxw9	protein_coding		ENSMUSG00000030209	Grin2b	protein_coding
ENSMUSG00000023999	Kif6	protein_coding		ENSMUSG00000022931	Krtap15	protein_coding		ENSMUSG00000022803	Popdc2	protein_coding		ENSMUSG00000025076	Casp7	protein_coding		ENSMUSG00000024317	Rnf138	protein_coding		ENSMUSG00000023919	Cenpq	protein_coding		ENSMUSG00000015961	Adss2	protein_coding		ENSMUSG00000008813	Tppp2	protein_coding		ENSMUSG00000008193	Spib	protein_coding		ENSMUSG00000030220	Arhgdib	protein_coding
ENSMUSG00000024043	Arhgap28	protein_coding		ENSMUSG00000022938	Fam3b	protein_coding		ENSMUSG00000022820	Ndufb4	protein_coding		ENSMUSG00000025082	Vwa2	protein_coding		ENSMUSG00000024331	Dsc2	protein_coding		ENSMUSG00000023921	Mmut	protein_coding		ENSMUSG00000015962	Spmip3	protein_coding		ENSMUSG00000008822	Acyp1	protein_coding		ENSMUSG00000008200	Fnbp4	protein_coding		ENSMUSG00000030222	Rerg	protein_coding
ENSMUSG00000024044	Epb41l3	protein_coding		ENSMUSG00000022949	Clic6	protein_coding		ENSMUSG00000022821	Hgd	protein_coding		ENSMUSG00000025083	Afap1l2	protein_coding		ENSMUSG00000024448	H2-M10.1	protein_coding		ENSMUSG00000023923	Tbc1d5	protein_coding		ENSMUSG00000015980	Lrrc27	protein_coding		ENSMUSG00000008845	Cd163	protein_coding		ENSMUSG00000008206	Cers4	protein_coding		ENSMUSG00000030223	Ptpro	protein_coding
ENSMUSG00000024052	Lpin2	protein_coding		ENSMUSG00000022951	Rcan1	protein_coding		ENSMUSG00000022831	Hcls1	protein_coding		ENSMUSG00000025089	Gfra1	protein_coding		ENSMUSG00000024457	Trim26	protein_coding		ENSMUSG00000023926	Rhag	protein_coding		ENSMUSG00000015981	Stk32c	protein_coding		ENSMUSG00000008855	Hdac5	protein_coding		ENSMUSG00000008226	Scrn3	protein_coding		ENSMUSG00000030225	Dera	protein_coding
ENSMUSG00000024053	Emilin2	protein_coding		ENSMUSG00000022952	Runx1	protein_coding		ENSMUSG00000022836	Mylk	protein_coding		ENSMUSG00000025090	Ccdc172	protein_coding		ENSMUSG00000024459	H2-M5	protein_coding		ENSMUSG00000023927	Satb1	protein_coding		ENSMUSG00000015994	Fnta	protein_coding		ENSMUSG00000008892	Vdac3	protein_coding		ENSMUSG00000008301	Phax	protein_coding		ENSMUSG00000030226	Lmo3	protein_coding
ENSMUSG00000024059	Clip4	protein_coding		ENSMUSG00000022956	Atp5po	protein_coding		ENSMUSG00000022840	Adcy5	protein_coding		ENSMUSG00000025091	Pnliprp2	protein_coding		ENSMUSG00000024462	Gabbr1	protein_coding		ENSMUSG00000023930	Crisp2	protein_coding		ENSMUSG00000016018	Mtrex	protein_coding		ENSMUSG00000008958	Vps72	protein_coding		ENSMUSG00000008307	1700109H08Rik	protein_coding		ENSMUSG00000030228	Pik3c2g	protein_coding
ENSMUSG00000024063	Lbh	protein_coding		ENSMUSG00000022969	Il10rb	protein_coding		ENSMUSG00000022860	Chodl	protein_coding		ENSMUSG00000025092	Hspa12a	protein_coding		ENSMUSG00000024471	Myot	protein_coding		ENSMUSG00000023931	Efhb	protein_coding		ENSMUSG00000016024	Lbp	protein_coding		ENSMUSG00000008976	Gabpa	protein_coding		ENSMUSG00000008318	Relt	protein_coding		ENSMUSG00000030230	Plcz1	protein_coding
ENSMUSG00000024064	Galnt14	protein_coding		ENSMUSG00000022971	Ifnar2	protein_coding		ENSMUSG00000022861	Dgkg	protein_coding		ENSMUSG00000025105	Bnc1	protein_coding		ENSMUSG00000024472	Dcp2	protein_coding		ENSMUSG00000023940	Sgo1	protein_coding		ENSMUSG00000016028	Celsr1	protein_coding		ENSMUSG00000009013	Dynll1	protein_coding		ENSMUSG00000008348	Ubc	protein_coding		ENSMUSG00000030235	Slco1c1	protein_coding
ENSMUSG00000024065	Ehd3	protein_coding		ENSMUSG00000022986	Krt75	protein_coding		ENSMUSG00000022867	Usp25	protein_coding		ENSMUSG00000025201	Bloc1s2-ps	processed_pseudogene		ENSMUSG00000024477	Pggt1b	protein_coding		ENSMUSG00000023943	Sult1c1	protein_coding		ENSMUSG00000016128	Stard13	protein_coding		ENSMUSG00000009035	Tmem184b	protein_coding		ENSMUSG00000008373	Prpf31	protein_coding		ENSMUSG00000030236	Slco1b2	protein_coding
ENSMUSG00000024066	Xdh	protein_coding		ENSMUSG00000022987	Zfp641	protein_coding		ENSMUSG00000022876	Samsn1	protein_coding		ENSMUSG00000025255	Zfhx4	protein_coding		ENSMUSG00000024479	Mal2	protein_coding		ENSMUSG00000023945	Slc5a7	protein_coding		ENSMUSG00000016179	Camk1g	protein_coding		ENSMUSG00000009047	Gm5965	protein_coding		ENSMUSG00000008384	Sertad1	protein_coding		ENSMUSG00000030237	Slco1a4	protein_coding
ENSMUSG00000024074	Crim1	protein_coding		ENSMUSG00000022991	Lalba	protein_coding		ENSMUSG00000022878	Adipoq	protein_coding		ENSMUSG00000025321	Itgb8	protein_coding		ENSMUSG00000024487	Yipf5	protein_coding		ENSMUSG00000023964	Calcr	protein_coding		ENSMUSG00000016181	Utp25	protein_coding		ENSMUSG00000009070	Rsph14	protein_coding		ENSMUSG00000008393	Carhsp1	protein_coding		ENSMUSG00000030244	Gys2	protein_coding
ENSMUSG00000024076	Vit	protein_coding		ENSMUSG00000023039	Krt7	protein_coding		ENSMUSG00000022883	Robo1	protein_coding		ENSMUSG00000025324	Atp10a	protein_coding		ENSMUSG00000024491	Rbm27	protein_coding		ENSMUSG00000023965	Fbxl17	protein_coding		ENSMUSG00000016200	Syt14	protein_coding		ENSMUSG00000009073	Nf2	protein_coding		ENSMUSG00000008398	Elk3	protein_coding		ENSMUSG00000030246	Ldhb	protein_coding
ENSMUSG00000024083	Pja2	protein_coding		ENSMUSG00000023057	Fabp2	protein_coding		ENSMUSG00000022885	St6gal1	protein_coding		ENSMUSG00000025425	St8sia5	protein_coding		ENSMUSG00000024493	Lars1	protein_coding		ENSMUSG00000024044	Epb41l3	protein_coding		ENSMUSG00000016252	Atp5f1e	protein_coding		ENSMUSG00000009075	Cabp7	protein_coding		ENSMUSG00000008435	Rdh13	protein_coding		ENSMUSG00000030247	Kcnj8	protein_coding
ENSMUSG00000024087	Cyp1b1	protein_coding		ENSMUSG00000023068	Nus1	protein_coding		ENSMUSG00000022886	Prl2a1	protein_coding		ENSMUSG00000025427	Ark2c	protein_coding		ENSMUSG00000024503	Spink1	protein_coding		ENSMUSG00000024052	Lpin2	protein_coding		ENSMUSG00000016255	Tubb1	protein_coding		ENSMUSG00000009076	Zmat5	protein_coding		ENSMUSG00000008450	Nutf2	protein_coding		ENSMUSG00000030249	Abcc9	protein_coding
ENSMUSG00000024088	4930583I09Rik	protein_coding		ENSMUSG00000023073	Slc10a2	protein_coding		ENSMUSG00000022887	Masp1	protein_coding		ENSMUSG00000025461	Scart1	protein_coding		ENSMUSG00000024505	Dtwd2	protein_coding		ENSMUSG00000024053	Emilin2	protein_coding		ENSMUSG00000016256	Ctsz	protein_coding		ENSMUSG00000009079	Ewsr1	protein_coding		ENSMUSG00000008461	Fut1	protein_coding		ENSMUSG00000030257	Srgap3	protein_coding
ENSMUSG00000024105	Themis3	protein_coding		ENSMUSG00000023078	Cxcl13	protein_coding		ENSMUSG00000022889	Mrpl39	protein_coding		ENSMUSG00000025478	Dpysl4	protein_coding		ENSMUSG00000024507	Hsd17b4	protein_coding		ENSMUSG00000024054	Smchd1	protein_coding		ENSMUSG00000016257	Prelid3b	protein_coding		ENSMUSG00000009090	Ap1b1	protein_coding		ENSMUSG00000008475	Arpc5	protein_coding		ENSMUSG00000030282	Cmas	protein_coding
ENSMUSG00000024107	Lhcgr	protein_coding		ENSMUSG00000023093	Pate12	protein_coding		ENSMUSG00000022892	App	protein_coding		ENSMUSG00000025479	Cyp2e1	protein_coding		ENSMUSG00000024510	Ftmt	protein_coding		ENSMUSG00000024064	Galnt14	protein_coding		ENSMUSG00000016262	Sertad4	protein_coding		ENSMUSG00000009092	Derl3	protein_coding		ENSMUSG00000008482	Rnf151	protein_coding		ENSMUSG00000030283	St8sia1	protein_coding
ENSMUSG00000024109	Nrxn1	protein_coding		ENSMUSG00000023122	Sult1c2	protein_coding		ENSMUSG00000022893	Adamts1	protein_coding		ENSMUSG00000025480	Syce1	protein_coding		ENSMUSG00000024511	Rab27b	protein_coding		ENSMUSG00000024065	Ehd3	protein_coding		ENSMUSG00000016308	Ube2a	protein_coding		ENSMUSG00000009093	Gstt4	protein_coding		ENSMUSG00000008496	Pou2f2	protein_coding		ENSMUSG00000030292	Smco2	protein_coding
ENSMUSG00000024134	Six2	protein_coding		ENSMUSG00000023132	Gzma	protein_coding		ENSMUSG00000022894	Adamts5	protein_coding		ENSMUSG00000025515	Muc2	protein_coding		ENSMUSG00000024512	Dynap	protein_coding		ENSMUSG00000024066	Xdh	protein_coding		ENSMUSG00000016319	Slc25a5	protein_coding		ENSMUSG00000009097	Tbx1	protein_coding		ENSMUSG00000008601	Rab25	protein_coding		ENSMUSG00000030301	Ccdc91	protein_coding
ENSMUSG00000024140	Epas1	protein_coding		ENSMUSG00000023140	Reg2	protein_coding		ENSMUSG00000022895	Ets2	protein_coding		ENSMUSG00000025519	Tktl2	protein_coding		ENSMUSG00000024513	Mbd2	protein_coding		ENSMUSG00000024067	Dpy30	protein_coding		ENSMUSG00000016344	Ppdpf	protein_coding		ENSMUSG00000009108	Gnat2	protein_coding		ENSMUSG00000008604	Ubqln4	protein_coding		ENSMUSG00000030324	Rho	protein_coding
ENSMUSG00000024154	Gtf2a1l	protein_coding		ENSMUSG00000023151	Lrrc69	protein_coding		ENSMUSG00000022902	Stfa2	protein_coding		ENSMUSG00000025521	Tmem192	protein_coding		ENSMUSG00000024528	Srfbp1	protein_coding		ENSMUSG00000024068	Spast	protein_coding		ENSMUSG00000016346	Kcnq2	protein_coding		ENSMUSG00000009112	Bcl2l13	protein_coding		ENSMUSG00000008668	Rps18	protein_coding		ENSMUSG00000030366	Ceacam12	protein_coding
ENSMUSG00000024172	St6gal2	protein_coding		ENSMUSG00000023186	Vwa5a	protein_coding		ENSMUSG00000022931	Krtap15	protein_coding		ENSMUSG00000025588	Nat1	protein_coding		ENSMUSG00000024529	Lox	protein_coding		ENSMUSG00000024069	Slc30a6	protein_coding		ENSMUSG00000016349	Eef1a2	protein_coding		ENSMUSG00000009114	2610028H24Rik	protein_coding		ENSMUSG00000008682	Rpl10	protein_coding		ENSMUSG00000030368	Ceacam11	protein_coding
ENSMUSG00000024173	Tpsab1	protein_coding		ENSMUSG00000023206	Il15ra	protein_coding		ENSMUSG00000022938	Fam3b	protein_coding		ENSMUSG00000025591	Tma16	protein_coding		ENSMUSG00000024532	1700034E13Rik	protein_coding		ENSMUSG00000024070	Prkd3	protein_coding		ENSMUSG00000016356	Col20a1	protein_coding		ENSMUSG00000009145	Dqx1	protein_coding		ENSMUSG00000008683	Rps15a	protein_coding		ENSMUSG00000030373	Psg28	protein_coding
ENSMUSG00000024211	Grm8	protein_coding		ENSMUSG00000023210	Lcn9	protein_coding		ENSMUSG00000022949	Clic6	protein_coding		ENSMUSG00000025610	Map3k7cl	protein_coding		ENSMUSG00000024534	Sncaip	protein_coding		ENSMUSG00000024072	Yipf4	protein_coding		ENSMUSG00000016386	Mpped2	protein_coding		ENSMUSG00000009210	Prr29	protein_coding		ENSMUSG00000008690	Ncaph2	protein_coding		ENSMUSG00000030378	Sult2a8	protein_coding
ENSMUSG00000024227	Pdzph1	protein_coding		ENSMUSG00000023289	Sva	protein_coding		ENSMUSG00000022951	Rcan1	protein_coding		ENSMUSG00000025612	Bach1	protein_coding		ENSMUSG00000024583	Txnl1	protein_coding		ENSMUSG00000024073	Birc6	protein_coding		ENSMUSG00000016458	Wt1	protein_coding		ENSMUSG00000009246	Trpm5	protein_coding		ENSMUSG00000008730	Hipk1	protein_coding		ENSMUSG00000030385	2900092C05Rik	protein_coding
ENSMUSG00000024228	Nudt12	protein_coding		ENSMUSG00000023330	Dtwd1	protein_coding		ENSMUSG00000022952	Runx1	protein_coding		ENSMUSG00000025754	Agbl1	protein_coding		ENSMUSG00000024592	C330018D20Rik	protein_coding		ENSMUSG00000024074	Crim1	protein_coding		ENSMUSG00000016481	Cr1l	protein_coding		ENSMUSG00000009281	Rarres2	protein_coding		ENSMUSG00000008734	Gprc5b	protein_coding		ENSMUSG00000030386	Zfp606	protein_coding
ENSMUSG00000024245	Tmem178	protein_coding		ENSMUSG00000023333	Gcm1	protein_coding		ENSMUSG00000022956	Atp5po	protein_coding		ENSMUSG00000025766	D3Ertd751e	protein_coding		ENSMUSG00000024604	Rbm22	protein_coding		ENSMUSG00000024076	Vit	protein_coding		ENSMUSG00000016487	Ppfibp1	protein_coding		ENSMUSG00000009291	Pttg1ip	protein_coding		ENSMUSG00000008763	Man1a2	protein_coding		ENSMUSG00000030393	Zik1	protein_coding
ENSMUSG00000024246	Thumpd2	protein_coding		ENSMUSG00000023336	Wfdc1	protein_coding		ENSMUSG00000022969	Il10rb	protein_coding		ENSMUSG00000025776	Crispld1	protein_coding		ENSMUSG00000024614	Tmx3	protein_coding		ENSMUSG00000024077	Strn	protein_coding		ENSMUSG00000016493	Cd46	protein_coding		ENSMUSG00000009293	Ube2g2	protein_coding		ENSMUSG00000008813	Tppp2	protein_coding		ENSMUSG00000030423	Pop4	protein_coding
ENSMUSG00000024247	Pkdcc	protein_coding		ENSMUSG00000023341	Mx2	protein_coding		ENSMUSG00000022971	Ifnar2	protein_coding		ENSMUSG00000025777	Gdap1	protein_coding		ENSMUSG00000024642	Tle4	protein_coding		ENSMUSG00000024078	Ttc27	protein_coding		ENSMUSG00000016494	Cd34	protein_coding		ENSMUSG00000009376	Met	protein_coding		ENSMUSG00000008822	Acyp1	protein_coding		ENSMUSG00000030463	4933421I07Rik	protein_coding
ENSMUSG00000024256	Adcyap1	protein_coding		ENSMUSG00000023349	Clec4n	protein_coding		ENSMUSG00000022986	Krt75	protein_coding		ENSMUSG00000025780	Itih5	protein_coding		ENSMUSG00000024644	Cndp2	protein_coding		ENSMUSG00000024079	Eif2ak2	protein_coding		ENSMUSG00000016495	Plgrkt	protein_coding		ENSMUSG00000009378	Slc16a12	protein_coding		ENSMUSG00000008843	Cldn13	protein_coding		ENSMUSG00000030465	Psd3	protein_coding
ENSMUSG00000024261	Syt4	protein_coding		ENSMUSG00000023367	Tmem176a	protein_coding		ENSMUSG00000022987	Zfp641	protein_coding		ENSMUSG00000025783	Gata3os	lncRNA		ENSMUSG00000024645	Timm21	protein_coding		ENSMUSG00000024081	Cebpz	protein_coding		ENSMUSG00000016496	Cd274	protein_coding		ENSMUSG00000009406	Elk1	protein_coding		ENSMUSG00000008855	Hdac5	protein_coding		ENSMUSG00000030498	Gas2	protein_coding
[truncated: 30,158 more rows]

## Sheet: Table S2
genes DE in LBRKO mESCs									genes DE in TKO mESCs									genes DE in QKO mESCs
[truncated: 10,850 more rows]

[truncated: 9 more sheets: Table S3, Table S4, Table S5, Table S6, Table S7, Table S8, Table S9, Table S10, Table S11]
