# Supplementary material for: The nuclear periphery confers repression on H3K9me2-marked genes and transposons to shape cell fate
Source: Nat Cell Biol. 2025 Jul 22;27(8):1311–26. doi: 10.1038/s41556-025-01703-z (PMC12339402; doi:10.1038/s41556-025-01703-z)
Supplement: Supplementary file 5 — Statistical source data. [file 41556_2025_1703_MOESM5_ESM.xlsx]

## Sheet: Figure 1E
Figure 1E - fluorescence intensity (A.U.)
WT mESCs	TKO mESCs	LBR KO mESCs	QKO mESCs
57.1233	44.7648	81.2126	52.3005
42.4727	28.7146	42.9146	40.4689
41.6479	34.0958	43.9183	32.6878
73.0488	38.2122	37.3168	68.6312
47.6766	66.69	50.0502	36.1175
54.9115	60.0522	36.1197	36.1563
37.5399	69.9648	39.6676	31.4582
64.6418	69.026	38.836	50.548
38.6005	47.6008	34.1148	72.7952
38.6265	76.5394	30.6903	32.9517
60.5611	53.2605	68.3644	52.0551
53.4755	83.9009	46.3717	63.2467
61.9171	73.4645	35.9189	43.5607
78.5943	56.8446	42.5785	47.5859
74.4399	86.4161	26.4025	50.2901
54.6965	33.8236	29.249	55.0799
42.716	46.8914	26.9705	48.0576
	48.03	75.5211	48.8683
	61.7235	42.809	34.8711
	70.853	34.4432
	66.8916	69.6929
	53.9714	42.126
	47.7651	38.6343
	26.4879	59.6331
	24.8841	62.275
		82.5319
		47.3421
		52.9303

## Sheet: Figure 1H
Figure 1H. H3K9me2 radial intensity quantification in mESCs.
shell	WT mESC replicates																	TKO mESC replicates																									LBRKO mESC replicates
1	0.845952	0.605943	0.531096	0.636098	0.743277	1.13285	0.985402	0.736402	0.792828	0.799134	0.367733	0.895045	0.414955	0.528296	0.558179	0.487336	0.623571	0.598208	0.665111	0.540619	0.724453	0.653987	0.599338	0.446901	0.513146	0.910404	0.573971	0.416386	0.410803	0.693453	0.630634	0.492702	0.55081	0.608306	0.809405	0.782626	0.466677	0.813037	0.722962	0.790936	0.580671	0.731173	0.452367	0.494725	0.931347	0.888783	0.65429	0.623411	0.73095
2	0.803639	0.631092	0.567481	0.644501	0.747507	1.0697	0.93001	0.700863	0.819625	0.776813	0.408616	0.926776	0.435251	0.520737	0.623022	0.511459	0.661616	0.63554	0.679306	0.57514	0.701691	0.605156	0.639724	0.444922	0.563821	0.785203	0.644082	0.409269	0.45823	0.661376	0.631331	0.494532	0.561074	0.649	0.737354	0.826343	0.512838	0.885707	0.655338	0.740358	0.609934	0.714458	0.484424	0.56328	0.887673	0.897641	0.695648	0.650074	0.734195
3	0.753938	0.679203	0.596668	0.638619	0.751518	0.865421	0.900373	0.67229	0.819771	0.787495	0.419397	0.942863	0.460235	0.583177	0.66703	0.575115	0.686476	0.646333	0.636885	0.582253	0.75176	0.56797	0.60608	0.461402	0.600046	0.740315	0.705277	0.423356	0.488779	0.616403	0.634072	0.519055	0.565642	0.653937	0.710551	0.862615	0.553387	0.925852	0.599876	0.688921	0.596891	0.70812	0.541365	0.627021	0.837031	0.886568	0.743853	0.63783	0.761878
4	0.729198	0.721248	0.641505	0.668815	0.717332	0.717563	0.868889	0.623882	0.706982	0.810626	0.45413	0.927235	0.503809	0.61221	0.682038	0.603711	0.697807	0.658632	0.63656	0.602748	0.813124	0.566294	0.586587	0.498962	0.58033	0.677109	0.720375	0.425919	0.535663	0.598572	0.644042	0.554553	0.548191	0.642104	0.683648	0.893105	0.579386	0.875976	0.570251	0.6388	0.6041	0.720558	0.618601	0.625619	0.883391	0.856201	0.793693	0.639446	0.822665
5	0.723664	0.758456	0.672749	0.664024	0.746017	0.628978	0.893867	0.612429	0.668754	0.818275	0.48329	0.921079	0.561093	0.611489	0.679589	0.596532	0.664393	0.635388	0.627373	0.62425	0.81607	0.547779	0.592797	0.517264	0.614911	0.633693	0.756244	0.435	0.538608	0.618236	0.675303	0.555508	0.576486	0.631712	0.660585	0.927198	0.61124	0.774409	0.564125	0.635161	0.642036	0.694352	0.715387	0.669251	0.897862	0.847285	0.857758	0.65138	0.854973
6	0.706112	0.733673	0.701484	0.634126	0.753677	0.621541	0.879498	0.655406	0.666569	0.801845	0.529532	0.885371	0.614075	0.633726	0.670574	0.568988	0.653959	0.602732	0.62899	0.629038	0.830165	0.523733	0.60819	0.553533	0.634754	0.603759	0.774675	0.438335	0.599744	0.652054	0.664797	0.564907	0.636738	0.620146	0.688908	0.963708	0.649153	0.757508	0.526687	0.615227	0.61624	0.678994	0.772226	0.719141	0.825397	0.833748	0.860743	0.672834	0.961838
7	0.684538	0.719875	0.732181	0.649615	0.799607	0.622255	0.872942	0.695247	0.642106	0.775905	0.573317	0.862573	0.664188	0.692691	0.666631	0.572301	0.698146	0.59417	0.648833	0.655195	0.86298	0.532631	0.672033	0.597961	0.653212	0.580303	0.779912	0.456984	0.618362	0.64541	0.633638	0.571779	0.680498	0.627191	0.707134	0.984117	0.654412	0.723467	0.526837	0.569359	0.596989	0.666619	0.783521	0.834854	0.757554	0.825879	0.885856	0.720533	1.05468
8	0.70218	0.762758	0.767415	0.664504	0.757915	0.601874	0.842215	0.715464	0.63623	0.792967	0.622239	0.745849	0.723599	0.739914	0.621527	0.608577	0.739849	0.596209	0.666309	0.632858	0.873605	0.558819	0.734565	0.617947	0.668992	0.569025	0.752923	0.48598	0.63565	0.6248	0.561873	0.565096	0.702137	0.663227	0.699407	0.965318	0.638906	0.714429	0.540537	0.550692	0.609254	0.637907	0.80829	0.860998	0.665998	0.862469	0.83655	0.766366	1.04577
9	0.730226	0.76565	0.774675	0.683523	0.745363	0.578106	0.828945	0.69357	0.619496	0.790916	0.653699	0.754251	0.779096	0.755855	0.589096	0.644884	0.790629	0.606109	0.699644	0.646987	0.864065	0.549223	0.735343	0.61594	0.702289	0.59392	0.734806	0.554517	0.623971	0.614387	0.520921	0.555311	0.700124	0.718253	0.713048	0.900972	0.592184	0.739149	0.559556	0.563232	0.639333	0.643255	0.828656	0.829403	0.645943	0.947412	0.78492	0.901456	0.98624
10	0.732526	0.771791	0.796197	0.675483	0.750157	0.594269	0.815881	0.707121	0.615534	0.830278	0.702102	0.831082	0.79854	0.751618	0.592921	0.694274	0.806493	0.610822	0.757386	0.640478	0.8157	0.544214	0.706653	0.620051	0.725181	0.599384	0.710262	0.637701	0.665049	0.602982	0.487719	0.572887	0.723611	0.763565	0.720428	0.8587	0.597514	0.737703	0.592961	0.621925	0.689283	0.677762	0.85267	0.810364	0.688451	1.03061	0.847233	0.959691	0.828803
11	0.691618	0.789527	0.794783	0.699069	0.783895	0.617281	0.833973	0.75105	0.631306	0.837367	0.720694	0.882883	0.760667	0.727751	0.5851	0.689815	0.799405	0.648901	0.838757	0.644521	0.729829	0.558261	0.721763	0.624561	0.724496	0.63369	0.706782	0.668958	0.683303	0.598052	0.489827	0.608054	0.702274	0.814201	0.762319	0.835362	0.616912	0.709685	0.61662	0.646887	0.717174	0.738729	0.844991	0.836692	0.739407	0.98833	0.879695	0.968239	0.738294
12	0.720389	0.76012	0.806782	0.733995	0.814333	0.628947	0.840515	0.750195	0.667629	0.840661	0.720208	0.888874	0.736328	0.69819	0.638804	0.693451	0.799034	0.64686	0.921981	0.640834	0.679731	0.611051	0.669933	0.627557	0.750036	0.659236	0.708513	0.732436	0.702896	0.660382	0.509892	0.645153	0.712138	0.810562	0.798759	0.803435	0.630694	0.716575	0.652768	0.66808	0.7542	0.784495	0.886828	0.877469	0.783223	0.967851	0.918252	0.958008	0.663559
13	0.749543	0.776145	0.804203	0.723109	0.83001	0.617146	0.868572	0.766275	0.705284	0.910535	0.72201	0.891511	0.762987	0.693567	0.655859	0.730875	0.819545	0.67543	0.954075	0.658597	0.64438	0.666345	0.639972	0.643104	0.727543	0.684357	0.748069	0.782346	0.709015	0.695909	0.54283	0.664197	0.72696	0.807951	0.760924	0.759739	0.627933	0.760555	0.663018	0.667325	0.794938	0.779114	0.876649	0.90745	0.857887	0.976559	0.936395	0.887737	0.596699
14	0.718179	0.807384	0.813475	0.722897	0.869348	0.607762	0.888614	0.805082	0.760709	0.947047	0.722994	0.888257	0.792263	0.687798	0.757737	0.764324	0.819557	0.708782	0.927095	0.689012	0.66034	0.71685	0.665421	0.700716	0.700982	0.724847	0.741525	0.793623	0.743725	0.75286	0.577864	0.69571	0.757576	0.793703	0.729508	0.769604	0.629696	0.809455	0.687529	0.671613	0.811135	0.82232	0.886311	0.919916	0.970929	1.00842	0.936183	0.819686	0.583088
15	0.759039	0.832739	0.856837	0.768853	0.938992	0.592749	0.884558	0.883587	0.832588	0.94443	0.730958	0.813571	0.828054	0.7184	0.869613	0.853758	0.801169	0.750608	0.869705	0.745456	0.628662	0.7491	0.693523	0.70731	0.679225	0.772208	0.758922	0.828768	0.819302	0.805647	0.622105	0.764387	0.837091	0.830033	0.732992	0.815601	0.667464	0.858196	0.698982	0.66792	0.850635	0.873897	0.885109	0.894316	1.04629	1.03536	0.92894	0.823712	0.643074
16	0.838051	0.868875	0.874607	0.800988	0.942507	0.604689	0.902564	0.977252	0.921126	0.997611	0.746066	0.787196	0.838932	0.735798	0.920034	0.92824	0.776291	0.787376	0.836736	0.779423	0.672457	0.76983	0.748094	0.69256	0.699683	0.858813	0.793436	0.880353	0.911997	0.825294	0.689099	0.809336	0.954181	0.8736	0.757252	0.860243	0.797442	0.859993	0.752142	0.649393	0.886862	0.959776	0.845712	0.901103	1.09194	0.993374	0.933229	0.851516	0.736648
17	0.897273	0.901906	0.908138	0.812528	1.00709	0.655837	0.930356	1.03231	1.00559	1.10048	0.813406	0.811268	0.885109	0.768882	0.976278	1.05277	0.791402	0.830487	0.85875	0.841913	0.703186	0.823449	0.810704	0.755313	0.792653	0.956971	0.883148	0.97336	1.0298	0.894008	0.77795	0.855917	1.05461	0.891427	0.825288	0.954143	0.912776	0.866825	0.839771	0.66017	0.946772	1.02806	0.764445	0.913716	1.06611	1.0075	0.945405	0.863135	0.810288
18	0.923963	0.935028	0.946819	0.861153	1.10322	0.739613	0.990846	1.09762	1.08764	1.23863	0.882514	0.862747	0.963474	0.868452	1.0587	1.12035	0.911377	0.911768	0.914329	0.913935	0.829411	0.83427	0.875522	0.781107	0.955268	1.05711	0.968725	1.11045	1.1563	1.0257	0.875797	0.974387	1.11544	0.942447	0.945011	1.11899	1.0023	0.949458	0.96406	0.755571	1.05002	1.13896	0.739558	0.93674	0.970626	1.01218	1.00975	0.871957	0.88048
19	0.978626	1.03454	1.06894	0.95165	1.14156	0.945995	1.07962	1.16461	1.20689	1.36952	1.01072	0.969263	1.07941	1.04378	1.24071	1.31022	1.09857	1.02557	0.994588	1.05842	1.01591	0.888914	1.04388	0.890586	1.14954	1.18587	1.02878	1.27325	1.3086	1.2713	1.017	1.16255	1.216	1.06133	1.12246	1.25656	1.10817	1.07921	1.0723	0.928305	1.19009	1.20836	0.802513	0.992405	0.956552	1.08109	1.06283	0.899481	1.07387
20	1.09994	1.21307	1.22361	1.01005	1.2764	1.24675	1.21176	1.29189	1.39176	1.44453	1.26674	1.10818	1.27267	1.18312	1.5324	1.46237	1.34997	1.22388	1.06014	1.27529	1.26673	1.01802	1.40714	1.00714	1.44425	1.42573	1.15345	1.45402	1.57275	1.59662	1.40848	1.43408	1.37713	1.26521	1.32152	1.50692	1.30484	1.1718	1.33275	1.26703	1.38157	1.30532	1.07047	1.11213	1.04033	1.17517	1.13273	0.964413	1.23181
21	1.3902	1.43269	1.39348	1.18933	1.45712	1.70979	1.38245	1.5153	1.61715	1.37877	1.62896	1.33385	1.61044	1.41391	1.85985	1.63406	1.59399	1.55213	1.20207	1.59211	1.53576	1.35513	1.82333	1.30709	1.8745	1.78536	1.45266	1.63161	1.77662	1.95057	2.05003	1.775	1.57617	1.57213	1.57581	1.71379	1.62199	1.34017	1.82039	1.8467	1.61489	1.44311	1.53695	1.35968	1.27245	1.26692	1.24691	1.18596	1.353
22	1.75429	1.56334	1.52551	1.5276	1.51388	2.05764	1.44786	1.67979	1.73751	1.13904	1.99585	1.62228	1.88183	1.66551	1.87069	1.6027	1.66371	1.92135	1.45219	1.8199	1.57103	1.91816	1.83788	1.85241	1.90195	1.91302	1.8381	1.62797	1.74129	1.97432	2.2201	1.93436	1.65324	1.72468	1.8021	1.55798	1.87816	1.59471	2.11344	2.33786	1.67004	1.51754	1.85123	1.63929	1.55	1.24775	1.41283	1.40188	1.30245
23	1.63123	1.38858	1.40949	1.67552	1.22601	1.87853	1.26061	1.31854	1.30049	0.93344	1.67109	1.53078	1.50071	1.51686	1.19809	1.25868	1.37505	1.65906	1.53519	1.54599	1.60863	2.06272	1.49891	2.05995	1.35967	1.3193	1.69346	1.29111	1.15954	1.17535	1.50058	1.5622	1.2621	1.46811	1.52153	0.936163	1.65707	1.54257	1.58694	1.70058	1.30411	1.28254	1.59994	1.46973	1.49293	1.0928	1.30841	1.44572	1.26458
24	0.978308	0.944605	0.941625	1.31997	0.688411	1.00295	0.829722	0.75103	0.673635	0.614403	0.872954	0.879892	0.756343	1.03023	0.539401	0.66626	0.81428	0.937233	1.085	0.945602	1.12153	1.16435	0.831694	1.28402	0.720463	0.642346	0.798025	0.737036	0.59007	0.511651	0.762741	0.784605	0.709568	0.746341	0.793716	0.478895	0.879682	0.969778	0.754261	0.798695	0.733267	0.797663	0.836167	0.841445	0.823126	0.773736	0.860801	1.17353	1.25978
25	0.508941	0.551588	0.573776	0.573249	0.445109	0.479326	0.505287	0.420315	0.421467	0.440193	0.44154	0.458519	0.372554	0.466451	0.286053	0.355053	0.512426	0.547696	0.673138	0.57066	0.534878	0.526652	0.403267	0.479548	0.366902	0.36407	0.385471	0.457669	0.337375	0.27063	0.433995	0.401298	0.44402	0.412435	0.452351	0.322369	0.446683	0.503476	0.404927	0.430442	0.477183	0.516812	0.426742	0.434177	0.445666	0.514546	0.508813	0.735153	0.653336
[truncated: 80 more columns]

## Sheet: Figure 1M
Figure 1M - TEM signal intensity ratio (NE/nucleoplasm)
WT mESCs	TKO mESCs	LBR KO mESCs	QKO mESCs
1.06431	1.05896	1.10698	0.958754
1.06552	1.03926	1.11765	0.981611
1.08793	1.03084	1.11793	0.968664
1.10085	1.04176	1.0825	1.00888
1.08891	1.05724	1.11263	1.00155
1.1019	1.04588	1.1246	0.991046
1.07327	1.02393	1.08756	0.995857
1.09503	1.03331	1.07541	0.987466
1.07843	1.04214	1.10094	1.00437
1.07743	1.03515	1.12473	0.995875
	1.02036	1.10705	0.978718
		1.12956	0.977128
		1.09317	0.996119
		1.13003	0.988042
		1.14767	0.999068
		1.14491
		1.08886

## Sheet: Figure 2E
Figure 2E - proportion genes expressed (TPM > 5) in chromatin domains of WT mESCs
WT nonLAD	WT LAP2B+LB1+	WT LAP2B+LB1+K9+	WT K9 only
0.289194	0.306155	0.055618	0.0730614
0.291482	0.308779	0.0547753	0.0733895
0.289687	0.303935	0.0565309	0.0759051
0.28856	0.30333	0.0540028	0.0734989
0.283034	0.304339	0.0511938	0.0698895
0.288244	0.309384	0.0540028	0.0715301
0.291834	0.312412	0.0485955	0.0680302
0.281626	0.299495	0.0500702	0.066499

## Sheet: Figure 3B
Figure 3B - scale factors (target DNA vs. spike-in DNA) for LAP2b CUT & RUN
WT mESCs	TKO mESCs	LBR KO mESCs	QKO mESCs
1.05416	0.96911	0.493797	0.372561
1.65494	1.12899	0.819672	0.323428
1.17165	1.27836	0.572697	0.367613

## Sheet: Figure 3G
Figure J - scale factors (target DNA vs. spike-in DNA) forH3K9me2 CUT & RUN
WT mESCs	TKO mESCs	LBR KO mESCs	QKO mESCs
1.85874	1.04639	1.0929	1.321
1.02319	1.32275	0.941324	1.14591
1.40252	1.56822	1.06345	1.26369
			3G

## Sheet: Figure 4D
Figure 4D - Expression vs. change in LAD association (QKO vs WT mESCs)
log2FC LAP2 (QKO/WT)	log2FC RNA QKO/WT padj > 0.05	log2FC RNA QKO/WT >2fold up and padj < 0.05	log2FC RNA QKO/WT >2fold down and padj < 0.05
-2.57058		5.84712
-2.14989		4.34777
-1.26429		10.9185
-1.63505		8.66528
-2.33201		8.57922
-2.44286		6.68969
-1.83047		6.54098
-2.35231		6.52932
-2.17234		6.21488
-2.33969		6.16307
-3.3859		6.10838
-1.97337		6.01741
-2.54735		5.77076
-2.87904		5.49969
-3.40736		5.41513
-2.81772		5.3668
-2.54411		5.23172
-3.02883		5.07536
-3.15263		5.02979
-2.49856		5.0294
-0.254466		5.01387
-2.53621		5.00214
-2.74966		4.99243
-3.08327		4.94733
-2.09221		4.93603
-2.92172		4.91736
-2.47308		4.8306
-2.77655		4.79709
-2.84174	4.79128
-1.78464		4.74699
-2.64386		4.74481
-1.14413	4.72463
-2.39109	4.72347
-2.6462		4.72257
-2.80308		4.70744
-3.05628	4.63514
-3.53356		4.58893
-2.36708		4.58124
-2.67436	4.5786
-2.60443	4.57804
-3.16376		4.568
-1.17519		4.55666
-3.10174		4.52494
-2.9087		4.51419
-3.05989	4.49815
-2.57146		4.46659
-3.14683	4.4659
-1.87667		4.45727
-2.46239	4.4515
-2.72837		4.43503
-0.726956	4.40985
-2.99265		4.40366
-2.02219		4.39688
-3.20742		4.38686
-2.15998	4.38615
-2.60994	4.37183
-3.34602		4.36557
-1.83929		4.36422
-2.78661		4.34997
-1.7956	4.34811
-3.51441		4.331
-3.14947		4.30805
-2.58741		4.29862
-2.48909		4.26564
-2.0039	4.25775
-3.07637		4.25148
-2.46919		4.23013
-2.67434		4.21793
-3.18396		4.20266
-2.39439		4.16568
-2.61515		4.15593
-3.3453	4.12352
-2.45271	4.04461
-2.66778		4.0286
-1.71622	4.02323
-1.44761	4.01819
-3.02989		4.01291
-2.61949		4.01027
-2.46663	4.00311
-2.83835	3.98942
-2.94282	3.97872
-2.37399	3.96786
-2.12331		3.96334
-1.71593		3.95116
-2.925	3.94445
-2.52946	3.94409
-3.15431		3.93761
-3.27487		3.93678
-2.87397		3.90033
-2.93109		3.89147
-2.38902		3.88743
-1.89122		3.88563
-2.65443	3.87989
-2.92749		3.87372
-3.26714	3.85384
-2.47733	3.85106
-1.86326	3.84998
-2.07854		3.84571
-3.34295	3.84361
-3.31953		3.83673
-2.40676		3.82811
-3.06073		3.80087
-2.63874		3.79868
-2.84238		3.78812
-3.04534	3.77322
-3.42331	3.7723
-1.75716		3.7706
-1.56829		3.76435
-2.20645		3.76182
-3.05113	3.75243
-1.88209	3.7522
-3.12067	3.74514
-2.37647		3.73381
-3.04811	3.69409
-1.62675	3.69294
-1.76354		3.68622
-2.64109	3.68058
-1.78145	3.6759
-2.72472		3.66847
-3.09642		3.66304
-2.1908	3.65499
-1.21788		3.64004
-2.53872	3.63579
-1.64181		3.62795
-1.85478	3.62441
-1.69239		3.61622
-2.33381	3.60494
-2.90458	3.60153
-2.17141	3.59241
-3.77922	3.56035
-2.08583	3.5526
-2.02265		3.54491
-2.45529		3.53337
-3.15901	3.5327
-2.19307	3.53113
-3.78955	3.52103
-2.48626	3.52098
-1.89953	3.51736
-2.03728		3.50925
-2.49436		3.4996
-3.44708	3.49048
-3.48772	3.49042
-2.28751	3.48771
-2.1885		3.48155
-3.02853		3.48109
-2.23421	3.47675
-2.31857		3.45358
-3.16039	3.45232
-2.34289		3.44196
-2.02322	3.44154
-3.74519	3.43885
-2.19785		3.42897
-1.19856		3.42563
-2.06162		3.4226
-2.57402	3.42196
-3.00195		3.41759
-2.60333	3.41409
-1.99573		3.40581
-2.09934		3.39556
-2.42068	3.38384
-2.66837	3.37428
-2.32457		3.37104
-2.24227	3.35827
-2.95487	3.3475
-2.97528		3.33978
-3.02526	3.336
-1.53687		3.33481
-2.842		3.32431
-2.78857	3.32156
-3.62483	3.31238
-2.69435	3.3096
-3.02626		3.29884
-2.85504		3.29178
-1.46749	3.2874
-3.80985	3.28337
-1.55413		3.2802
-2.65749		3.27801
-2.49072		3.27541
-3.33298		3.27347
-2.2751	3.27182
-3.0776	3.26932
-2.78475	3.26411
-3.47068		3.26166
-3.05502	3.25919
-1.81648		3.25629
-1.54617	3.24894
-3.04393		3.24696
-2.39396		3.24519
-3.10403	3.24491
-0.654884		3.2439
-1.69185	3.23787
-1.068		3.22554
-3.12163	3.22102
-2.28847	3.22025
-2.9529	3.22011
-2.97921	3.21967
-3.42045		3.219
-2.38409		3.21762
-3.04182	3.21334
-2.24611	3.21229
-3.57024	3.21181
-1.88427	3.20521
-0.733178	3.2035
-2.63263	3.19875
-2.4398		3.19237
-2.84015	3.18751
-2.06218	3.18563
-2.12858	3.18361
-1.92118		3.16554
-2.98039	3.16243
-2.55055	3.15915
-2.68565	3.15171
-2.4145		3.15092
-3.06266	3.14834
-2.50295	3.14792
-4.36081	3.14514
-2.94652	3.14509
-1.22322	3.14503
-3.103	3.14252
-2.35181	3.14094
-2.59367		3.14086
-2.89479	3.13846
-2.71526	3.13226
-3.07807		3.12648
-2.61857		3.12488
-3.16856	3.12181
-2.34659	3.1216
-2.90625		3.11975
-2.9928		3.11137
-2.52964		3.11076
-2.72469	3.10881
-2.69754		3.10759
-3.22498		3.10135
-3.17374	3.10095
-3.64797	3.0984
-2.48055		3.09699
-3.02753	3.09659
-1.73492	3.0933
-2.38541	3.0933
-2.70047		3.09253
-2.56426	3.08974
-1.741		3.08545
-2.5295	3.08511
-2.90436		3.08111
-3.22802		3.07514
-2.63825	3.07513
-3.96283	3.07426
-2.32239	3.06851
-0.930507	3.06768
-2.87806	3.06726
-1.78669		3.06648
-1.8562		3.0664
-2.02405	3.0648
-1.70079		3.05741
-3.53287	3.05647
-3.23605		3.05364
-2.07443	3.03829
-2.80014	3.0334
-1.60504	3.02684
-3.02954		3.02351
-2.4186	3.02226
-2.1174		3.01529
-2.02147		3.00807
-3.38555	3.00775
-3.45394	3.00403
-2.62175	3.00251
-2.20306		2.99939
-2.17249		2.98832
-2.43537		2.96953
-2.98073		2.96192
-3.08773		2.95791
-2.7915	2.95615
-2.88621	2.94684
-3.23195	2.94684
-1.49831		2.94647
-1.77306	2.94625
-1.63177	2.94479
-2.51516	2.94252
-2.37568	2.93541
-2.70723	2.93118
-2.92695		2.92951
-2.04564	2.92559
-2.54619	2.9238
-1.78269		2.91915
-3.13956	2.90769
-1.4406		2.90463
-1.65133		2.90215
-1.8164	2.90024
-2.35898		2.89799
-3.1003	2.89381
-3.40988	2.88856
-2.50471	2.88792
-3.17049	2.88234
-1.69389		2.88156
-1.94385		2.87822
-2.41609	2.87539
-2.18444	2.87333
-2.57039		2.86405
-2.72238	2.86092
-3.01862	2.85019
-2.28873	2.84985
-3.39998	2.84984
-2.16707	2.84226
-2.48164	2.83472
-2.57185		2.83232
-2.6532	2.83118
-3.29049	2.82695
-2.71198		2.82421
-2.35559		2.81799
-2.52229	2.81775
-2.84697	2.81726
-1.74817	2.81608
-3.4141	2.81313
-1.55922	2.81303
-3.13827	2.80647
-3.12373	2.80599
-2.8625		2.80524
-3.00214		2.80505
-3.11193	2.80434
-1.36865	2.80389
-2.4703	2.80236
-3.23846	2.79976
-2.69337	2.79963
-2.33713	2.79838
-2.50548	2.79474
-3.30855	2.79474
-3.28379	2.79415
-2.86734	2.78444
-2.37005	2.78309
-2.05604		2.78277
-1.82896	2.78196
-2.13254		2.77816
-1.95554	2.77793
-2.77618	2.77498
-2.45052		2.77347
-0.950778		2.76543
-3.16202		2.76489
0.63871		2.76214
-3.57643	2.76102
-2.66582	2.7586
-1.91777	2.75798
-1.47077	2.75766
-2.77216		2.75614
-3.18568	2.75361
-2.14628		2.74777
-3.4163	2.74623
-2.54163	2.74622
-2.1052	2.74622
-2.8306	2.74619
-2.27607		2.74369
-3.95775	2.73943
-2.60936	2.73678
-2.76075	2.7358
-1.76806	2.73553
-1.34731		2.73342
-3.08202		2.73061
-2.98295	2.72452
-1.85099		2.7211
-3.18481	2.71924
-2.45458	2.7182
-2.58213	2.71694
-2.63059	2.71132
-2.07637	2.71089
-1.86717		2.70355
-2.53746	2.69998
-3.39785	2.6967
-3.11518	2.69557
-2.67351	2.69353
-1.69521	2.68706
-3.37356	2.67873
-3.3243	2.67556
-2.67514	2.67284
-3.38326		2.66659
-2.65384		2.66425
-2.96311		2.66089
-3.38189	2.65813
-2.12189		2.65123
-2.77383	2.65029
-2.8552		2.64914
-2.0652	2.64689
-2.28759		2.64491
-2.66293		2.64264
-2.27199		2.64164
-2.65094	2.6384
0.578005	2.63709
-2.54177		2.63652
-2.88715	2.63605
-2.80598		2.6294
-2.04708		2.62776
-2.82368	2.61996
-2.17206	2.61767
-2.98391		2.61655
-1.56102		2.61074
-2.84948	2.60922
-3.18533		2.60506
-3.28362	2.60397
-3.1002	2.60016
-2.69264	2.58981
-4.13291	2.5898
-2.25898		2.58399
-2.01344	2.58213
-3.02519	2.57598
-2.70849	2.57085
-1.72048		2.56056
-2.03076	2.55819
-3.40814	2.55196
-3.43856	2.5518
-2.35278	2.54453
-2.03132	2.54308
-1.87211	2.54256
-2.49593		2.54118
-3.00038	2.54085
-1.33876		2.5404
-2.12284	2.53642
-1.07062		2.53488
-2.88678	2.5309
-3.30128	2.53089
-3.28293	2.53086
-2.31695	2.52971
-2.35524	2.52856
-2.15053	2.52611
-3.14377	2.52588
-3.08528	2.52497
-3.27919	2.52478
-3.63505	2.52471
-2.96364		2.52311
-1.48839	2.52263
-2.0269	2.52032
-3.29818	2.51578
-3.11172	2.51576
-2.27463	2.51575
-3.36435	2.51572
-2.83201	2.51547
-2.41935	2.51326
-2.77927	2.51297
-3.2407	2.50533
-2.0435		2.50403
-1.35548		2.49812
-1.8074		2.49693
-2.9839		2.49451
-2.79561	2.49149
-3.16146	2.48967
-2.65346		2.48967
-2.48213	2.48922
-0.504391	2.48706
-2.662	2.48463
-1.02704	2.48007
-2.52738		2.47844
-2.64046	2.47772
-1.55159		2.47756
-2.58455	2.4743
-1.17677		2.47334
-2.14007	2.46875
-2.75861	2.46853
-1.31609		2.46835
-2.8882	2.46778
-1.42911	2.46738
-1.56644	2.46481
-3.04453	2.46448
-2.85666	2.46253
-3.00676	2.46188
-3.39094	2.46176
-3.24797	2.45822
-2.16125		2.45805
-2.54222	2.45688
-2.98406	2.45687
-2.49724	2.45686
-2.29615	2.45665
-3.85809	2.45663
-2.12764		2.4544
-2.41797		2.45417
-2.24891	2.45337
-2.64162	2.45203
-2.60843	2.44854
-1.93841	2.44689
-1.4694	2.44605
-2.62648		2.44399
-1.49002	2.44103
-2.37325	2.44044
-3.27975	2.43978
-2.43868	2.43637
-2.4934	2.42888
-2.62306		2.42722
-2.58071		2.42607
-1.5801	2.42376
-1.74084	2.41487
-2.70275	2.40574
-2.23461	2.40439
-1.88839	2.40209
-3.5044	2.40179
-2.97691	2.40114
-3.35196	2.40113
-2.16678	2.40107
-2.99508		2.40074
-3.1369	2.40042
-1.99871	2.40031
-2.62716		2.3991
-2.31463	2.39686
-1.43123	2.39566
-2.71375	2.39396
-2.04988	2.39247
-2.46183		2.39227
-4.04216	2.39103
-2.36723	2.38742
-0.955573		2.38704
-3.10439	2.38662
-2.50032		2.38619
-2.94194	2.38075
-2.40636	2.37923
-2.62647	2.37461
-3.89359	2.3736
-3.1845	2.37359
-1.47167
-4.13066	2.36978
-2.65666		2.36905
-2.17194		2.36262
-2.67037		2.3622
-1.25272		2.36162
-1.73295	2.35971
-2.86572	2.35925
-2.73188	2.35907
-2.12149	2.35836
-2.24691	2.35683
-2.44251	2.35335
-3.07279	2.3522
-2.6283	2.3512
-1.55821	2.34666
-2.87275		2.34231
-1.69979		2.3406
-2.31757	2.33438
-2.46703		2.3343
-3.47427	2.33309
-2.3364	2.3319
-2.84715	2.3319
-3.08095	2.3319
-2.9953	2.3319
-3.29267	2.3319
-2.28774	2.33188
-2.69551	2.33188
-2.14791	2.33187
-2.29858		2.32694
-2.74907	2.32573
-4.02828	2.32425
-3.16741	2.31365
-2.60635	2.31337
-1.34871	2.3089
-3.49246	2.30889
-2.13647	2.30711
-2.09126	2.30026
-2.16738		2.29989
-2.86234		2.29918
-3.10951	2.29878
-2.95051		2.29827
-2.72464	2.29587
-2.91987	2.29504
-2.80204	2.29499
-2.79709	2.29306
-0.823894		2.29051
-1.68941	2.28976
-2.17164		2.28806
-1.5953		2.28668
-2.11245	2.28594
-3.32306	2.28555
-3.43548	2.28551
-1.94593	2.27348
-1.51813	2.27163
-2.74842	2.26762
-2.84801	2.26184
-3.60677	2.26184
-2.85263	2.26182
-2.95777	2.2618
-3.29438	2.2618
-1.97194		2.25617
-2.03472		2.25564
-2.40022	2.24943
-2.77186		2.24753
-2.71716	2.24517
-2.55728	2.24331
-0.913714		2.24202
-3.36672	2.23906
-3.22747	2.23833
-3.54189	2.23511
-3.16536		2.22548
-2.03765	2.21964
-2.64448	2.21475
-2.71356	2.20852
-1.28112	2.20849
-1.61081	2.20812
-2.9477		2.20644
-3.08827	2.20569
-2.71057	2.20504
-2.63461	2.20174
-1.24782		2.20108
-1.59143		2.19994
-2.56281		2.19831
-1.93987	2.18546
-2.81989	2.17922
-2.70163		2.1788
-1.99157	2.17813
-3.12162	2.16918
-1.983	2.16684
-2.1601		2.16672
-3.17821	2.16524
-3.08111	2.16523
-2.57637		2.16443
-3.25646	2.16405
-1.95031	2.16254
-2.92414	2.15931
-3.28044	2.15412
-3.25975	2.15385
-3.68529	2.15292
-1.98797	2.15206
-2.73603	2.15154
-2.37418	2.1487
-2.41254	2.14827
-3.41965	2.14775
-2.89754	2.14158
-2.96213		2.14127
-2.45242	2.1354
-2.45029	2.13069
-2.32099	2.12743
-2.54899		2.12514
-2.30209	2.12446
-1.78818		2.12389
-2.0664	2.12387
-3.08438	2.1213
-2.12017	2.12083
-2.28263		2.12048
-2.91029	2.11522
-1.09973	2.11337
-2.47096	2.11212
-3.72669		2.10956
-3.90875	2.10596
-2.17512		2.10546
-2.41529		2.10176
-2.84774	2.09599
-3.54271	2.09596
-1.7344		2.09036
-2.68186	2.08999
-2.63036		2.08882
-3.14526	2.0884
-2.29632	2.08393
-2.71745	2.0837
-2.15192	2.08263
-2.68864	2.0794
-4.37031	2.07474
-3.1281	2.07449
-2.79914	2.073
-1.8285		2.07166
-2.79963	2.07023
-2.60553	2.06967
-2.18832	2.06771
-2.19546		2.06105
-2.95681		2.06082
-2.80185		2.0607
-3.53656	2.05986
-2.91543		2.04854
-2.02097	2.04339
-2.13085	2.04332
-2.86724	2.04322
-3.59093	2.0423
-2.6438	2.04204
-2.40446	2.04176
-3.44867	2.04139
-2.37189	2.04102
-1.77278	2.04081
-2.53461	2.04062
-2.02367	2.04036
-2.51906	2.04012
-2.59867	2.03628
-3.43052	2.03621
-1.41381	2.03528
-2.82072	2.03461
-2.92866	2.03355
-2.15633	2.03189
-2.98264	2.03067
-2.54637		2.02828
-2.60119	2.02811
-2.34198		2.02748
-2.8974	2.02569
-2.41214	2.02493
-3.9208	2.02239
-3.13004		2.02184
-0.319894		2.01775
-1.2048	2.01518
-2.24624		2.01515
-2.50774	2.01413
-1.97506	2.01063
-1.89654		2.0064
-2.75299	1.99914
-3.10207	1.99566
-2.78889		1.99366
-2.49585	1.99364
-2.88518		1.99149
-2.11197		1.98766
-2.06668		1.98417
-3.22277	1.9814
-3.53494	1.98035
-3.46416	1.98021
-0.706061	1.97907
-2.86325	1.97817
-3.10672		1.97681
-1.94339	1.97644
-2.13945		1.96869
-2.44315		1.96703
-0.96956		1.96564
-2.18619	1.96106
-2.55013	1.9604
-3.51049	1.95544
-2.90865	1.95113
-2.49648	1.94897
-1.5399		1.94888
-3.22713	1.94825
-3.21554	1.94343
-1.85547	1.93421
-2.061		1.93395
-2.73751	1.93227
-2.09143		1.93201
-2.09812	1.93192
-2.14054	1.93192
-2.18212	1.93192
-2.18679	1.93192
-2.62288	1.93192
-3.0086	1.93192
-3.04418	1.93192
-3.18384	1.93192
-3.20423	1.93192
-3.24136	1.93192
-3.56834	1.93192
-3.61585	1.93192
-3.6564	1.93192
-3.2165	1.93192
-3.22719	1.93192
-3.49512	1.93192
-3.51573	1.93192
-2.13297	1.93191
-2.4033	1.93191
-2.45177	1.93191
-2.93459	1.93191
-2.98622	1.93191
-3.08027	1.93191
-3.16345	1.93191
-3.38876	1.93191
-2.71263	1.93191
-2.95508	1.93191
-2.3923	1.93191
-3.0259	1.93191
-3.65758	1.9319
-2.84401	1.9319
-3.44668	1.9319
-3.021	1.9319
-1.66524	1.9319
-2.00038	1.9319
-2.29219	1.9319
-2.07648	1.9319
-3.74824	1.9319
-3.39352	1.9319
-2.34558	1.93189
-3.59242	1.93189
-3.06174	1.93189
-3.10473	1.93189
-2.99677	1.93189
-2.22809	1.93189
-2.48121	1.93189
-3.16936	1.93189
-2.49781	1.93135
-3.67788	1.93036
-2.16414	1.93018
-3.025	1.9298
-3.31495		1.92881
-3.36534	1.92786
-2.62062	1.92655
-3.17336	1.92653
-2.94771	1.92604
-3.05817	1.92575
-2.13001	1.92559
-1.99087	1.92529
-2.46964		1.925
-1.61743		1.92253
-2.56872	1.92191
-0.396186		1.92074
-3.59325	1.92071
-3.36732		1.92054
-2.44328		1.91527
-3.14729	1.91245
-2.22497		1.9122
-2.57709	1.91179
-1.84623	1.91059
-2.63834	1.90859
-2.28193		1.90714
-4.03266	1.90697
-2.98748	1.9012
-1.85342	1.89618
-2.39007		1.89601
-3.5092	1.89592
-2.59541	1.89497
-2.42191	1.89425
-3.11933		1.89035
-1.30447		1.88983
-2.17787	1.88792
-1.83469	1.88236
-2.07574	1.8823
-3.80474		1.88196
-3.44423		1.87675
-3.33678	1.87625
-2.12604	1.87233
-2.22119	1.86755
-1.65141	1.86616
-2.4249		1.8638
-2.6962	1.86318
-2.41609		1.85655
-2.63507	1.85333
-1.7269	1.85029
-3.81936	1.84784
-2.94519		1.84428
-2.71928	1.84374
-3.51211	1.84373
-3.48182	1.84354
-3.54299	1.84331
-2.37819	1.84252
-2.41663	1.84248
-2.29967	1.84238
-2.81792	1.84234
-2.74885	1.84233
-3.18286	1.84207
-0.968351		1.84093
-3.17362	1.84022
-2.83048		1.83758
-3.09825	1.83701
-2.21818	1.8358
-1.78518	1.83378
-3.86351	1.83365
-0.731102		1.83305
-2.25095	1.83245
-2.13739		1.83166
-2.023		1.82989
-3.06083	1.82972
-2.62594		1.82667
-1.34846		1.82501
-1.96774	1.82447
-2.25163		1.82021
-1.93671	1.81971
-2.10749	1.81894
-2.97829	1.81756
-0.880907		1.81597
-1.98348	1.81524
-3.96046	1.81434
-2.42701	1.81381
-2.75767	1.8135
-3.78486	1.81324
-2.53952	1.81317
-3.15224	1.81276
-2.99059	1.81271
-2.62159	1.81253
-1.54653	1.81247
-2.37686	1.81233
-3.36059	1.81207
-2.26339	1.81185
-2.67073	1.81181
-2.81884	1.81157
-1.94647	1.81151
-1.99941	1.81151
-2.20346	1.81151
-2.30769	1.81151
-2.82068	1.81151
-2.86891	1.81151
-3.61659	1.81151
-2.36501	1.81151
-2.7716	1.81151
-3.26176	1.8115
-1.51949	1.8115
-2.49661	1.8115
-2.56482	1.8115
-2.95093	1.8115
-3.01759	1.8115
-3.10896	1.8115
-3.29962	1.8115
-3.35138	1.8115
-3.36252	1.8115
-1.89577	1.8115
-1.87228	1.8115
-3.27747	1.81149
-3.11853	1.81149
-2.74334	1.81149
-2.14945	1.81149
-3.73601	1.81148
-2.41487	1.81148
-1.95188	1.81136
-3.82788	1.8112
-2.73138	1.81111
-2.76702	1.81089
-1.44442		1.81062
-2.91257	1.81047
-2.40827	1.81047
-2.39768	1.81046
-2.56439	1.81046
-3.28755	1.81046
-2.04581	1.80856
-2.64704		1.8074
-3.02316	1.80726
-2.04744		1.80673
-2.62339	1.80423
-3.30657	1.80413
-2.11479	1.80399
-1.24151		1.80258
-2.94275		1.80187
-2.61756		1.79848
-2.76247	1.79781
-2.50101	1.79646
-2.13112	1.7945
-2.60209	1.79443
-0.416482		1.79357
-2.68525	1.79234
-2.44482	1.79073
-2.73135	1.78926
-3.60536	1.78897
-2.60149	1.78872
-3.05792	1.78777
-3.61492	1.7868
-2.49856	1.78458
-2.55295
-1.73143	1.78284
-2.55144	1.78248
-2.36577	1.7802
-1.97689	1.77972
-2.88954	1.77909
-2.85698	1.77814
-2.27088	1.77713
-2.64009	1.77461
-2.98243	1.77456
-2.88105	1.77351
-2.69164		1.77298
-2.28087	1.772
-2.00474	1.77192
-3.61813	1.77168
-1.76383		1.77098
-2.7913	1.77024
-2.11703	1.76805
-3.57379	1.7675
-2.65203	1.76749
-2.09474	1.76549
-2.40304	1.76549
-3.15652	1.76549
-3.05692	1.76548
-3.05805	1.76548
-2.38921	1.76548
-2.87083	1.76547
-3.49033	1.76547
-3.44332	1.76547
-3.39868	1.76546
-3.07041	1.76546
-2.89469	1.76448
-1.90873	1.76157
-2.8116		1.76057
-2.56564		1.75917
-2.65097	1.75769
-2.90929	1.75557
-1.97363		1.75375
-2.97101	1.75344
-3.04196	1.75049
-2.65993	1.74646
-2.47476	1.74509
-1.83648		1.74386
-1.97347		1.74255
-3.46494	1.74208
-2.17615	1.74057
-0.874139		1.73797
-2.51535	1.7373
-2.75832	1.73241
-2.52736	1.73106
-2.9567	1.72842
-2.40988	1.72593
-3.87296	1.72564
-2.86918	1.72479
-2.24066	1.72021
-2.42598	1.71802
-2.69566	1.71765
-2.58094	1.71655
-3.09029	1.71606
-2.68705	1.71537
-2.42236	1.7136
-1.64185	1.71333
-1.6215	1.71136
-2.8398	1.71055
-4.11839	1.70943
-2.45388	1.70912
-1.86479		1.70719
-2.75684		1.70528
-3.37268		1.70442
-1.67464	1.70261
-2.355	1.69502
-3.12148	1.69307
-2.13986		1.6924
-1.60155		1.69226
-3.50499	1.6913
-2.92931	1.68918
-2.32991		1.68767
-1.69989		1.68741
-1.20405		1.68738
-2.56949	1.68443
-2.67895	1.68238
-1.20128	1.68024
-2.90238		1.68007
-2.4917		1.67851
-2.96355	1.67638
-3.02853	1.67429
-2.97958		1.67361
-2.04751		1.67358
-2.8294		1.67076
-2.49897	1.67069
-2.75871		1.66774
-1.4708		1.66635
-2.71796		1.66494
-2.63258	1.66375
-1.63788	1.66237
-3.15761	1.66203
-2.29955	1.66182
-1.82802		1.66176
-3.37276		1.66104
-3.11701	1.66086
-3.10392	1.66026
-2.32951	1.65976
-1.73649	1.6597
-1.9894	1.65948
-1.74929	1.65898
-0.889702		1.65272
-1.70131	1.64888
-2.29231	1.64823
-1.13138	1.64123
-2.3725	1.6386
-0.893457		1.63818
-2.46148		1.63731
-3.73174	1.63717
-1.96242	1.63657
-2.04825	1.63529
-2.99714	1.63404
-2.51591		1.63289
-2.4918	1.63189
-3.00043	1.63166
-1.87697		1.62959
-3.22004	1.62826
-3.00153	1.62617
-4.04278	1.62498
-3.32479	1.62344
-2.54216	1.62121
-3.51235	1.6212
-2.63521		1.61547
-1.31919		1.61419
-2.74625	1.61306
-3.02426	1.61059
-2.30926		1.61051
-3.39476	1.60844
-2.91521		1.60484
-2.76409		1.60337
-2.81983		1.60336
-2.5361	1.60222
-3.07578	1.60193
-2.63057		1.60164
-3.25128		1.59996
-2.49157	1.59826
-2.73411		1.59784
-1.98397		1.59774
-1.94113		1.59681
-2.26838		1.59466
-1.73979	1.59443
-1.33901	1.59431
-2.77062	1.59429
-2.47879	1.59365
-2.34515	1.59239
-3.16547	1.5909
-1.85403	1.58908
-2.53804		1.58727
-2.30791		1.58676
-2.1876	1.58599
-2.84049		1.58466
-3.02758		1.58209
-1.18059	1.58203
-2.16321	1.57935
-1.97518		1.57834
-2.17498		1.57811
-2.3171	1.57745
-3.39408	1.57484
-2.23296	1.57289
-3.07995	1.57246
-1.77446	1.57238
-2.20514	1.57129
-1.21086	1.57128
-2.40671	1.57126
-3.71479	1.57083
-2.64696		1.57082
-2.82502	1.57044
-2.92105	1.56999
-3.1962	1.56819
-2.4645	1.56817
-2.5069	1.56815
-2.24402	1.56759
-2.49832	1.56673
-2.60801		1.5666
-2.00348	1.5644
-2.44822	1.56401
-2.64589		1.56308
-2.72857	1.56292
-2.87196	1.56215
-2.30039	1.56205
-1.3178		1.56099
-3.1457	1.55979
-1.52556		1.55827
-2.36133		1.55806
-2.94934	1.55734
-2.55639		1.55552
-2.26501	1.55361
-2.52069	1.5526
-2.71305	1.55205
-2.30332	1.55126
-4.04443	1.54922
-2.11672	1.54771
-3.07972	1.54617
-2.66331	1.54476
-2.06675		1.5444
-1.43133		1.54274
-2.24307		1.54227
-3.3111	1.54077
-3.04002	1.53804
-2.93988	1.5356
-2.01605	1.53541
-3.04633	1.5352
-1.08326	1.5351
-0.857084		1.53498
-2.5401	1.53445
-0.58179	1.53272
-2.89369		1.53222
-3.9474	1.53041
-2.24562		1.52893
-2.49562	1.5284
-2.43159	1.52764
-2.87598	1.52453
-2.76789	1.5202
-2.80982	1.51506
-2.99467	1.51321
-3.1475	1.50311
-0.68134		1.50186
-2.93452	1.50184
-3.0722		1.49981
-1.92252		1.49759
-3.05567	1.49573
-2.11597	1.48645
-2.94511	1.48613
-2.35498	1.48311
-2.38504	1.4831
-1.3272	1.48244
-3.38691	1.48239
-3.01105	1.4804
-2.29077	1.47312
-2.62167	1.46825
-2.32298		1.46821
-3.12567	1.46749
-2.76882	1.46711
-2.28027	1.46573
-3.08439		1.46441
-3.18422	1.46352
-2.89266	1.46341
-2.70913	1.46192
-2.28337	1.45747
-2.37824		1.45711
-1.04398		1.45627
-2.02455	1.45521
-2.49727	1.45468
-1.9374	1.45456
-2.64001	1.45387
-1.42557		1.45361
-2.98225	1.45319
-3.17566	1.45228
-2.9471	1.45203
-3.348	1.45202
-2.74058	1.45183
-3.69337	1.45087
-2.92019	1.45086
-3.54988	1.45086
-2.32747	1.4508
-3.20991	1.45021
-2.46814	1.45006
-3.22929	1.44983
-3.29457	1.44983
-2.7947	1.44848
-2.43772	1.44846
-2.97236	1.44762
-2.51413	1.44756
-2.23861		1.44627
-1.37813		1.44622
-2.5731	1.44499
-2.50992	1.44261
-2.06857	1.44139
-2.21109		1.43972
-2.21566		1.43952
-1.38377		1.43864
-2.91602	1.43667
-3.80967	1.43621
-2.01428	1.4336
-3.34449	1.43318
-3.21432	1.43228
-0.586613		1.42883
-2.7281	1.42798
-2.19286		1.42694
-1.30604	1.42621
-2.33163	1.42485
-2.89974		1.42424
-2.70009	1.42281
-2.19808	1.42226
-1.98329	1.42182
-2.43047	1.42145
-4.04585	1.41653
-1.96795	1.41625
-3.14533	1.41421
-3.23176	1.41409
-3.66647	1.41387
-2.25744	1.4125
-2.54617		1.41126
-1.41251	1.41079
-2.11424		1.4101
-2.53222	1.40985
-3.38846	1.40896
-2.62563	1.40872
-1.73451	1.4085
-2.42863	1.40778
-2.76018	1.406
-1.62326	1.40537
-3.11943	1.40516
-1.70992	1.40515
-2.98106	1.40485
-2.8548	1.40484
-1.99847	1.40483
-0.439747		1.40451
-2.87683		1.403
-3.03194		1.403
-2.57665	1.40165
-2.41834	1.39727
-2.39212	1.39356
-2.06371	1.39232
-2.28043		1.39202
-2.77872	1.39191
-3.34804	1.39182
-3.10251	1.39147
-2.18611	1.38912
-2.4763		1.38768
-0.637302		1.38743
-1.53845		1.38577
-2.09527	1.385
-2.88942		1.38341
-3.54996	1.38307
-2.85391	1.38239
-1.96985		1.38194
-1.16741	1.38097
-0.753733		1.38013
-1.98408		1.37945
-3.04149	1.37793
-2.8766		1.37721
-3.01138		1.37695
-2.79896	1.37604
-2.85026	1.37475
-2.71403	1.37409
0.0136688		1.37262
-2.47438	1.36728
-2.69457	1.36619
-2.50991		1.36451
-2.09934		1.36153
-3.11966	1.36089
-3.06694	1.36078
-2.08701		1.35902
-2.36017		1.35864
-2.96016	1.35845
-2.29263	1.35705
-2.66323	1.35694
-2.49601	1.35674
-2.78876		1.35658
-1.55004	1.35601
-2.58444		1.3545
-3.00995	1.35175
-3.03987	1.35168
-3.24151	1.348
-2.14225		1.34455
-2.44091	1.34422
-1.63501	1.33695
-2.95118	1.33625
-3.02504	1.33588
-2.85695	1.33512
-1.52537		1.33397
-1.41988		1.32741
-0.526591	1.32724
-2.50456	1.32278
-3.47816	1.32183
-2.34492	1.32132
-2.1286		1.32083
-2.84805		1.31794
-2.39082	1.31599
-2.71302		1.31572
-3.0597	1.31539
-2.1926		1.31437
-3.25705	1.31418
-2.9992	1.31116
-2.28765	1.31103
-1.41553	1.309
-3.28145	1.30594
-2.13325	1.29899
-1.05885		1.2966
-2.97369	1.29411
-2.0064	1.29303
-2.4843	1.29183
-2.53091	1.28759
-2.23303	1.28702
-1.12569		1.28582
-3.11959		1.28534
-2.13236	1.28259
-1.33891	1.28236
-2.76889		1.28132
-0.549633		1.28122
-2.21955		1.28112
-2.16365	1.27596
-2.74163		1.27568
-3.23265	1.27532
-3.02966	1.27452
-2.33756		1.2701
-1.56138		1.26788
-3.72948	1.26615
-1.81463		1.26028
-3.11524	1.26008
-2.45656		1.25974
-3.64011	1.2561
-1.44582	1.25424
-2.47907		1.25336
-2.85345		1.24934
-1.27766		1.24914
-2.3866		1.2489
-3.42506		1.24679
-2.74438	1.24578
-2.36188	1.24068
-2.8719	1.24034
-2.99339	1.23992
-3.34507	1.23956
-1.63148	1.23889
-3.14145	1.2379
-2.89573	1.23762
-2.43343	1.23761
-1.49012	1.23417
-2.61855	1.23268
-0.562622		1.23245
-2.10037		1.23235
-3.27016	1.22862
-2.9868		1.22853
-2.86985	1.22802
-1.51085		1.22637
-2.26497		1.22491
-2.66244	1.22401
-1.2947	1.22367
-2.46603	1.2224
-2.24371	1.22225
-2.23577	1.22145
-2.36897	1.21532
-1.3697		1.21466
-1.91478	1.21279
-2.10624	1.21066
-2.47287	1.21066
-0.900564	1.20856
-3.17354	1.20855
-2.85207	1.20842
-2.40456		1.20826
-2.11441		1.20731
-3.09001	1.20696
-2.88491		1.20606
-3.20193	1.20497
-3.10043	1.2038
-2.6411		1.20144
-2.01589	1.20069
-2.92555	1.19663
-2.09216	1.19366
-2.79873		1.19327
-2.68168	1.19267
-2.38261	1.19236
-2.70671	1.19171
-1.43701	1.19066
-2.81026	1.18894
-2.54465	1.18717
-2.36021	1.18692
-2.82741	1.18653
-2.97817	1.18581
-2.54941		1.18559
-1.58845		1.18549
-1.54295		1.18258
-2.84859	1.18054
-2.38953	1.17942
-1.95395	1.17899
-2.1294	1.1789
-3.03214	1.17799
-2.88219	1.17758
-2.80529		1.17442
-1.66313		1.17165
-1.93976		1.17134
-1.65509		1.17123
-2.89405		1.1686
-2.19573		1.16614
-1.86292		1.16611
-1.85953	1.1661
-2.91877	1.16607
-2.23719	1.16413
-3.23932	1.16259
-2.8998	1.16131
-3.38593	1.16004
-2.82877	1.15872
-2.59903	1.1547
-1.38135	1.15448
-3.13618	1.15346
-2.4163	1.15323
-1.60677		1.15264
-2.95394	1.15096
-2.75032	1.15095
-2.01864		1.15065
-2.54481	1.14934
-2.27838	1.14887
-2.13049	1.14711
-3.17094	1.14703
-1.7136	1.14621
-2.63083		1.14591
-2.73267	1.1439
-3.32746	1.1435
-2.46785	1.14274
-3.73925		1.14252
-1.46763	1.14204
-3.0893		1.1414
-2.52553	1.13881
-2.31062	1.13696
-2.92676	1.13648
-2.334	1.13466
-2.89791		1.13435
-2.18251	1.13389
-3.14721	1.13384
-3.19229	1.13166
-2.0221		1.12894
-3.35928	1.12649
-1.61475	1.12621
-1.84786	1.126
-2.71768	1.12447
-3.08201		1.12348
-2.50295	1.12248
-2.18743	1.12236
-3.03567	1.12036
-2.94876	1.11976
-3.1802	1.11923
-3.09822	1.11721
-2.53701		1.11597
-1.42698		1.11567
-2.12268		1.1155
-2.47694	1.11538
-2.82142	1.11531
-3.59164	1.11456
-2.83825	1.11412
-1.15315	1.11394
-1.81098	1.11338
-1.65565	1.11334
-3.24386	1.11123
-2.4046	1.10931
-2.67322	1.10806
-2.92331	1.108
-1.34185	1.10675
-2.54552	1.10661
-1.10442		1.10644
-2.48983	1.1043
-3.57294	1.1036
-2.37624	1.10359
-2.19319	1.10359
-3.33469	1.10359
-3.07987	1.10359
-2.87469	1.10359
-2.7352	1.10359
-2.8249	1.10359
-2.50672	1.10359
-3.16697	1.10359
-2.9821	1.10359
-3.37361	1.10359
-2.19636	1.10359
-2.88852	1.10359
-2.54676	1.10359
-3.11139	1.10359
-3.07943	1.10359
-3.3177	1.10359
-3.35597	1.10359
-2.83297	1.10358
-2.49909	1.10358
-2.63718	1.10358
-2.66294	1.10358
-2.53237	1.10358
-2.23512	1.10358
-2.82834	1.10358
-2.46522	1.10358
-3.36149	1.10358
-2.49483	1.10358
-3.28439	1.10357
-3.01057	1.10357
-2.44342	1.10357
-2.6571	1.10357
-1.05457	1.10357
-2.67581	1.10357
-2.30702	1.10357
-4.26601	1.10357
-1.80342	1.10357
-0.834814	1.10357
-2.39854	1.10357
-2.78625	1.10357
-2.69341	1.10356
-2.51288	1.10356
-2.36029	1.10356
-2.71066	1.10356
-2.93642	1.10356
-3.29043	1.10356
-2.86571	1.10356
-2.39393	1.10356
-2.7631	1.10356
-1.87749	1.10355
-2.57843	1.10355
-2.66071	1.10355
-2.35342	1.10355
-3.20169	1.10355
-3.53585	1.10355
-3.7259	1.10355
-3.32841	1.10355
-3.54679	1.10355
-3.48795	1.10354
-1.20088	1.10354
-1.45946	1.10354
-1.46755	1.10354
-1.55213	1.10354
-1.57698	1.10354
-1.88453	1.10354
-1.93116	1.10354
-1.99957	1.10354
-2.06747	1.10354
-2.09083	1.10354
-2.10406	1.10354
-2.14264	1.10354
-2.15261	1.10354
-2.17823	1.10354
-2.2274	1.10354
-2.23789	1.10354
-2.27077	1.10354
-2.32193	1.10354
-2.3751	1.10354
-2.4243	1.10354
-2.44958	1.10354
-2.47719	1.10354
-2.4988	1.10354
-2.51226	1.10354
-2.51253	1.10354
-2.51879	1.10354
-2.51948	1.10354
-2.52686	1.10354
-2.55407	1.10354
-2.57604	1.10354
-2.57923	1.10354
-2.63232	1.10354
-2.64551	1.10354
-2.67286	1.10354
-2.68716	1.10354
-2.71059	1.10354
-2.7109	1.10354
-2.72117	1.10354
-2.72646	1.10354
-2.75055	1.10354
-2.76309	1.10354
-2.76931	1.10354
-2.78267	1.10354
-2.78788	1.10354
-2.78919	1.10354
-2.80236	1.10354
-2.81836	1.10354
-2.82404	1.10354
-2.85399	1.10354
-2.85971	1.10354
-2.89036	1.10354
-2.89932	1.10354
-2.90744	1.10354
-2.90895	1.10354
-2.91204	1.10354
-2.92591	1.10354
-2.93363	1.10354
-2.94239	1.10354
-2.97157	1.10354
-2.99583	1.10354
-3.01106	1.10354
-3.01218	1.10354
-3.05516	1.10354
-3.12139	1.10354
-3.12478	1.10354
-3.12745	1.10354
-3.12885	1.10354
-3.13402	1.10354
-3.14387	1.10354
-3.2177	1.10354
-3.2364	1.10354
-3.31359	1.10354
-3.36526	1.10354
-3.38465	1.10354
-3.39894	1.10354
-3.41723	1.10354
-3.54323	1.10354
-3.5527	1.10354
-3.55411	1.10354
-3.55938	1.10354
-3.56905	1.10354
-3.5714	1.10354
-3.61239	1.10354
-3.64947	1.10354
-3.77108	1.10354
-3.78597	1.10354
-3.80198	1.10354
-3.81594	1.10354
-3.88775	1.10354
-3.90351	1.10354
-4.21787	1.10354
-2.06572	1.10354
-2.91599	1.10354
-2.56172	1.10354
-2.99847	1.10354
-3.39609	1.10354
-3.40431	1.10354
-3.41681	1.10354
-3.81863	1.10354
-3.99609	1.10354
-2.55391	1.10354
-2.81394	1.10354
-3.70902	1.10354
-3.44585	1.10354
-2.82583	1.10354
-1.53535	1.10353
-2.17808	1.10353
-2.27328	1.10353
-2.30772	1.10353
-2.31024	1.10353
-2.32195	1.10353
-2.34033	1.10353
-2.38725	1.10353
-2.42926	1.10353
-2.51117	1.10353
-2.52349	1.10353
-2.54327	1.10353
-2.59246	1.10353
-2.82947	1.10353
-2.85861	1.10353
-2.93492	1.10353
-2.98572	1.10353
-3.11283	1.10353
-3.13274	1.10353
-3.2117	1.10353
-3.23764	1.10353
-3.27173	1.10353
-3.29128	1.10353
-3.29927	1.10353
-3.3148	1.10353
-3.4274	1.10353
-3.46256	1.10353
-3.48006	1.10353
-3.55116	1.10353
-3.66219	1.10353
-3.66547	1.10353
-3.72203	1.10353
-2.84117	1.10353
-1.91201	1.10353
-1.92488	1.10353
-2.17747	1.10353
-2.21509	1.10353
-2.47322	1.10353
-2.52856	1.10353
-2.83312	1.10353
-2.91134	1.10353
-2.92237	1.10353
-2.92605	1.10353
-3.34276	1.10353
-3.41045	1.10353
-1.80628	1.10353
-3.36427	1.10353
-2.85454	1.10353
-3.03577	1.10353
-1.65347	1.10353
-2.98942	1.10353
-3.28978	1.10353
-2.972	1.10353
-3.33739	1.10353
-1.03762	1.10353
-1.66569	1.10353
-1.71894	1.10353
-2.36819	1.10353
-2.49406	1.10353
-2.50587	1.10353
-2.5596	1.10353
-2.63828	1.10353
-2.76417	1.10353
-3.28085	1.10353
-3.4749	1.10353
-3.49428	1.10353
-3.51172	1.10353
-3.5237	1.10353
-3.64276	1.10353
-4.09465	1.10353
-4.51948	1.10353
-3.0306	1.10353
-2.57906	1.10353
-3.26371	1.10353
-3.00655	1.10353
-2.23866	1.10353
-1.20033	1.10353
-2.7134	1.10353
-3.64491	1.10352
-3.37606	1.10352
-1.82046	1.10352
-2.3438	1.10352
-2.61127	1.10352
-3.03666	1.10352
-2.86024	1.10352
-2.25462	1.10352
-3.02021	1.10352
-2.87931	1.10352
-2.58469	1.10352
-2.41667	1.10352
-3.45745	1.10352
-2.58785	1.10352
-0.513743	1.10352
-2.06176	1.10352
-2.95028	1.10352
-1.41176	1.10352
-2.46515	1.10352
-3.20482	1.10352
-4.12062	1.10352
-2.55925	1.10352
-1.78669	1.10352
-2.65996	1.10352
-2.68703	1.10352
-2.58173	1.10352
-2.64894	1.10352
-2.69007	1.10352
-1.74572	1.10352
-2.96097	1.10352
-2.50708	1.10352
-3.23626	1.10352
-3.67378	1.10352
-0.864818	1.10352
-3.37914	1.10352
-3.24741	1.10352
-3.26088	1.10352
-3.23011	1.10352
-3.48027	1.10351
-2.78989	1.10351
-2.48159	1.10351
-2.28729	1.10351
-3.11326	1.10351
-2.62827	1.10351
-2.26367	1.10351
-2.41812	1.10351
-2.01361	1.10351
-2.74939	1.10351
-2.94056	1.10351
-2.23095	1.10351
-2.37132	1.10351
-3.03599	1.10351
-1.35823	1.10351
-3.54359	1.10351
-2.87258	1.10351
-2.2905	1.10351
-1.81372	1.10351
-1.93906	1.10351
-3.89913	1.10351
-2.06767	1.10351
-3.14802	1.10351
-2.23937	1.10351
-2.58109	1.1035
-2.49284	1.1035
-2.7195	1.1035
-3.12453	1.1035
-2.09824	1.1035
-1.01129	1.10349
-2.21555	1.10345
-2.52753	1.10283
-3.42803	1.10018
-3.17969	1.0985
-3.61294		1.09804
-2.63536	1.09731
-1.51709		1.09596
-3.26324	1.09553
-1.09197	1.09492
-3.36605	1.09452
-2.24541	1.09446
-2.61528	1.09366
-3.14899	1.09363
-1.96144	1.09361
-3.28534	1.09307
-0.80871	1.09273
-1.09275		1.09258
-3.4196	1.09253
-3.27844	1.09207
-2.21131	1.09202
-1.5345	1.09185
-1.82819	1.09175
-2.58736	1.09145
-2.26255	1.09067
-3.12089	1.09026
-1.85948	1.08944
-1.71353	1.08921
-1.91666	1.08921
-3.80301	1.08884
-2.24741	1.08665
-2.91709		1.08505
-1.48665		1.08392
-2.39196	1.0835
-2.99339	1.08178
-2.93654	1.08132
-1.37555		1.08091
-2.007	1.07962
-1.34912		1.07856
-3.95798	1.0781
-2.76984	1.07382
-3.14151	1.0738
-2.73974	1.07208
-3.30628	1.07145
-1.94259	1.07026
-2.14102	1.06842
-2.25475		1.06636
-2.37585		1.06552
-3.20392	1.0638
-2.84568	1.06323
-3.02248	1.06303
-3.0724	1.06266
-2.27741		1.06214
-2.37245		1.06162
-3.60659		1.05889
-2.02659	1.05773
-2.83533	1.05753
-2.51559	1.05728
-2.81137	1.0552
-2.80464	1.05489
-3.42839	1.05259
-1.92909		1.05137
-1.91522	1.04805
-1.18255		1.04787
-2.1631	1.04751
-3.07703	1.04497
-2.53938		1.04474
-1.01034		1.0415
-2.68829	1.04083
-2.42406	1.04071
-2.5152	1.03999
-2.78097	1.03843
-0.901957	1.03828
-1.99092	1.03762
-2.39717	1.0369
-0.634472		1.03419
-1.38088	1.03325
-1.89382	1.03063
-3.47599	1.03007
-1.03437		1.02867
-2.61307	1.02413
-3.33406	1.02132
-1.11865		1.01971
-3.76253	1.01797
-1.94653	1.01748
-2.93149	1.01717
-3.22741	1.0166
-2.42488	1.01368
-1.40174		1.01292
-2.33189		1.00925
-3.85382	1.00902
-2.9382	1.00839
-1.83955		1.00763
-2.26252	1.00758
-2.62069		1.00613
-2.46074		1.00566
-2.87997		1.00546
-2.49041	1.00456
-2.20604	1.00193
-2.634		1.00113
-1.67994	0.999717
-2.76712	0.997317
-2.94218	0.995985
-3.70779	0.99508
-2.79027	0.99465
-2.71781	0.994356
-1.73141	0.99265
-3.08552	0.987225
-2.8688	0.986917
-2.44397	0.984394
-3.85427	0.984309
-1.47137	0.983976
-3.24349	0.983012
-1.4576	0.980281
-2.56186	0.980074
-2.90693	0.977771
-3.04755	0.977321
-2.45608	0.971301
-0.937515	0.969523
-2.66015	0.968606
-3.76653	0.967693
-1.93901	0.967161
-2.7379	0.966633
-2.94773	0.966614
-2.34244	0.9634
-1.56611	0.962016
-2.35889	0.961262
-2.24456	0.959802
-3.64057	0.9561
-2.04842	0.954994
-2.17278	0.953812
-2.56715	0.951324
-0.720696	0.950721
-1.15751	0.950198
-1.60617	0.945693
-1.92664	0.944261
-1.98751	0.942696
-2.85642	0.942384
-2.77116	0.941562
-2.05946	0.941338
-1.89027	0.94115
-1.22292	0.940722
-2.69249	0.936818
-2.0381	0.935686
-2.82944	0.934567
-2.72341	0.934395
-2.69174	0.93286
-2.08314	0.931557
-2.86013	0.93085
-1.99104	0.930214
-2.82701	0.92879
-2.41151	0.928737
-0.308811	0.927228
-1.67839	0.926005
-2.18958	0.925473
-2.52608	0.924339
-2.99856	0.924139
-3.21364	0.923393
-2.41753	0.923327
-2.68783	0.922002
-2.35935	0.921388
-1.7594	0.920633
-2.54301	0.919534
-3.29297	0.919456
-3.21769	0.919417
-3.40784	0.91933
-0.234594	0.919018
-2.15539	0.918241
-3.23147	0.917119
-2.83983	0.915914
-1.79453	0.915332
-1.36919	0.914677
-2.61529	0.914416
-3.11322	0.913879
-3.54713	0.912076
-2.28791	0.91093
-3.49383	0.910486
-2.50643	0.90955
-1.83574	0.908801
-2.67445	0.907601
-2.17118	0.907024
-3.06254	0.906394
-2.17105	0.905234
-2.86324	0.904684
-2.00712	0.902862
-3.70713	0.90285
-2.35075	0.902146
-3.02799	0.901924
-2.627	0.900627
-1.66415	0.897392
-2.27544	0.896608
-2.30818	0.894878
-1.31068	0.893328
-2.24848	0.893254
-1.84906	0.893126
-2.47781	0.892684
-3.04313	0.892217
-3.0016	0.891769
-2.40697	0.891681
-2.79464	0.889595
-3.17354	0.888466
-2.29895	0.887025
-2.9364	0.885462
-2.95584	0.885087
-2.93421	0.885016
-1.34272	0.883991
-2.61722	0.88362
-2.24313	0.883012
-2.52584	0.881732
-3.16279	0.881146
-3.1219	0.879576
-2.45648	0.879225
-2.04549	0.878608
-2.93829	0.877003
-2.11471	0.876621
-1.93747	0.873379
-1.61875	0.87223
-2.96788	0.870658
-2.76215	0.870183
-3.01184	0.868956
-2.05379	0.867021
-2.39239	0.866066
-2.70817	0.865964
[truncated: 7,043 more rows]

## Sheet: Figure 4G
Figure 4G - H3K9me2 spike in controlled RPKM signal on dysregulated LADs in WT and QKO mESCs
WT_avg_nonLAD_sample	QKO_avg_nonLAD_sample	WT_avg_LAD_upreg	QKO_avg_LAD_upreg	WT_avg_LAD_downreg	QKO_avg_LAD_downreg
0.111281	0.238148	26.0428	21.4125	26.1008	24.8742
10.7426	8.58523	18.8255	11.2372	267.597	262.35
13.4092	10.7144	231.57	159.774	23.9419	19.2205
3.0511	1.89823	56.184	53.0989	163.453	155.027
0.821312	0.277513	0.999855	1.14101	26.4125	26.8254
1.92917	2.17922	0.637778	0.408591	5.85976	6.24895
1.0082	0.973134	0.883583	0.700871	25.4018	22.3756
1.20247	1.5432	7.50461	6.77408	25.8709	17.4764
1.2357	0.797517	6.06304	7.51996	3.73368	2.44852
3.10176	2.67465	0.795579	0.445916	7.9133	6.42879
20.0061	18.2251	0.296469	0.342761	62.2704	64.0851
0	0	2.08104	1.93138	1.10453	1.25267
1.43335	1.13779	5.34805	4.89042	4.54082	5.99731
0.896897	0.99658	40.8099	26.6007	287.337	304.204
0.638594	0.788828	0.915132	0.493945	74.7488	82.7501
0.639439	0.448801	7.21908	6.47609	94.1776	96.2784
2.12591	2.25417	22.8789	15.5516	12.4908	9.9932
0.994894	0.990625	46.4251	27.0612	75.2471	69.6282
342.996	238.303	2.67243	2.10064	100.144	80.8077
0.312259	0.0917301	76.2634	49.2324	24.9208	17.7648
5.64286	5.70146	0.825445	0.567162	36.2284	32.3714
0	0	180.737	122.286	156.907	146.443
7.67911	8.48189	70.5251	48.7557	75.2636	70.6655
18.0623	14.3077	2.64905	2.82453	106.986	86.849
7.51394	7.1697	6.61623	4.79887	402.489	385.69
16.005	10.7473	197.424	147.005	84.1149	83.8722
0.861184	0.410183	11.4503	8.52349	78.8695	80.8289
0	0	3.9978	2.68066	139.871	120.941
2.66247	2.70297	377.591	303.49	2.84678	2.00385
1.96406	1.49779	32.6174	32.4735	232.505	214.061
0	0	0.612869	0.174199	3.42471	2.91832
0.709197	0.552106	16.8316	11.1987	11.0955	9.278
3.79182	2.98547	1.57282	0.929175	8.00216	7.35757
0.139525	0.19069	7.85437	6.05288	531.423	452.018
0.649427	0.627496	234.719	205.714	36.5282	34.5687
0.202608	0.20864	4.89129	3.29304	117.998	100.056
10.8706	9.70441	0.681813	0.411476	26.8708	19.3069
15.1796	16.2087	34.1457	18.5667	22.6091	23.9061
0	0	6.1279	5.5434	0.831269	0.507701
562.079	651.016	0.952504	0.547778	342.824	327.386
3.96204	3.35071	162.054	147.035	99.2861	89.7152
15.233	11.2591	6.5639	7.66969	74.5832	51.5532
0.132864	0.0946153	4.69534	5.31583	0.539798	1.08947
2.89166	2.26461	4.72779	4.00979	98.1948	95.2703
1.80045	2.22176	0.538951	1.61671	635.854	568.497
0.573008	0.635147	1.06629	0.793577	140.315	127.242
2.71141	3.22847	1.82698	1.71855	127.352	124.994
11.6063	10.8981	2.11514	1.30275	37.2311	31.1355
8.9704	6.06519	1.20081	1.11059	150.098	151.087
0.796406	0.411626	2.33024	1.37083	29.0956	27.4564
0.424357	1.03681	38.6186	42.9128	53.7683	51.0412
43.9524	33.4586	253.934	177.65	0.714176	0.81545
5.35888	4.37698	2.51461	1.70001	0.553079	0.673932
9.00123	8.52039	1.89677	2.07634	84.484	72.1784
9.10603	7.52647	1.1203	1.96381	126.259	128.306
0.694258	1.16472	1.85691	1.53411	40.0518	38.1969
0.501578	0.107499	0.651079	0.333351	37.9298	34.0105
1.5147	2.10225	1.70904	2.03429	1039.95	728.076
1.43502	1.0455	1.82702	0.927119	586.273	368.001
1.68414	1.12997	230.577	210.1	657.284	604.086
0.895223	0.786364	8.31361	6.53764	144.934	132.117
0.862	1.32562	263.715	218.449	7.20998	8.14797
1.79549	1.91445	2.06045	2.70606	4.17051	3.73648
20.213	14.9818	9.98602	5.37078	17.255	16.045
1114.58	932.231	2.56275	2.37151	49.2986	36.4883
8.55028	8.05203	1.73893	0.812836	22.4622	19.7454
0.286504	0.200822	11.4486	11.4055	182.08	179.962
6.72008	4.81235	75.9693	68.4067	3.3177	3.69266
1.49474	0.909194	37.0224	31.1998	49.9223	39.4894
0.67764	0.573529	3.8051	2.54496	46.0815	37.4213
0.524846	0.387167	4.58243	4.06394	514.159	476.498
0.347133	0.52347	63.0159	51.6177	144.829	129.115
5.57231	6.65955	1.67588	1.45972	220.27	236.324
18.2316	16.2029	1.18253	1.08282	198.949	154.66
0	0	173.476	141.27	192.292	174.393
1.63594	1.90015	2.08774	1.38436	254.976	204.824
0.476702	0.385741	0.572162	0.557172	105.435	103.391
0.377019	0.238156	0.386982	0.355629	4.43221	4.17822
31.9507	30.1813	0.938417	0.862037	262.119	249.78
12.75	11.1786	1.47158	0.914698	1.0713	1.68209
0	0	26.2455	25.9586	2.9481	3.04992
7.65428	4.08127	29.3279	22.9393	6.04494	5.48127
3.71798	2.79862	1.14018	1.3408	3.73627	4.86837
0.802199	0.446771	11.4784	10.2785	390.98	392.394
0.719193	0.59928	23.7425	19.7475	0.33882	0.134843
3.81682	3.93077	1969.34	1698.42	3.29023	3.15817
3.44719	3.49922	61.5853	46.9763	90.1238	88.0382
0.710849	0.568589	3.12831	2.6631	8.17071	5.94681
0.913491	0.732981	149.672	124.096	184.025	201.42
9.36086	8.87336	40.0075	23.8072	3.97452	2.98053
2.2231	1.74166	3.94214	2.08981	130.427	132.373
4.16879	4.27771	3.59426	2.37581	4.84643	3.31466
1.04805	0.817464	243.911	224.885	33.1424	31.0641
371.431	310.611	1.538	1.67776	586.067	575.267
1.26232	0.595236	29.2741	21.8709	57.5058	47.0632
1.11362	1.12216	46.7842	33.1222	151.773	177.765
8.09188	6.11028	13.9373	12.6601	17.0633	15.4097
60.5378	54.7187	2.2322	1.86278	26.1109	29.5991
1.11783	1.80567	8.89747	6.65201	29.9949	28.5287
44.3562	39.3204	1.69909	1.54015	4.99359	6.2955
6.57221	4.38887	39.5983	35.7838	0.28568	0.694046
5.72013	5.49191	51.8863	34.1982	166.7	124.019
0.607904	0.499011	8.04874	7.50653	5.34317	3.4099
1.45825	0.761601	0.408565	0.829627	3.75033	2.547
5.88115	6.22219	467.668	353.691	3.59913	4.09949
5.83639	3.82283	6.7283	4.62718	736.844	668.306
2.85513	3.19001	3.60744	3.90819	230.601	172.824
3.03944	2.94258	4.60074	5.17882	109.22	100.021
18.9119	16.5631	5.10728	5.99077	324.189	317.154
18.7367	18.8145	142.386	127.877	1.53299	1.08254
7.66334	7.23486	2.08437	0.593793	37.0013	28.9419
35.43	29.6895	87.5484	62.9171	73.7427	61.3434
81.0211	62.9483	29.3737	23.3049	2.11259	2.54125
1.01065	0.980381	3.73855	4.91531	33.8592	34.9188
1.631	2.68708	3.10746	3.33153	6.98247	5.43244
0	0	122.722	68.244	717.492	579.677
0.800536	0.301241	56.1035	42.9826	25.389	25.4511
0.558055	0.236705	4.12899	3.31267	62.5284	53.3059
0.302263	0.590003	1.4201	1.18395	15.7262	15.2602
8.05774	7.55666	176.122	151.732	145.154	132.352
0.5149	0.456049	2.40247	2.21628	49.6168	45.8383
0.23669	0.256669	2.12592	1.03737	286.418	244.126
19.2797	15.2406	2.59686	2.60175	42.8835	38.5688
2.38674	2.73398	7.30216	8.74101	3.7196	3.56503
5.43441	2.79905	42.4153	38.1829	237.238	215.115
13.2862	13.9355	80.9858	60.5055	91.2635	99.1628
2.57104	3.4122	5.18199	4.45902	1.56119	1.55288
0.941715	1.10046	7.11198	7.85596	3.51948	2.60548
0.297306	0.283862	0.536463	0.378495	7.65345	6.59257
1.25399	0.703465	154.042	113.155	304.011	301.703
5.15213	4.74724	2.86506	2.08045	10.8781	9.41318
9.20306	7.53509	38.2378	29.8917	278.953	264.181
10.4495	7.22832	4.03764	3.85135	0.742406	0.731388
25.9639	19.4078	10.4004	5.82789	2.06538	1.09494
2.30034	2.55614	1.22905	1.3308	292.459	285.047
1.34035	1.92343	116.931	85.1412	377.3	379.376
2.69314	1.78612	307.459	199.923	6.57212	6.29577
0	0	14.0826	12.803	100.499	77.9383
0.534798	0.357072	19.1444	18.0775	17.1039	14.6578
0.297306	0.223688	4.74021	3.35728	4.2436	3.00379
82.2212	74.8971	0.963312	2.09561	88.5492	63.842
1.39019	1.19597	102.439	79.9693	17.4252	16.0027
13.1809	13.0109	0.205956	0.354186	29.648	29.7824
18.5256	15.7615	37.1642	26.9716	79.1981	69.892
3.61241	3.17494	0.641105	0.375021	76.3603	70.1637
1.53633	1.44134	1.98809	1.87858	11.7825	8.90209
0.300611	0.172757	4.93865	5.99742	511.974	471.09
15.599	7.41374	7.54962	6.90584	4.48938	4.92881
11.2316	10.4199	83.4433	59.5422	1454.95	1244.28
15.3917	8.61424	2.55941	1.3022	1.04802	0.384265
2.62251	4.37815	2.95473	2.12038	21.6754	19.8303
1.66588	1.04231	2.00638	1.66632	179.845	178.636
2.16005	3.14788	95.1462	72.8054	46.3311	37.2613
0.782268	1.0562	3.30517	3.24327	14.5195	16.043
15.0768	11.6211	11.6254	8.00085	1.37269	1.69641
0.845409	0.761301	28.0676	17.2803	1.64926	1.74458
1.24893	1.36929	46.5602	36.232	3.63407	2.72585
24.9687	17.5908	89.2889	69.8918	77.7451	88.9449
0.147816	0.131958	0.375345	0.256669	24.3787	34.6761
6.90523	6.96189	28.9402	26.3461	103.391	114.851
3.46796	2.1607	0.984941	0.467322	89.306	78.5717
4.9353	5.4095	20.9315	20.4087	1.37854	0.852501
0.934256	0.806761	6.99896	7.24236	3.06103	2.65365
6.80882	5.88216	424.251	350.812	115.925	93.6188
1.75228	2.0509	16.4421	10.599	1.33783	0.946536
12.7631	12.1715	47.6776	32.0345	65.7965	45.2032
0.335494	0.560512	11.4445	7.62499	23.2566	23.2394
2.67321	1.38783	0.958342	1.21591	347.605	397.08
0	0	209.429	153.501	85.4013	76.3313
55.9891	56.3635	14.218	14.0969	4.82991	5.12425
2.0695	1.82144	9.44058	6.0452	33.4083	35.1038
27.5418	25.1738	69.805	47.9943	170.871	174.569
0.505717	0.261726	8.0802	4.89783	50.2986	49.2142
2.69891	2.52097	13.7416	12.8769	34.9808	32.2482
2.67736	2.00001	15.7652	9.94645	16.2311	18.8503
22.9259	16.3344	17.5292	17.1306	41.7283	35.2394
5.31162	4.65608	22.4984	15.1299	29.3299	20.0008
3.24038	3.6073	138.924	102.782	37.0914	33.4145
1.13858	1.06836	86.58	69.5889	90.8885	108.504
0.465042	0.19069	23.2768	16.9917	36.2416	35.0079
40.4627	34.8808	0.284843	0.362709	336.097	316.929
4.61391	3.50918	51.7642	35.3604	306.211	318.311
6.64625	4.94719	763.412	715.401	3.70128	3.585
10.3348	9.80884	7.41264	9.08502	208.099	193.7
8.61183	6.93066	3.00456	2.74755	171.341	137.775
120.222	88.0407	2.97633	1.53191	9.7328	7.30476
0.941732	0.896907	8.73551	8.05742	33.1796	31.1425
13.2928	9.1691	9.11249	7.32818	1.77715	1.30331
1.18915	2.15757	15.7404	10.746	1.26223	1.33515
18.0116	19.6129	2.74548	1.90274	1.70742	0.96214
2.42994	2.80761	2.42828	1.6666	230.126	230.103
0.204282	0.216441	1.51308	1.18034	18.5414	19.691
6.59385	3.56236	172.31	92.3196	10.2985	9.05924
21.4703	20.2175	0.821323	0.856083	158.153	152.531
3.41652	4.26979	2.5445	1.40186	122.823	132.821
1.1377	0.280977	3.40319	2.05133	2.98211	2.3899
3.19229	2.72643	1.40757	1.08628	2.09189	1.45034
0.0199309	0.126154	4.55241	4.96065	24.2699	29.8114
10.2835	6.85834	7.11525	5.51317	421.279	452.235
2.79613	1.45192	11.7019	10.0496	45.8065	42.5805
9.57163	10.2751	1.97975	1.25282	19.7978	15.3676
4.02093	4.42818	108.609	56.9897	35.7127	37.1896
19.327	17.0933	3.7254	3.64777	6.82139	6.76081
1.51977	1.18006	3.04774	3.57917	5.05492	3.97329
522.838	456.149	358.703	317.026	5.72105	4.85263
0.586291	0.668145	107.388	90.5011	6.61803	3.21084
0.679301	1.0585	0.868653	0.760763	31.9606	30.6301
1.00983	1.35195	222.512	190.218	28.7534	27.0971
10.5667	9.84559	39.0871	28.2514	66.6727	53.5893
0.222539	0.164939	150.393	109.464	22.3392	24.2376
5.63287	3.99647	1.28554	1.5474	150.148	125.127
3.25868	2.79054	3.29521	1.85946	4.65631	4.21983
0.808849	0.32409	15.2678	11.1252	11.5755	9.46988
57.3067	34.9287	4.42539	3.5131	16.1614	16.0632
10.0634	10.1008	0.592895	0.678277	93.556	89.6866
0.687614	0.522027	10.9619	10.4379	20.4829	17.8526
3.37163	3.28059	32.2055	27.5544	10.378	8.97794
9.48616	6.58264	1.54546	2.01674	16.4454	14.8093
0	0	4.57904	3.28401	11.7584	10.7283
20.964	17.6099	69.8552	44.8196	7.81614	8.22093
2.12925	2.02919	812.812	559.154	165.49	152.119
0.798897	0.261735	1164.79	930.447	5.7359	4.7555
25.0039	21.9214	90.419	61.003	22.5526	18.4298
0	0	10.6564	10.2614	25.2492	21.6512
71.2707	67.6376	922.814	520.555	15.3519	14.9093
151.524	97.903	1.26897	0.956669	59.8339	52.3803
1.02314	0.873294	1229.39	911.068	36.3959	30.9095
2.09435	2.10547	2.54616	1.43918	1.0779	0.810823
1.52052	1.22245	833.501	760.506	168.176	150.753
2.98958	2.59502	10.5792	8.53236	11.0051	9.08575
1.24895	1.53134	299.76	238.3	6.64279	4.37728
5.18542	4.52861	0.97828	0.590891	1.39101	0.890406
1.0854	0.518992	139.022	95.243	88.065	70.2638
4.4246	3.64173	14.621	9.10295	10.776	8.37366
2.79951	1.93616	97.4647	66.8996	6.81217	7.1425
3.33431	2.78718	108.872	99.2996	41.7002	41.6229
113.557	110.387	0.368725	0.610855	11.4135	13.4142
2.05695	2.75772	2.94483	4.7776	21.7694	22.1204
0.705871	0.493945	1.53552	0.977204	47.2568	43.0604
3.70387	2.26513	3.33425	2.7782	53.6264	50.8747
1.13025	0.709965	4.98257	3.76907	0.561392	0.736446
0.915989	0.371265	103.194	89.2772	158.152	152.6
4.3963	5.46326	237.887	192.514	14.1045	10.6612
26.3651	24.0438	1.97647	1.76747	8.39081	9.82476
63.3809	61.6591	238.005	205.227	17.9883	15.8283
0.727498	0.378478	3.75692	2.72601	1.0098	1.58255
29.5815	19.529	55.6939	31.2532	16.1148	13.2627
1.146	0.835969	31.2903	18.7846	158.455	158.924
2.31204	1.75546	120.335	83.9228	7.56792	8.6336
1.53967	0.844675	5.3713	3.55544	6.69017	6.87107
4.46027	5.47613	6.28497	4.24572	1.97977	2.2325
39.1771	34.0047	5.5282	4.37381	1.43002	1.55187
0	0	1091.34	726.417	1.92414	1.98808
12.2873	9.31123	11.7624	11.8545	30.2599	31.429
7.95074	6.93717	2.32033	2.4228	4.28763	4.49013
5.52903	5.88964	2.76701	2.35079	2.47471	2.82307
1.48158	0.646755	1.6825	1.42023	42.0396	42.0793
18.5855	14.8126	2.63507	2.04669	92.1957	75.8936
1.72398	1.40055	7.61105	8.13237	0.622021	0.493374
0.810524	0.906301	91.3195	69.0462	129.398	124.213
4.05013	3.24929	30.8373	27.2365	3.541	3.49757
2.24968	2.53587	1.96979	1.79408	0.286504	0.16566
2.18576	1.86035	51.5285	46.5712	1.74728	1.58994
286.284	223.115	176.608	135.188	15.0352	15.1115
15.8357	10.823	236.758	207.977	3.59583	3.69152
0.625346	0.311073	21.2944	18.3812	2.74883	2.7432
3.97031	3.00184	23.4735	18.3441	2.924	3.17617
1.7622	1.14504	73.7727	54.2598	169.885	141.627
2.66413	2.38263	44.243	31.5191	3.70879	4.17562
29.4643	27.4992	19.4781	14.2244	162.582	164.231
22.3586	21.2347	3.58265	4.56483	19.8061	15.389
23.57	19.7438	62.9058	49.9495	34.3971	36.0179
1.36196	1.1291	0.456731	0.559336	47.1961	46.1582
3.53691	3.02506	2.25714	3.37041	76.2367	60.8808
16.2052	14.0666	66.3161	49.8489	278.043	247.317
63.8713	59.9376	90.3901	62.6538	24.2988	21.6939
12.6568	12.1311	1.6659	0.589449	14.6481	11.0631
1.43003	1.95162	0.890244	0.969686	125.608	104.148
5.55072	4.09948	59.7735	62.4466	49.282	35.1112
2.29947	2.27185	1.74228	1.50992	36.5569	37.2105
0.388634	0.463278	13.7307	12.0294	4.19958	3.59583
1.83862	1.49992	15.3585	15.2501	126.504	114.388
18.9152	16.8201	144.166	121.573	77.6029	75.6364
0	0	1.49069	1.53569	49.3975	37.7001
2.38834	3.81573	1.62437	1.8893	27.9595	25.6815
1.84689	1.49344	13.1453	10.1978	1.1377	1.53307
0.431844	0.308171	7.52053	10.5355
0.797212	0.820366	1.33202	0.867508
9.46035	8.49887	5.93784	5.97008
1.03474	0.586697	81.0238	72.0971
106.249	107.47	16.7676	15.6229
1.19417	1.11842	4.33577	3.72255
0.609543	0.859134	29.8486	27.9361
0.92678	0.296897	4.92618	5.228
0	0	12.28	12.9179
1.60942	2.20358	9.33181	10.5401
0.69256	1.266	113.456	103.568
0.642788	0.543434	185.703	177.979
8.68985	11.5021	34.5793	26.4657
8.09523	5.49016	2.0745	1.57098
4.98771	3.9888	11.3058	7.13521
0.279027	0.170726	0.651079	0.633871
1.65585	1.93907	4.11901	3.7745
17.7834	17.8827	52.1629	45.16
25.642	24.5606	1.12278	1.03451
1.21909	1.48272	755.908	664.593
24.0555	20.9079	1.82368	1.01741
0.521519	0.51624	189.312	135.139
4.49364	4.16966	0.461729	1.05966
26.341	19.8689	13.1667	8.20327
1.02315	0.910504	5.47854	5.28452
5.60637	4.52384	1.11781	1.24401
1.40512	0.972271	20.287	14.6298
63.9486	65.2643	1.09285	1.17745
0.489963	0.904715	32.1367	22.5418
209.024	177.722	4.9271	5.49142
21.3822	18.3617	11.9943	9.69412
3.3816	3.70678	3.22555	3.17355
0.357099	0.214427	3.05436	2.54069
6.86041	5.55079	1.98476	1.77833
2.01963	2.09128	300.771	257.685
357.255	330.042	4.59071	5.29678
0.888559	0.718354	2.17076	2.04833
3.63575	3.57734	67.642	62.6262
8.11008	8.41381	31.0249	25.0809
0.277375	0.266801	23.7988	20.3701
1.78379	1.27222	60.9526	46.7414
0.632822	0.50843	1.97649	1.28164
2.54198	4.06255	1.67586	2.25158
7.33862	4.88367	8.08023	7.30429
1.38683	1.27321	68.3268	57.0806
36.0896	28.7855	282.219	252.116
1.47323	0.903374	42.9409	32.2697
6.97827	6.48885	103.441	97.0942
2.68732	1.97179	21.7935	21.4934
8.61008	6.86723	5.6644	4.40011
4.81488	5.38313	14.9613	17.4537
21.363	17.1622	41.1325	32.8069
3.39742	4.30811	4.52191	4.26423
18.9384	13.2331	1.96484	1.66328
44.292	39.2837	159.767	122.971
10.0769	7.92133	4.96862	6.65563
43.2766	29.9736	1.85352	1.61626
119.499	99.4367	1.29054	0.942191
7.33369	7.79558	12.0506	11.3174
0.357077	0.258112	11.7426	10.0131
22.2254	20.8181	22.6412	16.7277
1.23406	0.65526	74.3829	65.3101
3.09087	3.52738	0.818795	0.846847
2.32526	4.31696	0.568034	0.280398
6.11455	5.5209	21.8474	23.7477
1.08787	1.21507	1.76136	1.77763
1.18256	1.50849	537.809	453.131
1.88512	1.07675	0.961662	0.619561
1.92003	2.45706	2.13923	1.84485
3.01451	3.40733	4.54001	2.98863
2.49718	1.50702	357.482	276.953
0	0	428.258	272.468
0.388623	0.321197	10.4197	6.78397
0	0	1.13609	1.68673
0.353773	0.368663	23.7601	15.3639
0.986597	0.860856	74.0039	63.5285
1.88012	1.28711	118.677	98.2764
0.592916	0.556467	4.6281	3.9036
14.5953	12.869	114.557	102.883
0.759054	0.648181	5.5856	5.02953
12.827	10.5623	44.5887	33.7424
5.9975	5.17175	1.69745	1.52151
1.50477	1.15169	5.67942	5.35925
0.298948	0.487587	6.28481	4.72662
1.8179	0.515368	94.6794	89.3146
2.48138	1.55939	17.2599	13.5536
0.24084	0.200822	5.88214	4.83799
21.2188	17.9352	17.5781	14.6669
1.35778	1.36236	6.48002	3.87981
0	0	5.95843	3.3349
0.861992	0.711258	251.163	263.868
4.21951	6.19463	343.155	247.929
0.614521	0.42451	2.97719	2.02558
0.772294	1.92575	24.2506	20.0056
4.70609	2.67911	6.77567	9.61053
11.5505	12.0709	4.99271	5.93281
0	0	1.09121	1.07443
0.544799	0.364881	1.03476	1.60051
5.29819	4.54453	533.335	492.691
0.353773	0.123269	9.33679	9.13049
0.367051	0.283862	0.787234	0.299782
7.18171	5.02919	15.0687	11.1759
4.42625	4.62473	3.54766	3.06623
0.907653	0.89039	3.77853	3.64862
2.97799	2.70472	1.87517	1.4645
2.39671	1.35395	12.6509	9.91482
12.959	8.79126	4.41377	4.08118
0.652753	0.867824	11.4163	9.22095
26.2383	28.1507	9.38977	14.4394
12.7598	11.6566	10.8674	8.25771
1.74225	1.5707	9.60163	8.58887
55.8011	50.1318	1.55377	2.03918
2.01133	1.5328	126.968	127.543
3.07761	1.6323	0.539798	0.326992
6.65266	7.09789	2.77537	2.44751
1.39678	1.27915	58.6271	51.9022
14.1275	14.0621	2.33358	1.43122
0.898558	0.802955	4.77589	3.77598
0	0	7.4907	5.07656
3.54357	2.24797	124.713	67.3294
0.861163	0.384299	2.21984	2.24897
1.64094	1.76168	2.74376	2.63672
8.33364	7.31569	12.8895	11.4883
2.59513	1.84298	1.49149	0.387167
2.8086	2.2565	8.86008	7.00301
0.56636	0.849003	1.19917	0.85537
3.38904	1.853	13.4533	12.0596
302.795	300.805	1.61438	1.53814
73.323	68.4522	93.6441	70.0174
2.81435	2.43198	44.9513	31.7697
12.8445	9.33933	14.3459	12.5772
12.5513	10.1296	73.797	71.3226
0.377008	0.189247	195.293	139.546
0	0	7.97154	7.28927
1.0547	0.818344	19.3613	12.7937
0.448438	0.256669	8.54282	6.41258
2.67901	1.75863	64.9414	51.6395
2.67241	1.34005	46.1689	30.1211
0.526487	0.490489	30.9789	31.1798
6.14036	5.59483	36.4483	13.7829
0.538113	1.06808	37.4149	39.8963
132.309	124.222	28.4287	28.7962
2.25054	1.34529	2.84508	3.65124
0.649405	0.432311	16.8009	7.95417
6.9126	8.29934	7.07795	6.10597
2.70893	2.10035	3.24705	4.54168
0.280691	0.417984	11.2593	5.85364
0.976616	0.466164	53.6793	43.2417
0.426844	0.157709	0.646079	0.965042
25.1093	21.7683	13.1909	9.96676
0.969968	1.41564	2.43736	2.77243
0.682627	1.18729	107.952	78.8345
2.72888	3.46184	21.6886	19.4539
9.62559	7.54534	93.521	74.5881
0.499937	0.302684	23.6886	21.7667
0.596265	1.07095	16.2676	13.0079
0.186025	0.210804	1.2747	1.91302
0.220898	0.0853631	6.56325	3.56762
43.3226	41.2634	2.29042	1.56159
2.04621	2.43172	15.2785	10.6027
0.297306	0.355629	19.3338	13.0091
0.749059	0.533302	188.121	155.852
3.15574	1.88377	61.0889	32.4124
2.24801	1.93703	33.7561	28.1631
7.219	7.48292	0.855344	0.686958
205.652	171.503	5.06081	3.51059
2.30365	2.04874	32.5161	25.7112
0.508219	0.776094	61.1504	48.3065
5.38134	3.95421	38.1915	34.1333
2.24716	1.9233	27.1898	21.0606
8.21233	8.80478	61.0547	59.5748
0	0	25.582	19.4333
5.70596	5.64087	1.89842	1.99896
46.0526	32.5468	12.6015	7.11455
51.9014	33.4491	128.388	97.4858
0.390286	0.418722	58.1126	48.3218
1.26893	1.86296	607.983	490.873
4.58155	3.65599	71.0265	61.3326
61.1126	51.3562	3.39481	3.26778
3.77024	3.75177	32.4328	28.1172
0	0	230.907	191.036
0.629495	0.485273	109.671	78.2571
1.39352	1.60324	8.20996	7.74728
4.73525	4.16405	0.667684	0.441705
0.671835	0.48398	0.750733	0.837428
1.31626	1.30648	1.97809	1.36654
0.222561	0.454597	100.934	84.0692
0.825473	0.397871	0.631148	0.562826
6.5175	4.6371	3.11089	1.64853
4.44789	4.75127	45.805	28.9972
0.863666	1.20825	7.36763	3.62059
0.606249	0.225131	43.3653	27.7999
13.3959	11.3025	48.059	41.1675
7.6302	6.11972	5.28732	6.55955
0.945037	0.441572	5.55982	4.54775
6.58216	5.15683	0.604547	0.471818
6.88775	5.30848	382.595	354.552
2.07861	1.17886	6.51398	8.36712
0.367064	0.385724	8.43154	6.7683
3.52439	3.09175	19.9193	19.5086
12.0091	12.7294	4.01609	3.29532
0.97162	0.464738	22.5897	16.3538
20.0719	18.4204	2.14508	1.21519

## Sheet: Figure 4H
Figure 4H - LAP2b spike in controlled RPKM signal on dysregulated LADs in WT and QKO mESCs
WT RPKM upreg >2x	QKO RPKM upreg >2x	WT RPKM downreg >2x	QKO RPKM downreg >2x	WT RPKM nochange	QKO RPKM nochange
25.2242	7.31089	19.0115	3.34635	0	0
13.7521	2.05615	225.739	24.3954	0.43698	0.545932
223.854	56.9346	20.915	2.77744	0	0
44.4641	8.48255	142.833	17.3759	1.00651	1.06412
1.7576	0.909303	24.6302	5.0173	1.68171	2.17353
0.321512	0.500574	7.11951	2.02427	0.856553	0.416711
1.15001	0.486375	26.0352	2.77259	40.3041	6.93109
6.39594	0.853173	29.4792	5.50146	33.4085	7.12718
4.15595	0.633826	3.05581	0.90408	13.5325	3.22164
0.772845	0.180355	16.659	3.50246	1.17891	0.56995
0.583908	0.122671	57.3359	8.17086	0.586655	1.41465
2.86702	0.627179	1.63469	0.225572	5.54291	0.524243
11.5899	7.46594	3.08909	0.436869	1.13908	0.245828
50.2598	4.39823	340.551	31.4044	0.265034	0.027472
1.33504	0.251759	95.9549	15.7139	9.06725	4.74002
9.04376	1.76704	121.976	16.461	0.932815	0.0193346
28.5004	3.74759	10.8203	2.04029	3.00076	3.37413
50.0305	8.89525	81.539	7.74547	0.688833	0.148078
2.73934	0.319029	102.265	16.5292	29.0697	7.24904
96.7486	11.8288	19.1168	2.63563	10.2458	1.35289
0.585025	0.0815919	49.1871	4.62885	32.0587	4.56099
170.3	29.899	110.792	18.1918	0.609715	0.766634
79.0128	14.5628	87.0008	13.519	2.7959	6.7135
4.36447	0.535229	68.2518	10.3722	1.24982	1.8108
14.5549	5.72045	258.569	32.3999	1.86063	1.92279
278.979	32.0984	54.7463	8.08052	8.31685	1.39935
15.9449	2.17074	88.4178	8.89431	1.10811	0.584475
8.02766	1.07567	197.504	27.88	0.693504	0.0947962
470.383	45.5814	3.93899	0.380404	1.4544	0.878256
48.0632	12.6788	198.826	26.2711	1.05196	0.46903
0.380309	0.0759225	6.55985	0.981691	1.01098	1.78867
27.1094	6.32638	12.2912	1.5901	4.4827	1.59247
1.30377	0.560512	18.7339	1.92373	0.0999687	0.0430462
8.22893	1.99069	388.307	42.0884	1.36085	0.371363
180.66	25.4172	35.8911	3.71613	13.0321	23.769
2.66391	0.314586	108.535	21.6123	1.50281	1.05476
1.54007	0.501932	25.2203	4.18085	0.445767	0.096179
31.6016	7.92384	23.8659	2.43879	1.60315	0.342229
5.32562	0.840905	1.11098	0.115975	0	0
0.765263	0.128743	398.929	33.0226	6.47172	0.671874
109.75	22.6379	85.1677	9.45722	0	0
7.95756	1.49259	81.3557	15.7009	4.72497	1.99848
4.85174	0.710368	0.636917	0.16812	0	0
4.5068	1.67776	92.0182	9.5591	1.03267	0.668537
0.472968	0.150176	689.062	92.8268	2.05236	0.520914
1.12819	0.181596	234.471	29.6821	15.929	5.38984
3.28645	0.797209	171.055	17.0355	2.70153	4.21516
2.90629	0.561253	57.1767	8.91137	2.12878	0.589077
4.31466	0.596999	130.088	13.7096	5.3547	1.1017
2.73234	0.763443	34.0165	3.63182	3.16648	0.251908
38.5159	8.89487	45.3554	4.35898	0	0
311.9	56.6148	0.771506	0.0896132	0.766242	0.485856
3.05646	0.324393	0.90637	0.25761	0	0
2.46661	0.566138	100.516	11.0053	0	0
4.01015	0.486234	156.065	23.9132	1.17387	0.106266
2.92651	0.358576	28.0617	4.03047	2.10212	0.450436
1.084	0.206179	48.7569	6.05394	1.70869	0.417676
3.09051	0.353016	836.42	73.6893	2.12943	0.549766
3.3014	2.12251	794.324	91.2599	0.409778	0.520708
135.4	21.6335	672.237	68.0861	0.48047	1.60987
5.79986	1.1713	103.618	10.5676	1.02198	0.771225
259.696	46.1771	8.79245	1.34394	6.62963	0.852349
4.12772	1.621	11.5451	0.690094	24.8317	10.5368
9.21026	0.925491	26.3607	7.53031	15.7497	7.68607
2.56379	0.431199	38.3075	11.7159	1.9047	0.568527
1.4291	0.345702	19.9584	2.68397	6.02748	6.49539
12.3911	2.42658	174.756	16.552	0	0
88.4196	14.4315	3.26972	0.311592	0.521558	0.069012
46.6485	7.53146	69.8293	8.68411	0.949835	0.157852
5.32199	0.65325	54.7346	10.9553	0.152246	0.0489697
7.55771	1.01085	395.228	34.1558	0.604506	0.0818969
95.183	19.9871	79.5736	10.4953	7.76699	1.87254
4.41965	0.523974	180.528	28.8696	24.1311	10.1884
1.46371	0.262532	179.814	24.7393	2.47825	0.915404
199.379	50.4018	151.549	16.8663	3.75125	1.23007
9.09108	3.1199	198.284	19.6396	2.88519	0.511031
0.696945	0.212154	69.2793	10.1597	2.46047	1.19203
1.40159	0.345898	13.1088	1.40739	1.43439	0.891696
1.53699	0.126177	170.083	18.7026	3.53361	2.49889
1.99518	0.546901	1.56114	0.184591	2.33332	0.849336
30.5464	5.85163	3.18265	0.484859	5.62723	0.384371
49.6714	8.03992	8.63632	2.86985	2.94907	0.571593
2.45016	0.532115	6.61129	0.710662	14.6467	1.31958
14.5019	3.57192	302.415	35.8704	6.3903	14.065
32.4959	5.11383	0.213033	0.055873	1.28161	0.966832
1515.31	168.902	3.53206	2.42169	0.113065	0.0267061
82.357	11.0819	68.4099	9.69747	4.6199	1.62784
4.98416	0.653501	11.5232	3.59483	0.817483	0.101518
134.572	22.2938	122.08	16.6534	10.9337	5.14501
35.2765	7.25014	5.36774	1.12019	16.7457	22.2607
7.7073	1.48245	145.086	27.1461	4.96315	0.959035
2.6567	0.610365	6.28705	1.65681	18.079	5.83724
219.39	27.5609	26.9214	2.79966	0.547945	0.325707
1.57191	0.696083	447.911	48.8724	0	0
46.6456	8.49793	47.1803	7.47331	8.24794	5.3375
61.669	23.6325	71.8885	12.9268	0.895626	0.350555
12.8412	3.27013	22.5549	2.20865	9.26767	19.1891
1.6587	0.3451	36.3832	10.0218	15.1753	4.3977
6.57994	1.13435	24.6698	5.9487	10.9118	2.06305
1.07521	0.344556	12.9225	1.35876	3.14963	0.923818
40.6214	7.23545	0.657654	0.116929	16.7877	4.30472
45.537	10.9082	177.17	17.1577	5.18228	2.07916
9.01645	1.71547	3.10541	0.492677	0.367296	0.538067
0.588108	0.202256	3.01983	0.36679	6.8003	9.78234
542.659	72.4814	2.44879	0.426136	2.60829	0.6916
6.65316	1.62086	668.519	110.294	4.11771	4.95431
2.42145	0.816532	276.835	32.4993	9.1893	3.77188
3.89108	0.624784	85.5775	9.24197	2.17578	0.599222
12.6011	1.20574	250.152	22.5611	0.721881	0.251614
125.702	12.1357	3.26761	0.368524	0	0
2.4112	0.384963	54.7339	6.73773	1.26129	1.3421
55.3475	18.3174	70.5782	18.7666	4.9475	9.94453
27.2877	5.42745	2.77364	1.61669	1.30003	0.117488
4.52478	0.630893	45.9129	4.41724	5.67045	2.47133
4.25268	0.688671	8.03041	0.708489	2.43171	1.71523
119.413	21.9622	670.966	86.6528	1.11324	0.264891
80.3243	15.4755	30.0214	4.36224	0.932538	0.0707722
12.0562	2.59555	52.972	6.59901	16.1295	7.2437
1.98052	0.332059	25.9855	1.81431	2.46718	4.26809
157.323	31.0796	189.699	27.3404	12.2641	0.894728
5.85704	0.829518	37.7059	3.19612	18.5134	1.55629
1.61756	0.254097	304.033	32.0701	31.3066	18.7221
8.68204	1.6267	49.3253	6.08868	4.72783	2.05824
8.27458	1.12479	2.6073	0.273514	52.9411	19.0123
40.6072	6.83567	247.209	35.4969	0.843872	2.52359
98.2006	40.5042	113.887	16.3599	0.339195	0.0395909
9.49256	2.10594	1.43811	0.206049	15.4409	6.61454
12.1026	2.69421	5.07859	0.371487	1.5694	0.528391
1.30434	0.298475	9.272	1.17877	11.5484	6.12303
158.082	43.4036	190.762	21.1135	10.712	3.75853
4.47507	2.28716	10.6103	0.969467	9.21552	5.29431
27.9166	5.43725	328.292	27.3241	12.2635	1.5047
7.84732	1.34051	1.01294	0.0604389	45.4624	14.9085
10.1764	2.74335	2.51139	1.4242	0.721852	0.0768445
2.29505	0.33596	302.302	26.0594	0.0652357	0.0395909
118.159	16.4103	234.26	31.5919	24.7458	6.9684
470.317	86.4749	5.22773	0.495812	0.769572	0.158041
17.6886	2.46956	108.016	9.12867	0.658691	0.714571
24.3907	2.2708	13.2595	4.30453	2.13039	1.06508
3.81684	0.606644	7.27473	1.26841	0.306508	0.423697
2.19377	0.791474	93.4598	24.5418	0.343505	0.0945495
129.032	30.37	24.209	3.82164	5.20751	1.64869
1.40349	0.295818	30.4613	3.28027	3.66853	8.408
61.2047	13.694	147.06	12.4504	3.57811	3.31639
0.94471	0.145337	122.843	12.415	2.97398	6.33187
3.51513	1.64813	15.0467	1.65145	6.27417	0.475581
8.41955	1.9333	374.131	44.5563	2.49983	0.517876
5.28197	1.30042	13.1746	0.849665	53.4717	40.8641
92.6256	21.0529	982.833	118.698	3.4919	0.617318
1.76444	0.493087	1.85629	0.210451	15.5527	7.43992
2.94354	0.555936	18.8545	1.52196	11.1835	1.13979
2.58402	0.464359	169.94	18.4453	5.41414	9.23714
65.0053	11.7358	65.2841	16.2622	27.9777	4.39961
3.51241	1.19609	19.8613	2.13261	1.02168	0.714347
12.1258	2.49334	1.81176	0.419436	10.407	0.826441
39.6783	5.00537	1.73398	0.459684	3.98332	7.97368
49.677	18.4753	4.71344	0.749702	6.74736	20.191
71.0423	15.7304	46.6622	10.6905	5.0777	3.75849
0.567342	0.306209	24.302	6.5451	9.13062	2.04634
48.1097	26.5598	49.9866	11.2526	5.55472	2.59719
2.09781	0.294921	73.7171	13.8351	6.55352	3.79524
24.959	5.15304	9.29387	0.950056	0.389179	0.320303
29.1118	9.19213	4.23236	0.633038	1.12391	0.738134
408.407	48.5588	307.897	28.2708	8.28052	4.14704
15.6534	2.89392	0.831587	0.0886914	6.02428	6.70674
54.4065	13.3898	75.4922	12.731	197.612	45.6255
13.2609	2.43845	22.0919	6.3545	1.8541	0.526337
2.33157	1.55261	331.438	33.508	6.30479	0.621337
210.893	27.3824	78.6806	7.50239	39.0779	11.8055
18.1945	6.05019	4.51354	0.939359	3.79289	0.63907
8.58545	1.23013	37.4053	3.67136	0.449967	0.374234
73.0606	8.03926	186.97	14.9468	2.11358	2.26431
6.70952	1.38106	45.918	4.83226	0.397967	0.0845208
24.9758	8.20036	30.8952	3.32531	84.9905	17.2523
31.5747	6.75393	17.1298	1.66085	0.0837632	0.220429
28.9337	6.90639	79.8438	13.3917	0.789271	0.139973
55.9532	13.3565	24.1201	4.03083	5.34417	0.374883
165.812	28.3846	24.6111	3.35999	156.231	69.1461
82.0781	15.696	102.176	10.4674	19.2119	1.68429
19.6024	3.0708	32.137	5.31629	0.819774	0.0783908
0.83797	0.190137	244.114	27.6589	0.584639	0.340189
39.806	8.0911	263.047	27.3349	1.13037	0.242224
688.282	76.8034	2.68714	0.373955	33.6544	19.4765
11.1463	4.93046	203.795	21.409	2.44819	1.80051
2.86005	0.476848	174.364	22.6809	6.46562	5.64415
3.15805	0.806184	7.39338	0.824235	6.09069	2.31907
17.5182	2.01594	39.5086	6.60024	0.747689	0.599943
14.7867	2.273	1.46125	0.126769	0	0
15.6175	2.15854	3.80876	0.731159	0.539103	0.74706
2.58164	0.747481	2.0905	0.19165	0.506638	0.223598
1.38927	0.175608	230.717	27.1416	62.4597	21.2326
2.83486	0.805887	19.2172	2.33542	3.72813	2.22947
204.763	44.9207	8.97875	1.72865	0.993215	0.238069
0.945719	0.569742	196.052	41.1646	19.3953	9.49566
0.941577	0.188754	122.473	26.8321	4.13925	3.70355
1.75889	0.433011	2.73565	0.578054	8.35465	1.64085
2.01953	0.366667	2.43502	0.607439	0.210849	0.108487
10.5174	2.40511	22.8423	2.35658	3.12224	0.605476
12.5403	4.1323	294.929	32.077	0.95166	0.34302
11.1969	2.32406	37.9982	5.09567	1.64488	1.60951
4.14314	1.17629	17.2881	2.2036	7.02956	19.7452
128.419	31.074	39.5958	4.78166	1.5807	0.625597
2.74326	0.945416	3.67339	0.451104	0.676375	0.19295
7.84051	3.09983	6.91649	0.762315	2.41294	1.36717
354.48	41.2927	14.0476	5.28855	4.54771	10.7521
76.8067	13.15	5.14973	0.606759	13.9559	5.36433
0.789163	0.184032	28.4208	3.7426	0	0
184.697	27.462	22.3214	4.27784	1.05	1.46851
47.0754	8.37552	68.0575	9.44567	2.06857	4.7454
120.125	20.0798	21.3035	6.68845	1.59968	0.825599
1.19457	0.146259	172.265	17.8729	8.36803	1.52567
2.58905	0.4986	7.98241	0.955805	5.49879	2.98099
13.8581	2.59312	17.9104	2.27953	21.9073	5.30615
2.55629	0.287122	22.4811	6.30019	3.46343	10.0008
0.612933	0.334403	121.55	13.6248	0.860862	0.894174
11.0279	2.65194	42.7123	4.85388	9.6819	1.92318
27.6827	3.50967	16.9375	9.57258	21.2171	4.09186
1.62072	0.449267	30.197	5.26064	33.6937	43.3567
6.09656	4.16513	27.5139	2.54077	11.9984	11.6202
102.102	7.30625	16.6097	1.33467	1.47636	0.554694
560.436	65.9217	137.023	14.3583	5.87309	1.04345
1072.48	146.031	5.61117	0.581394	37.2041	4.53788
107.57	12.6392	38.2406	5.0992	0.972672	0.940076
10.2919	2.24326	20.9496	2.39697	46.8561	42.3982
1037.82	167.19	29.212	7.15818	0.513157	0.411019
2.58393	0.429926	41.6526	5.85542	0.519542	1.24749
1165.06	131.013	46.9868	7.31023	0.726082	0.164139
4.78051	1.64571	2.26113	1.2982	0.660787	1.17767
464.676	58.0062	294.161	22.8643	14.1486	3.26644
8.57065	1.95459	19.3341	1.2714	1.67983	1.21507
297.945	37.3704	8.55307	1.28448	0.497658	1.481
0.830222	0.233833	3.57713	1.46728	3.79687	2.98807
181.768	26.1225	105.61	11.5894	19.4007	2.54294
12.3024	4.16839	6.62344	1.20334	3.06295	0.416877
101.891	26.4837	14.0201	1.24619	0.892542	0.323823
97.8392	12.1338	45.9175	4.5078	1.35981	0.271326
0.808585	0.250187	21.6444	2.05997	17.1053	4.99536
6.57344	1.84828	26.6581	2.72954	1.01	0.704721
3.07532	0.642493	56.3916	5.21644	2.21211	1.10211
7.17023	1.13645	36.8701	4.98915	30.4584	3.8908
11.2292	1.62498	1.09488	0.116566	31.0841	3.52152
86.0154	10.3087	111.403	12.7388	0.64772	0.298779
258.409	21.1205	22.5464	3.23228	28.5754	14.023
3.23103	1.50272	3.72178	0.961384	60.9693	8.55265
164.029	22.5564	15.919	3.12798	6.64618	2.84968
3.84626	1.30355	2.01676	0.312677	4.38925	5.84865
59.2532	8.08277	9.64509	1.96852	4.35832	3.31784
31.402	9.24868	218.008	26.2087	29.6055	20.531
116.604	14.9476	6.98362	0.629401	9.32881	6.0424
5.44512	0.718593	6.35686	0.404272	0.397967	0.12397
7.2817	0.859162	2.14201	0.217986	13.4352	7.58295
6.90427	1.24686	1.68588	0.125814	10.9177	2.91585
1257.02	217.692	2.11924	0.355049	6.27757	3.01266
14.4432	5.01742	56.4272	6.1315	0	0
2.23368	0.608131	2.80018	0.557264	0	0
3.39758	2.15789	6.90935	1.41668	2.96603	1.7964
2.13265	0.465607	37.8948	10.8358	1.82088	1.10106
2.59708	0.345843	73.8156	13.3283	3.07087	0.527778
5.32624	0.850817	1.06189	0.28555	0.765482	0.353081
86.1808	14.0238	77.7273	12.4006	0	0
40.5531	6.7476	5.88235	1.67765	3.83459	0.479661
3.28398	0.662589	0.160895	0.0619851	1.71512	0.458235
57.7028	22.3294	4.49059	0.32538	7.13665	1.92014
164.35	26.7216	11.8404	1.42913	0	0
234.133	30.3471	10.545	1.48192	0.265227	0.165438
22.3092	7.96079	4.34257	0.769809	1.35626	1.14669
21.7419	3.8426	3.86877	0.337194	4.20973	1.7119
79.5597	11.7707	151.285	30.7019	150.85	53.7
40.8029	5.09279	15.9342	2.49884	17.2229	2.66097
20.2254	2.12405	100.294	15.5129	0.951935	0.611561
3.16334	0.450578	14.7705	1.80327	2.04992	0.723152
47.9586	6.07542	43.6838	5.0253	8.72532	2.20456
1.013	0.425113	65.588	6.23602	3.78466	0.688726
7.43529	0.985672	67.4334	12.5342	8.28554	6.44515
57.328	15.7605	264.094	21.22	0.821741	0.239107
151.939	26.941	50.8672	7.65365	5.45724	0.514421
1.22833	0.378092	22.2661	4.34809	1.54236	0.783805
1.62733	0.677463	204.57	21.4516	0	0
45.6112	4.87814	91.7358	10.5944	0	0
1.96493	0.249861	29.8562	5.04975	0.332592	0.0765977
13.1832	8.22086	2.27362	0.345851	1.00866	0.792871
10.8339	5.83215	120.797	11.1283	1.98147	0.925694
86.4283	20.2802	63.1914	8.62623	1.7524	0.291466
1.80423	0.459379	48.7367	7.14272	34.477	27.5771
1.23495	0.613068	30.8663	4.36454	0.910461	0.44578
18.8945	9.06966	1.72676	0.408007	1.13899	0.477389
9.76918	1.28409			0	0
1.79897	1.36697			32.0696	6.02489
7.60223	1.47359			3.40164	2.32674
76.8915	11.8533			13.0394	18.9326
32.3086	3.82585			0	0
2.50137	0.493058			1.66923	0.204633
32.1808	5.11343			13.2747	3.91052
5.17217	2.07279			11.8096	4.46455
13.1512	2.7556			2.01528	2.5579
10.8063	1.4934			0.597904	0.555624
113.326	13.3829			168.222	70.9705
151.689	20.6062			13.2087	3.14548
43.4682	8.68728			2.43499	0.855674
2.32394	0.879548			1.84419	1.16518
14.1704	2.30897			0	0
0.502354	0.109655			89.163	22.9743
2.83735	0.581139			2.1281	7.61229
65.6854	9.50453			0	0
2.00901	0.181219			1.1018	0.182083
584.754	64.2826			10.3738	3.37917
1.87209	0.24814			1.4995	2.42518
224.505	29.723			1.2199	0.432361
0.845916	0.501685			0.476052	0.130373
17.3314	2.47946			1.6357	7.88457
3.99658	2.94653			0.20654	0.427037
1.05641	0.18172			4.95708	2.7563
18.7999	4.16313			0.419435	0.539385
2.81456	0.384263			2.13638	1.22886
36.6095	9.54262			4.12618	1.35578
7.6323	1.98755			67.7848	14.8279
23.2925	5.9312			1.4064	0.37063
2.23827	0.649654			19.4381	1.00619
5.74901	1.41452			2.9889	0.570613
1.44539	0.32742			0.886922	2.43967
516.995	66.2982			2.28101	0.435685
5.0061	0.856388			1.28475	0.644579
3.33382	0.318923			47.0256	6.21027
69.6484	16.0513			9.00257	1.80786
30.9092	5.75599			4.66871	11.8811
34.6912	4.35854			19.6225	11.7457
66.4461	11.7579			10.2416	6.32859
3.03347	1.05366			1.06236	1.13306
2.49543	1.00222			0.398975	0.339514
13.2096	10.5826			0.393489	0.298493
137.189	16.1743			2.72403	0.991951
336.863	35.952			44.3385	18.1807
33.5974	4.50763			24.3254	3.28855
76.0051	10.2896			27.9261	21.3414
26.2799	9.22173			17.0725	5.04121
3.80812	1.17707			0.393657	0.096393
13.1071	2.50231			3.34218	6.76561
39.3715	8.45341			4.05733	0.673903
5.51927	1.16587			2.39376	0.893518
2.55449	0.220596			2.74354	0.279906
167.14	21.4482			2.03994	2.35661
12.047	3.54743			1.26194	2.13628
11.0019	1.61954			1.36269	0.301495
2.72873	0.442934			0.586794	0.0414747
19.0648	3.20972			52.0447	8.66849
12.709	2.0846			0.517635	0.300812
14.657	4.71894			67.775	15.165
71.4077	9.28732			0.428331	0.511492
1.88517	0.914283			1.72402	0.294856
0.522952	0.354076			0	0
35.5288	8.00571			0.332563	0.0838711
1.46346	0.54696			9.60623	10.5082
472.403	63.5501			1.9865	0.355977
1.0512	0.100745			0.550129	0.686342
6.75226	2.50367			5.47034	2.59529
7.85267	2.89303			1.23527	0.830742
326.245	44.159			16.3022	3.88176
634.312	95.7152			40.5455	7.25114
9.71706	1.00393			112.492	26.4844
1.45053	0.446208			2.51402	0.81631
26.3924	8.40195			19.2174	21.5482
40.8032	6.52852			20.2606	2.60741
63.2271	10.8862			5.04897	15.2623
5.61013	2.5836			16.9186	6.57168
79.8174	12.1817			1.61389	0.702575
6.44406	0.639487			1.2599	3.00256
46.7217	12.7229			0.446775	0.0483853
9.24248	1.40476			0.654323	0.644997
5.31623	0.911488			6.46694	8.1656
7.09647	0.668844			0.658801	0.126925
104.227	12.1862			0.332592	0.0892684
10.0781	1.81514			16.3392	14.2329
4.00049	2.12353			19.1868	3.42402
14.6331	14.7724			14.4508	17.9551
6.22585	0.612274			1.53909	0.64459
11.5215	4.23347			2.60884	0.517902
340.573	38.0494			4.92553	10.8321
357.786	49.1953			17.7517	9.82962
4.029	1.96708			15.9556	11.8536
24.5831	3.71889			3.00806	0.4993
13.4257	4.75227			8.0824	1.65972
7.39465	3.52069			0.921818	1.11195
2.60895	1.33229			20.9664	6.00804
1.52165	0.697349			0	0
583.338	56.3145			9.12241	11.0639
10.9608	4.21678			2.53502	6.36814
0.824171	0.333681			10.9564	6.17232
18.1169	3.16752			53.886	9.09913
2.54649	0.34367			1.26297	0.14635
9.98418	1.71461			0.636833	0.322589
4.43492	1.54951			29.5986	5.35824
21.3028	4.99594			1.27296	0.648678
7.3791	0.552557			4.80828	5.84452
12.7703	2.02519			6.26592	6.04867
16.5473	4.72766			8.83404	2.18502
10.1156	2.28506			1.58169	1.30809
16.2563	2.94016			1.51314	0.27219
2.17429	0.872209			1.06828	0.274204
84.1679	15.2894			4.46521	7.76369
1.12402	0.326687			0.653206	0.415494
5.05289	2.1277			1.12847	0.341046
67.2206	18.0545			0.36528	0.213322
2.70936	0.395405			0	0
5.31932	0.906443			3.45756	2.24846
12.9784	2.52987			5.00478	3.36656
164.338	38.0165			0.574113	0.518708
3.10249	1.19572			0	0
1.70463	0.512297			0.852076	0.263838
12.391	1.98635			1.57402	0.751051
1.32163	0.189527			1.66648	3.14178
6.71991	1.69861			0.798034	1.04842
0.541287	0.120072			8.56196	4.54603
14.8241	1.60487			3.60562	0.741535
2.83304	0.213997			3.102	1.26444
84.4513	9.80368			23.3037	69.0331
56.7127	12.2877			1.53178	0.500532
16.4788	3.65684			1.24832	0.287706
120.717	28.5802			4.82734	0.369109
110.513	21.7976			1.73776	0.558981
11.2463	4.39509			0.367296	0.0780131
22.3986	6.18656			1.60832	0.238515
13.8459	2.21046			3.79307	0.93075
49.8508	10.3214			2.78862	0.555758
42.3084	7.58066			6.35252	4.10183
39.1497	7.74557			8.23258	2.93704
38.5553	5.79474			1.94261	4.79269
47.9069	24.7026			10.5995	7.66111
34.6098	16.5081			5.16107	2.80493
3.12367	2.61856			19.9742	6.44842
18.428	3.65993			7.4657	5.45362
8.74195	2.61526			6.85125	7.51789
5.6622	1.67504			0.265311	0.28049
12.1239	2.55648			6.13493	0.718191
87.74	15.1176			1.01739	0.191059
0.847657	0.109655			4.03246	0.467172
16.7459	7.37778			1.9991	0.556727
4.7636	3.56912			0.686733	0.401531
138.449	17.8321			3.94244	1.05538
34.7254	9.72324			0.606691	0.0548277
62.691	10.8739			0.59992	0.0975363
18.017	3.999			3.51429	2.09143
22.1265	3.20671			1.12634	0.514585
1.80445	0.266618			6.99225	3.60038
6.10128	0.985379			0.78897	0.771069
1.8163	0.619602			0.380199	0.166705
21.8054	6.71236			0.23464	0.193766
12.4586	2.42459			0.48901	0.210803
236.36	38.4864			1.59761	0.946738
110.459	15.7949			2.13733	1.07821
37.2737	5.7695			27.0258	3.47938
1.75033	0.68706			1.45971	0.245342
6.60012	0.661109			15.5107	21.9289
27.0196	8.96622			1.25774	0.276113
47.0557	10.8683			2.10318	0.885816
62.301	15.2049			0.567342	0.47201
20.8926	7.53312			2.49362	7.06816
87.031	22.8539			1.67423	0.171742
22.1886	3.58302			5.11632	6.57081
1.44113	0.270164			113.749	26.9885
13.5012	2.28053			0.979858	0.96543
287.864	49.1888			15.0777	3.96779
67.2207	14.5177			1.15584	6.69226
550.397	80.7527			4.05382	9.3195
76.9404	7.18615			4.76067	0.732277
2.43554	0.298271			0.819254	0.936853
39.6865	7.23647			0.0999687	0.0545809
158.988	27.0279			8.54563	5.11536
129.49	16.3677			2.22825	1.37523
12.0504	2.03948			0.752552	0.908697
1.0608	0.25422			5.47253	8.22735
0.99685	0.541315			1.71714	0.345281
1.3523	0.344715			0	0
107.704	12.138			0.660817	0.219492
1.13496	0.225431			18.3322	22.6127
3.88477	0.629329			4.25599	3.07073
54.9481	9.74099			8.65479	22.938
11.0094	2.90692			2.68329	2.78163
42.3896	9.62105			5.11984	3.40176
44.9559	5.50944			11.1046	1.39389
8.12273	3.52571			86.859	11.061
8.23787	1.74553			4.60527	6.49704
0.677383	0.190721			4.92268	3.90518
370.699	34.0569			2.08597	0.398973
12.8492	5.59855			1.0978	2.76086
25.1968	4.60963			3.89507	1.50067
32.6997	7.15199			0.841164	0.0879108
7.27661	1.62677			103.352	31.3247
21.9366	6.65658			0.908663	0.531741
2.76508	1.56204			45.6061	65.0939

## Sheet: Figure 4I
Figure 4I. Proportional enrichment of DEGs across WT domain classes in mutant mESCs.
WT vs QKO	#genes	proportion genes	#upreg genes	proportion upreg genes	fold enrichment	#downreg genes	proportion downreg genes	fold enrichment
WT_nonLAD	28410	0.500634	1615	0.556129	1.11085	931	0.583699	1.16592
WT_LAP2b_LB1	4955	0.0873159	381	0.131198	1.50257	91	0.0570533	0.653413
WT_KODs	9143	0.161116	414	0.142562	0.884842	287	0.179937	1.11682
WT_LADs	14240	0.250934	494	0.17011	0.677908	286	0.17931	0.714572
total	56748	1	2904			1595
WT vs TKO	#genes	proportion genes	#upreg genes	proportion upreg genes	fold enrichment	#downreg genes	proportion downreg genes
WT_nonLAD	28410	0.500634	321	0.477679	0.954147	443	0.489503	0.977765
WT_LAP2b_LB1	4955	0.0873159	76	0.113095	1.29524	55	0.0607735	0.696019
WT_KODs	9143	0.161116	115	0.171131	1.06216	205	0.226519	1.40594
WT_LADs	14240	0.250934	160	0.238095	0.948836	202	0.223204	0.889495
total	56748		672			905
WT vs LBRKO	#genes	proportion genes	#upreg genes	proportion upreg genes	fold enrichment	#downreg genes	proportion downreg genes
WT_nonLAD	28410	0.5	355	0.486968	0.973937	358	0.426698	0.853397
WT_LAP2b_LB1	4955	0.09	69	0.0946502	1.05167	69	0.0822408	0.913786
WT_KODs	9143	0.16	196	0.268861	1.68038	174	0.20739	1.29619
WT_LADs	14240	0.25	109	0.14952	0.59808	238	0.283671	1.13468
total	56748		729			839

[truncated: 66 more sheets: Figure 5A, Figure 5B, Figure 5C, Figure 5D, Figure 5E, Figure 5F, Figure 5K, Figure 6B, Figure 6C, Figure 6D, Figure 6E, Figure 6J, Figure 6K, Figure 7D, Figure 8D, Figure 8E, Figure 8F, Figure 8G, Figure 8H, ED Fig. 2E …]
